# Supplementary material for: Crystal structure of the 1:1 adduct of (E)-5-(2,3-di­hydro­benzo[d]thia­zol-2-yl­idene)-2,6-dioxo-4-phenyl-1,2,5,6-tetra­hydro­pyridine-3-carbo­nitrile and its piperidinium salt, piperidinium (Z)-5-(benzo[d]thia­zol-2-yl)-3-cyano-6-oxo-4-phenyl-1,6-di­hydro­pyridin-2-olate
Source: Acta Crystallogr E Crystallogr Commun. 2025 Aug 12;81(Pt 9):827–31. doi: 10.1107/S2056989025006991 (PMC12412700; doi:10.1107/S2056989025006991)
Supplement: Supplementary file 1 [file e-81-00827-sup1.cif]

##############################################################################
#                                                                            #
# This CIF contains the data in a paper accepted for publication in          #
# Acta Crystallographica Section E. It conforms to the requirements of       #
# Notes for Authors for Acta Crystallographica Section E, and has been       #
# peer reviewed under the auspices of the IUCr Commission on Journals.       #
#                                                                            #
# Full details of the Crystallographic Information File format               #
# are given in the paper "The Crystallographic Information File (CIF):       #
# a New Standard Archive File for Crystallography" by S. R. Hall, F. H.      #
# Allen and I. D. Brown [Acta Cryst. (1991), A47, 655-685].                  #
#                                                                            #
# The current version of the core CIF dictionary is obtainable from          #
# ftp://ftp.iucr.org/pub/cif_core.dic.                                       #
#                                                                            #
# Software is freely available for graphical display of the structure(s)     #
# in this CIF. For information consult the CIF software page                 #
# http://www.iucr.org/resources/cif/software.                                #
#                                                                            #
# This file may be used for bona fide research purposes within the           #
# scientific community so long as proper attribution is given to the journal # 
# article from which it was obtained.                                        #
#                                                                            #
##############################################################################
data_I
_audit_creation_method     'SHELXL-2019/3'
_chemical_name_systematic
;\
Piperidinium (<i>Z</i>)-5-(benzo[<i>d</i>]thiazol-2-yl)-3-cyano-\
6-oxo-4-phenyl-1,6-dihydropyridin-2-olate--(<i>E</i>)-5-(2,3-\
dihydrobenzo[<i>d</i>]thiazol-2-ylidene)-2,6-dioxo-4-phenyl-1,2,5,6-\
tetrahydropyridine-3-carbonitrile (1/1)
;
_chemical_name_common     ?
_chemical_formula_moiety
                      'C5 H12 N +, C19 H10 N3 O2 S -, C19 H11 N3 O2 S, C5 H12 N'
_chemical_formula_sum     'C43 H33 N7 O4 S2'
_chemical_formula_iupac
                      'C5 H12 N +, C19 H10 N3 O2 S -, C19 H11 N3 O2 S, C5 H12 N'
_chemical_formula_weight     775.88
_chemical_melting_point     ?
_space_group_crystal_system     monoclinic
_space_group_name_H-M_alt     'P 21/c'
_space_group_name_Hall     '-P 2ybc'
loop_
    _space_group_symop_operation_xyz
    'x, y, z'
    '-x, y+1/2, -z+1/2'
    '-x, -y, -z'
    'x, -y-1/2, z-1/2'
_cell_length_a     11.3927(2)
_cell_length_b     22.2956(5)
_cell_length_c     14.6155(3)
_cell_angle_alpha     90
_cell_angle_beta     91.4989(18)
_cell_angle_gamma     90
_cell_volume     3711.15(13)
_cell_formula_units_Z     4
_cell_measurement_reflns_used     99329
_cell_measurement_theta_min     2.2760
_cell_measurement_theta_max     41.3630
_cell_measurement_temperature     100(2)
_exptl_crystal_description     block
_exptl_crystal_colour     'pale orange'
_exptl_crystal_size_max     0.20
_exptl_crystal_size_mid     0.18
_exptl_crystal_size_min     0.12
_exptl_crystal_density_diffrn     1.389
_exptl_crystal_density_meas     ?
_exptl_crystal_density_method     ?
_exptl_crystal_F_000     1616
_exptl_absorpt_coefficient_mu     0.199
_exptl_absorpt_correction_type     multi-scan
_exptl_absorpt_process_details
;
(CrysAlisPro; Rigaku OD, 2024)
;
_exptl_absorpt_correction_T_min     0.83317
_exptl_absorpt_correction_T_max     1.00000
_diffrn_ambient_temperature     99.98(10)
_diffrn_source     'micro-focus sealed X-ray tube'
_diffrn_radiation_type     'Mo K\a'
_diffrn_radiation_wavelength     0.71073
_diffrn_radiation_monochromator     mirror
_diffrn_measurement_device_type     'XtaLAB Synergy'
_diffrn_measurement_device     'four-circle diffractometer'
_diffrn_measurement_method     '\w scans'
_diffrn_detector     'Hybrid Pixel Array Detector'
_diffrn_detector_area_resol_mean     10.0000
_diffrn_reflns_number     308721
_diffrn_reflns_av_R_equivalents     0.0578
_diffrn_reflns_av_unetI/netI     0.0246
_diffrn_reflns_theta_min     2.008
_diffrn_reflns_theta_max     36.317
_diffrn_reflns_theta_full     36.000
_diffrn_measured_fraction_theta_max     1.000
_diffrn_measured_fraction_theta_full     1.000
_diffrn_reflns_limit_h_min     -18
_diffrn_reflns_limit_h_max     18
_diffrn_reflns_limit_k_min     -37
_diffrn_reflns_limit_k_max     37
_diffrn_reflns_limit_l_min     -24
_diffrn_reflns_limit_l_max     24
_diffrn_radiation_probe     x-ray
_refine_special_details     ?
_reflns_number_total     17991
_reflns_number_gt     13421
_reflns_threshold_expression     'I > 2\s(I)'
_refine_ls_structure_factor_coef     Fsqd
_refine_ls_matrix_type     full
_refine_ls_R_factor_all     0.0693
_refine_ls_R_factor_gt     0.0479
_refine_ls_wR_factor_gt     0.1192
_refine_ls_wR_factor_ref     0.1295
_refine_ls_goodness_of_fit_ref     1.014
_refine_ls_restrained_S_all     1.014
_refine_ls_number_reflns     17991
_refine_ls_number_parameters     525
_refine_ls_number_restraints     0
_refine_ls_hydrogen_treatment     mixed
_refine_ls_weighting_scheme     calc
_refine_ls_weighting_details
              'w=1/[\s^2^(Fo^2^)+(0.0621P)^2^+1.2470P] where P=(Fo^2^+2Fc^2^)/3'
_atom_sites_solution_hydrogens     mixed
_atom_sites_solution_primary     dual
_atom_sites_solution_secondary     ?
_refine_ls_shift/su_max     0.001
_refine_ls_shift/su_mean     0.000
_refine_diff_density_max     0.540
_refine_diff_density_min     -0.431
_refine_ls_extinction_method     none
_refine_ls_extinction_coef     .
loop_
    _atom_type_symbol
    _atom_type_description
    _atom_type_scat_dispersion_real
    _atom_type_scat_dispersion_imag
    _atom_type_scat_source
    'C' 'C' 0.0033 0.0016
                         'International Tables Vol C Tables 4.2.6.8 and 6.1.1.4'
    'H' 'H' 0.0000 0.0000
                         'International Tables Vol C Tables 4.2.6.8 and 6.1.1.4'
    'N' 'N' 0.0061 0.0033
                         'International Tables Vol C Tables 4.2.6.8 and 6.1.1.4'
    'O' 'O' 0.0106 0.0060
                         'International Tables Vol C Tables 4.2.6.8 and 6.1.1.4'
    'S' 'S' 0.1246 0.1234
                         'International Tables Vol C Tables 4.2.6.8 and 6.1.1.4'
_computing_data_collection
;
CrysAlisPro 1.171.43.123a (Rigaku OD, 2024)
;
_computing_cell_refinement
;
CrysAlisPro 1.171.43.123a (Rigaku OD, 2024)
;
_computing_data_reduction
;
CrysAlisPro 1.171.43.123a (Rigaku OD, 2024)
;
_computing_structure_solution
;
<i>SHELXT</i> (Sheldrick, 2015a)
;
_computing_structure_refinement
;
<i>SHELXL2019/3</i> (Sheldrick, 2015b)
;
_computing_molecular_graphics
;
XP, Version 5.1 (Bruker, 1998)
;
_computing_publication_material
;
publCIF (Westrip, 2010)
;
loop_
    _atom_site_type_symbol
    _atom_site_label
    _atom_site_fract_x
    _atom_site_fract_y
    _atom_site_fract_z
    _atom_site_U_iso_or_equiv
    _atom_site_adp_type
    _atom_site_calc_flag
    _atom_site_occupancy
    _atom_site_disorder_assembly
    _atom_site_disorder_group
    S S1 0.71164(3) 0.33569(2) 0.28714(2) 0.02558(6) Uani d 1 . .
    C C2 0.70539(9) 0.40954(4) 0.24208(7) 0.01945(16) Uani d 1 . .
    N N3 0.79003(7) 0.42271(4) 0.18698(6) 0.02095(15) Uani d 1 . .
    C C3A 0.86519(9) 0.37470(5) 0.17600(7) 0.02228(17) Uani d 1 . .
    C C4 0.96547(10) 0.37498(5) 0.12237(8) 0.0280(2) Uani d 1 . .
    H H4 0.986670 0.409828 0.089244 0.034 Uiso calc 1 . .
    C C5 1.03307(11) 0.32333(6) 0.11867(10) 0.0342(3) Uani d 1 . .
    H H5 1.100731 0.322773 0.082038 0.041 Uiso calc 1 . .
    C C6 1.00311(12) 0.27198(6) 0.16813(11) 0.0372(3) Uani d 1 . .
    H H6 1.050738 0.237131 0.164531 0.045 Uiso calc 1 . .
    C C7 0.90580(12) 0.27128(5) 0.22178(10) 0.0342(3) Uani d 1 . .
    H H7 0.886269 0.236544 0.255821 0.041 Uiso calc 1 . .
    C C7A 0.83611(10) 0.32294(5) 0.22512(8) 0.02545(19) Uani d 1 . .
    C C8 0.61355(8) 0.45117(4) 0.26917(6) 0.01869(15) Uani d 1 . .
    C C9 0.54643(9) 0.43430(5) 0.34723(7) 0.02114(17) Uani d 1 . .
    C C10 0.44963(9) 0.53224(5) 0.34739(7) 0.02072(16) Uani d 1 . .
    C C11 0.51217(9) 0.54763(4) 0.26706(6) 0.01932(16) Uani d 1 . .
    C C12 0.59153(8) 0.50714(4) 0.22774(6) 0.01743(15) Uani d 1 . .
    C C13 0.48682(9) 0.60528(5) 0.22925(7) 0.02280(18) Uani d 1 . .
    N N1 0.46867(8) 0.47575(4) 0.38062(6) 0.02260(16) Uani d 1 . .
    H H01 0.4263(15) 0.4639(8) 0.4275(12) 0.037(4) Uiso d 1 . .
    N N2 0.46324(9) 0.65278(5) 0.20303(8) 0.0316(2) Uani d 1 . .
    O O1 0.55326(8) 0.38457(4) 0.38568(6) 0.02875(16) Uani d 1 . .
    O O2 0.37784(7) 0.56595(4) 0.38654(5) 0.02544(15) Uani d 1 . .
    C C21 0.64521(8) 0.52531(4) 0.14002(6) 0.01792(15) Uani d 1 . .
    C C22 0.70857(9) 0.57856(5) 0.13397(7) 0.02216(17) Uani d 1 . .
    H H22 0.719625 0.603117 0.186611 0.027 Uiso calc 1 . .
    C C23 0.75581(10) 0.59597(6) 0.05105(8) 0.0283(2) Uani d 1 . .
    H H23 0.800085 0.631968 0.047631 0.034 Uiso calc 1 . .
    C C24 0.73836(10) 0.56089(6) -0.02646(8) 0.0307(2) Uani d 1 . .
    H H24 0.770665 0.572789 -0.082918 0.037 Uiso calc 1 . .
    C C25 0.67349(10) 0.50831(6) -0.02130(7) 0.0286(2) Uani d 1 . .
    H H25 0.660566 0.484542 -0.074554 0.034 Uiso calc 1 . .
    C C26 0.62730(9) 0.49028(5) 0.06161(7) 0.02262(17) Uani d 1 . .
    H H26 0.583547 0.454099 0.064855 0.027 Uiso calc 1 . .
    S S1' -0.16760(2) 0.54952(2) 0.71007(2) 0.02374(6) Uani d 1 . .
    C C2' -0.05035(9) 0.57006(5) 0.64368(7) 0.02178(17) Uani d 1 . .
    N N3' -0.06080(10) 0.62743(4) 0.61697(7) 0.02728(18) Uani d 1 . .
    H H03' -0.0104(16) 0.6404(8) 0.5850(13) 0.041(5) Uiso d 1 . .
    C C3A' -0.15731(12) 0.65807(5) 0.64839(8) 0.0296(2) Uani d 1 . .
    C C4' -0.18492(14) 0.71833(6) 0.63328(10) 0.0385(3) Uani d 1 . .
    H H4' -0.137277 0.743219 0.596763 0.046 Uiso calc 1 . .
    C C5' -0.28451(15) 0.74025(6) 0.67371(10) 0.0435(4) Uani d 1 . .
    H H5' -0.305249 0.781198 0.665437 0.052 Uiso calc 1 . .
    C C6' -0.35485(14) 0.70369(7) 0.72613(10) 0.0425(3) Uani d 1 . .
    H H6' -0.423517 0.720059 0.751898 0.051 Uiso calc 1 . .
    C C7' -0.32756(12) 0.64384(6) 0.74194(9) 0.0350(3) Uani d 1 . .
    H H7' -0.375404 0.619173 0.778637 0.042 Uiso calc 1 . .
    C C7A' -0.22680(11) 0.62141(5) 0.70160(8) 0.0282(2) Uani d 1 . .
    C C8' 0.04555(9) 0.53358(4) 0.61541(6) 0.01990(16) Uani d 1 . .
    C C9' 0.12669(10) 0.55998(5) 0.55169(7) 0.02201(17) Uani d 1 . .
    C C10' 0.23707(9) 0.46552(5) 0.54682(7) 0.02103(17) Uani d 1 . .
    C C11' 0.15670(8) 0.44088(4) 0.61192(6) 0.01916(16) Uani d 1 . .
    C C12' 0.06532(8) 0.47404(4) 0.64627(6) 0.01820(15) Uani d 1 . .
    C C13' 0.18219(9) 0.38101(5) 0.64011(7) 0.02272(18) Uani d 1 . .
    N N1' 0.21530(8) 0.52401(4) 0.52096(6) 0.02232(16) Uani d 1 . .
    H H01' 0.2676(15) 0.5403(8) 0.4849(12) 0.034(4) Uiso d 1 . .
    N N2' 0.20876(9) 0.33293(5) 0.65995(8) 0.0329(2) Uani d 1 . .
    O O1' 0.12078(8) 0.61269(4) 0.52232(6) 0.02846(16) Uani d 1 . .
    O O2' 0.32082(7) 0.43730(4) 0.51621(6) 0.02727(16) Uani d 1 . .
    C C21' -0.00711(8) 0.44752(4) 0.71946(6) 0.01795(15) Uani d 1 . .
    C C22' -0.09844(9) 0.40759(5) 0.69898(7) 0.02164(17) Uani d 1 . .
    H H22' -0.113584 0.395214 0.637603 0.026 Uiso calc 1 . .
    C C23' -0.16728(9) 0.38600(5) 0.76928(8) 0.02446(19) Uani d 1 . .
    H H23' -0.230441 0.359392 0.755511 0.029 Uiso calc 1 . .
    C C24' -0.14416(10) 0.40310(5) 0.85906(8) 0.0269(2) Uani d 1 . .
    H H24' -0.191538 0.388380 0.906654 0.032 Uiso calc 1 . .
    C C25' -0.05148(10) 0.44184(5) 0.87938(7) 0.0266(2) Uani d 1 . .
    H H25' -0.035010 0.453075 0.941086 0.032 Uiso calc 1 . .
    C C26' 0.01712(9) 0.46420(5) 0.81015(7) 0.02136(17) Uani d 1 . .
    H H26' 0.080264 0.490733 0.824330 0.026 Uiso calc 1 . .
    N N31 0.58360(10) 0.32155(4) 0.54491(7) 0.02745(18) Uani d 1 . .
    H H031 0.5776(17) 0.3327(9) 0.4883(14) 0.047(5) Uiso d 1 . .
    H H032 0.5914(17) 0.3556(9) 0.5729(13) 0.046(5) Uiso d 1 . .
    C C32 0.47111(13) 0.29215(7) 0.56629(12) 0.0422(3) Uani d 1 . .
    H H32A 0.404921 0.318311 0.546616 0.051 Uiso calc 1 . .
    H H32B 0.466803 0.286055 0.633215 0.051 Uiso calc 1 . .
    C C33 0.46082(18) 0.23233(8) 0.51799(13) 0.0558(5) Uani d 1 . .
    H H33A 0.452938 0.239223 0.451199 0.067 Uiso calc 1 . .
    H H33B 0.388859 0.211715 0.537840 0.067 Uiso calc 1 . .
    C C34 0.56620(19) 0.19212(6) 0.53749(10) 0.0535(5) Uani d 1 . .
    H H34A 0.568542 0.180584 0.602922 0.064 Uiso calc 1 . .
    H H34B 0.558939 0.155062 0.500446 0.064 Uiso calc 1 . .
    C C35 0.67791(18) 0.22428(7) 0.51472(11) 0.0488(4) Uani d 1 . .
    H H35A 0.679198 0.231704 0.447972 0.059 Uiso calc 1 . .
    H H35B 0.746045 0.198617 0.531503 0.059 Uiso calc 1 . .
    C C36 0.68824(12) 0.28326(6) 0.56510(10) 0.0350(3) Uani d 1 . .
    H H36A 0.695068 0.275690 0.631769 0.042 Uiso calc 1 . .
    H H36B 0.760063 0.304450 0.546279 0.042 Uiso calc 1 . .
loop_
    _atom_site_aniso_label
    _atom_site_aniso_U_11
    _atom_site_aniso_U_22
    _atom_site_aniso_U_33
    _atom_site_aniso_U_12
    _atom_site_aniso_U_13
    _atom_site_aniso_U_23
    S1 0.03005(13) 0.01907(11) 0.02744(12) -0.00193(9) -0.00306(9) 0.00599(9)
    C2 0.0217(4) 0.0177(4) 0.0187(4) -0.0024(3) -0.0035(3) 0.0013(3)
    N3 0.0206(3) 0.0190(3) 0.0232(4) 0.0008(3) -0.0006(3) 0.0011(3)
    C3A 0.0224(4) 0.0197(4) 0.0245(4) 0.0018(3) -0.0047(3) -0.0004(3)
    C4 0.0247(5) 0.0268(5) 0.0326(5) 0.0053(4) 0.0006(4) -0.0001(4)
    C5 0.0285(5) 0.0320(6) 0.0418(7) 0.0092(4) -0.0020(5) -0.0045(5)
    C6 0.0340(6) 0.0262(5) 0.0510(8) 0.0101(4) -0.0082(5) -0.0045(5)
    C7 0.0358(6) 0.0201(5) 0.0463(7) 0.0039(4) -0.0089(5) 0.0031(4)
    C7A 0.0273(5) 0.0190(4) 0.0297(5) 0.0006(3) -0.0070(4) 0.0014(4)
    C8 0.0205(4) 0.0190(4) 0.0166(4) -0.0026(3) 0.0005(3) 0.0014(3)
    C9 0.0236(4) 0.0219(4) 0.0180(4) -0.0047(3) 0.0006(3) 0.0026(3)
    C10 0.0223(4) 0.0222(4) 0.0179(4) -0.0050(3) 0.0043(3) 0.0002(3)
    C11 0.0207(4) 0.0195(4) 0.0180(4) -0.0015(3) 0.0044(3) 0.0014(3)
    C12 0.0178(4) 0.0190(4) 0.0155(3) -0.0025(3) 0.0008(3) 0.0006(3)
    C13 0.0214(4) 0.0244(4) 0.0229(4) 0.0000(3) 0.0073(3) 0.0019(3)
    N1 0.0266(4) 0.0230(4) 0.0185(3) -0.0051(3) 0.0061(3) 0.0026(3)
    N2 0.0296(5) 0.0274(5) 0.0385(5) 0.0048(4) 0.0115(4) 0.0076(4)
    O1 0.0355(4) 0.0251(4) 0.0257(4) -0.0031(3) 0.0024(3) 0.0096(3)
    O2 0.0269(4) 0.0252(4) 0.0247(3) -0.0039(3) 0.0105(3) -0.0011(3)
    C21 0.0174(4) 0.0203(4) 0.0162(3) 0.0018(3) 0.0015(3) 0.0021(3)
    C22 0.0217(4) 0.0241(4) 0.0209(4) -0.0019(3) 0.0040(3) 0.0029(3)
    C23 0.0254(5) 0.0328(5) 0.0272(5) -0.0011(4) 0.0075(4) 0.0095(4)
    C24 0.0260(5) 0.0460(7) 0.0204(4) 0.0054(4) 0.0073(4) 0.0084(4)
    C25 0.0257(5) 0.0427(6) 0.0175(4) 0.0073(4) 0.0019(3) -0.0010(4)
    C26 0.0220(4) 0.0271(5) 0.0187(4) 0.0026(3) 0.0001(3) -0.0014(3)
    S1' 0.02431(11) 0.02488(12) 0.02196(11) 0.00288(9) -0.00049(8) -0.00297(9)
    C2' 0.0280(4) 0.0203(4) 0.0169(4) -0.0007(3) -0.0033(3) -0.0015(3)
    N3' 0.0374(5) 0.0212(4) 0.0230(4) 0.0016(3) -0.0023(4) -0.0004(3)
    C3A' 0.0399(6) 0.0234(5) 0.0250(5) 0.0060(4) -0.0090(4) -0.0059(4)
    C4' 0.0550(8) 0.0239(5) 0.0358(6) 0.0088(5) -0.0131(6) -0.0050(4)
    C5' 0.0582(9) 0.0305(6) 0.0407(7) 0.0166(6) -0.0191(6) -0.0143(5)
    C6' 0.0459(7) 0.0410(7) 0.0398(7) 0.0193(6) -0.0138(6) -0.0191(6)
    C7' 0.0337(6) 0.0386(6) 0.0322(6) 0.0102(5) -0.0082(5) -0.0134(5)
    C7A' 0.0324(5) 0.0274(5) 0.0243(5) 0.0071(4) -0.0085(4) -0.0083(4)
    C8' 0.0250(4) 0.0191(4) 0.0156(4) -0.0030(3) 0.0001(3) 0.0008(3)
    C9' 0.0299(5) 0.0207(4) 0.0154(4) -0.0070(3) -0.0006(3) 0.0007(3)
    C10' 0.0220(4) 0.0239(4) 0.0172(4) -0.0058(3) 0.0019(3) 0.0025(3)
    C11' 0.0196(4) 0.0198(4) 0.0183(4) -0.0037(3) 0.0029(3) 0.0024(3)
    C12' 0.0199(4) 0.0197(4) 0.0150(3) -0.0041(3) 0.0000(3) 0.0010(3)
    C13' 0.0185(4) 0.0252(4) 0.0246(4) -0.0029(3) 0.0052(3) 0.0030(3)
    N1' 0.0256(4) 0.0237(4) 0.0179(3) -0.0072(3) 0.0031(3) 0.0036(3)
    N2' 0.0265(4) 0.0287(5) 0.0440(6) 0.0001(4) 0.0088(4) 0.0094(4)
    O1' 0.0430(5) 0.0201(3) 0.0223(3) -0.0061(3) 0.0019(3) 0.0035(3)
    O2' 0.0251(4) 0.0307(4) 0.0265(4) -0.0019(3) 0.0095(3) 0.0058(3)
    C21' 0.0174(4) 0.0191(4) 0.0174(4) -0.0010(3) 0.0022(3) 0.0012(3)
    C22' 0.0214(4) 0.0218(4) 0.0218(4) -0.0036(3) 0.0017(3) -0.0006(3)
    C23' 0.0211(4) 0.0223(4) 0.0302(5) -0.0034(3) 0.0061(3) 0.0006(4)
    C24' 0.0258(5) 0.0285(5) 0.0270(5) -0.0008(4) 0.0106(4) 0.0039(4)
    C25' 0.0283(5) 0.0333(5) 0.0183(4) -0.0012(4) 0.0049(3) 0.0007(4)
    C26' 0.0209(4) 0.0258(4) 0.0174(4) -0.0020(3) 0.0008(3) -0.0002(3)
    N31 0.0410(5) 0.0176(4) 0.0238(4) 0.0023(3) 0.0030(4) 0.0047(3)
    C32 0.0350(6) 0.0430(7) 0.0487(8) -0.0018(5) 0.0039(6) 0.0075(6)
    C33 0.0655(11) 0.0483(9) 0.0524(9) -0.0254(8) -0.0220(8) 0.0077(7)
    C34 0.1079(15) 0.0193(5) 0.0322(6) -0.0086(7) -0.0215(8) 0.0013(5)
    C35 0.0772(12) 0.0340(7) 0.0352(7) 0.0242(7) -0.0022(7) -0.0041(5)
    C36 0.0344(6) 0.0295(6) 0.0411(7) 0.0039(4) 0.0012(5) -0.0005(5)
_geom_special_details     ?
loop_
    _geom_bond_atom_site_label_1
    _geom_bond_atom_site_label_2
    _geom_bond_site_symmetry_2
    _geom_bond_distance
    _geom_bond_publ_flag
    S1 C2 . 1.7742(10) y
    S1 C7A . 1.7265(13) y
    C2 N3 . 1.3058(13) y
    C2 C8 . 1.4610(14) y
    N3 C3A . 1.3828(13) y
    C3A C4 . 1.4023(16) ?
    C3A C7A . 1.4033(15) y
    C4 C5 . 1.3872(16) ?
    C5 C6 . 1.401(2) ?
    C6 C7 . 1.375(2) ?
    C7 C7A . 1.4005(16) ?
    C8 C12 . 1.4067(13) ?
    C8 C9 . 1.4399(13) ?
    C9 O1 . 1.2446(13) y
    C9 N1 . 1.3782(14) ?
    C10 O2 . 1.2591(13) y
    C10 N1 . 1.3652(14) ?
    C10 C11 . 1.4310(13) ?
    C11 C12 . 1.4107(13) ?
    C11 C13 . 1.4257(14) ?
    C12 C21 . 1.4910(13) ?
    C13 N2 . 1.1553(14) ?
    C21 C22 . 1.3934(14) ?
    C21 C26 . 1.3975(14) ?
    C22 C23 . 1.3940(14) ?
    C23 C24 . 1.3866(18) ?
    C24 C25 . 1.3889(19) ?
    C25 C26 . 1.3930(15) ?
    S1' C2' . 1.7331(11) y
    S1' C7A' . 1.7422(12) y
    C2' N3' . 1.3417(14) y
    C2' C8' . 1.4317(15) y
    N3' C3A' . 1.3830(16) y
    C3A' C7A' . 1.3898(19) y
    C3A' C4' . 1.3963(17) ?
    C4' C5' . 1.382(2) ?
    C5' C6' . 1.388(3) ?
    C6' C7' . 1.388(2) ?
    C7' C7A' . 1.3967(18) ?
    C8' C12' . 1.4182(14) ?
    C8' C9' . 1.4536(14) ?
    C9' O1' . 1.2523(13) y
    C9' N1' . 1.3739(15) ?
    C10' O2' . 1.2365(13) y
    C10' N1' . 1.3784(14) ?
    C10' C11' . 1.4461(13) ?
    C11' C12' . 1.3821(14) ?
    C11' C13' . 1.4245(14) ?
    C12' C21' . 1.4902(13) ?
    C13' N2' . 1.1491(15) ?
    C21' C22' . 1.3958(13) ?
    C21' C26' . 1.3973(14) ?
    C22' C23' . 1.3946(14) ?
    C23' C24' . 1.3850(16) ?
    C24' C25' . 1.3903(17) ?
    C25' C26' . 1.3873(14) ?
    N31 C32 . 1.4801(18) ?
    N31 C36 . 1.4895(17) ?
    C32 C33 . 1.512(2) ?
    C33 C34 . 1.519(3) ?
    C34 C35 . 1.506(3) ?
    C35 C36 . 1.510(2) ?
    C4 H4 . 0.9500 ?
    C5 H5 . 0.9500 ?
    C6 H6 . 0.9500 ?
    C7 H7 . 0.9500 ?
    N1 H01 . 0.888(18) ?
    C22 H22 . 0.9500 ?
    C23 H23 . 0.9500 ?
    C24 H24 . 0.9500 ?
    C25 H25 . 0.9500 ?
    C26 H26 . 0.9500 ?
    N3' H03' . 0.804(19) ?
    C4' H4' . 0.9500 ?
    C5' H5' . 0.9500 ?
    C6' H6' . 0.9500 ?
    C7' H7' . 0.9500 ?
    N1' H01' . 0.883(17) ?
    C22' H22' . 0.9500 ?
    C23' H23' . 0.9500 ?
    C24' H24' . 0.9500 ?
    C25' H25' . 0.9500 ?
    C26' H26' . 0.9500 ?
    N31 H031 . 0.86(2) ?
    N31 H032 . 0.87(2) ?
    C32 H32A . 0.9900 ?
    C32 H32B . 0.9900 ?
    C33 H33A . 0.9900 ?
    C33 H33B . 0.9900 ?
    C34 H34A . 0.9900 ?
    C34 H34B . 0.9900 ?
    C35 H35A . 0.9900 ?
    C35 H35B . 0.9900 ?
    C36 H36A . 0.9900 ?
    C36 H36B . 0.9900 ?
loop_
    _geom_angle_atom_site_label_1
    _geom_angle_atom_site_label_2
    _geom_angle_atom_site_label_3
    _geom_angle_site_symmetry_1
    _geom_angle_site_symmetry_3
    _geom_angle
    _geom_angle_publ_flag
    C7A S1 C2 . . 89.05(5) y
    N3 C2 C8 . . 124.75(9) y
    N3 C2 S1 . . 114.49(8) y
    C8 C2 S1 . . 120.73(7) y
    C2 N3 C3A . . 111.53(9) y
    N3 C3A C4 . . 125.27(10) ?
    N3 C3A C7A . . 114.97(10) y
    C4 C3A C7A . . 119.75(10) ?
    C5 C4 C3A . . 118.64(12) ?
    C4 C5 C6 . . 121.01(13) ?
    C7 C6 C5 . . 120.98(11) ?
    C6 C7 C7A . . 118.48(12) ?
    C7 C7A C3A . . 121.13(12) ?
    C7 C7A S1 . . 128.89(10) ?
    C3A C7A S1 . . 109.95(8) y
    C12 C8 C9 . . 118.71(9) ?
    C12 C8 C2 . . 124.59(9) ?
    C9 C8 C2 . . 116.60(9) ?
    O1 C9 N1 . . 118.08(9) ?
    O1 C9 C8 . . 124.20(10) ?
    N1 C9 C8 . . 117.71(9) ?
    O2 C10 N1 . . 119.22(9) ?
    O2 C10 C11 . . 124.96(9) ?
    N1 C10 C11 . . 115.79(9) ?
    C12 C11 C13 . . 123.00(8) ?
    C12 C11 C10 . . 121.26(9) ?
    C13 C11 C10 . . 115.73(9) ?
    C8 C12 C11 . . 120.09(8) ?
    C8 C12 C21 . . 122.60(8) ?
    C11 C12 C21 . . 117.25(8) ?
    N2 C13 C11 . . 176.22(11) ?
    C10 N1 C9 . . 126.18(9) y
    C22 C21 C26 . . 119.28(9) ?
    C22 C21 C12 . . 120.73(9) ?
    C26 C21 C12 . . 119.92(9) ?
    C21 C22 C23 . . 120.32(10) ?
    C24 C23 C22 . . 120.19(11) ?
    C23 C24 C25 . . 119.78(10) ?
    C24 C25 C26 . . 120.31(11) ?
    C25 C26 C21 . . 120.10(10) ?
    C2' S1' C7A' . . 91.12(6) y
    N3' C2' C8' . . 121.35(10) y
    N3' C2' S1' . . 110.55(8) y
    C8' C2' S1' . . 128.07(8) y
    C2' N3' C3A' . . 116.07(11) y
    N3' C3A' C7A' . . 111.40(10) y
    N3' C3A' C4' . . 126.91(13) ?
    C7A' C3A' C4' . . 121.68(13) ?
    C5' C4' C3A' . . 117.17(15) ?
    C4' C5' C6' . . 121.38(13) ?
    C5' C6' C7' . . 121.77(14) ?
    C6' C7' C7A' . . 117.18(15) ?
    C3A' C7A' C7' . . 120.81(12) ?
    C3A' C7A' S1' . . 110.84(9) y
    C7' C7A' S1' . . 128.34(11) ?
    C12' C8' C2' . . 123.78(9) ?
    C12' C8' C9' . . 118.97(9) ?
    C2' C8' C9' . . 117.24(9) ?
    O1' C9' N1' . . 117.97(9) ?
    O1' C9' C8' . . 124.76(10) ?
    N1' C9' C8' . . 117.26(9) ?
    O2' C10' N1' . . 121.15(9) ?
    O2' C10' C11' . . 123.54(10) ?
    N1' C10' C11' . . 115.31(9) ?
    C12' C11' C13' . . 123.09(9) ?
    C12' C11' C10' . . 122.12(9) ?
    C13' C11' C10' . . 114.74(9) ?
    C11' C12' C8' . . 120.01(9) ?
    C11' C12' C21' . . 119.01(8) ?
    C8' C12' C21' . . 120.90(9) ?
    N2' C13' C11' . . 175.93(11) ?
    C9' N1' C10' . . 126.23(9) y
    C22' C21' C26' . . 120.06(9) ?
    C22' C21' C12' . . 121.52(8) ?
    C26' C21' C12' . . 118.42(8) ?
    C23' C22' C21' . . 119.51(9) ?
    C24' C23' C22' . . 120.42(10) ?
    C23' C24' C25' . . 119.86(10) ?
    C26' C25' C24' . . 120.45(10) ?
    C25' C26' C21' . . 119.68(10) ?
    C32 N31 C36 . . 113.41(10) ?
    N31 C32 C33 . . 110.43(14) ?
    C32 C33 C34 . . 112.44(13) ?
    C35 C34 C33 . . 110.23(12) ?
    C34 C35 C36 . . 111.26(13) ?
    N31 C36 C35 . . 110.53(12) ?
    C5 C4 H4 . . 120.7 ?
    C3A C4 H4 . . 120.7 ?
    C4 C5 H5 . . 119.5 ?
    C6 C5 H5 . . 119.5 ?
    C7 C6 H6 . . 119.5 ?
    C5 C6 H6 . . 119.5 ?
    C6 C7 H7 . . 120.8 ?
    C7A C7 H7 . . 120.8 ?
    C10 N1 H01 . . 117.7(11) ?
    C9 N1 H01 . . 116.2(11) ?
    C21 C22 H22 . . 119.8 ?
    C23 C22 H22 . . 119.8 ?
    C24 C23 H23 . . 119.9 ?
    C22 C23 H23 . . 119.9 ?
    C23 C24 H24 . . 120.1 ?
    C25 C24 H24 . . 120.1 ?
    C24 C25 H25 . . 119.8 ?
    C26 C25 H25 . . 119.8 ?
    C25 C26 H26 . . 119.9 ?
    C21 C26 H26 . . 119.9 ?
    C2' N3' H03' . . 117.0(13) ?
    C3A' N3' H03' . . 127.0(13) ?
    C5' C4' H4' . . 121.4 ?
    C3A' C4' H4' . . 121.4 ?
    C4' C5' H5' . . 119.3 ?
    C6' C5' H5' . . 119.3 ?
    C5' C6' H6' . . 119.1 ?
    C7' C6' H6' . . 119.1 ?
    C6' C7' H7' . . 121.4 ?
    C7A' C7' H7' . . 121.4 ?
    C9' N1' H01' . . 117.9(11) ?
    C10' N1' H01' . . 115.6(11) ?
    C23' C22' H22' . . 120.2 ?
    C21' C22' H22' . . 120.2 ?
    C24' C23' H23' . . 119.8 ?
    C22' C23' H23' . . 119.8 ?
    C23' C24' H24' . . 120.1 ?
    C25' C24' H24' . . 120.1 ?
    C26' C25' H25' . . 119.8 ?
    C24' C25' H25' . . 119.8 ?
    C25' C26' H26' . . 120.2 ?
    C21' C26' H26' . . 120.2 ?
    C32 N31 H031 . . 106.4(13) ?
    C36 N31 H031 . . 113.3(13) ?
    C32 N31 H032 . . 111.6(13) ?
    C36 N31 H032 . . 109.8(13) ?
    H031 N31 H032 . . 101.8(17) ?
    N31 C32 H32A . . 109.6 ?
    C33 C32 H32A . . 109.6 ?
    N31 C32 H32B . . 109.6 ?
    C33 C32 H32B . . 109.6 ?
    H32A C32 H32B . . 108.1 ?
    C32 C33 H33A . . 109.1 ?
    C34 C33 H33A . . 109.1 ?
    C32 C33 H33B . . 109.1 ?
    C34 C33 H33B . . 109.1 ?
    H33A C33 H33B . . 107.8 ?
    C35 C34 H34A . . 109.6 ?
    C33 C34 H34A . . 109.6 ?
    C35 C34 H34B . . 109.6 ?
    C33 C34 H34B . . 109.6 ?
    H34A C34 H34B . . 108.1 ?
    C34 C35 H35A . . 109.4 ?
    C36 C35 H35A . . 109.4 ?
    C34 C35 H35B . . 109.4 ?
    C36 C35 H35B . . 109.4 ?
    H35A C35 H35B . . 108.0 ?
    N31 C36 H36A . . 109.5 ?
    C35 C36 H36A . . 109.5 ?
    N31 C36 H36B . . 109.5 ?
    C35 C36 H36B . . 109.5 ?
    H36A C36 H36B . . 108.1 ?
loop_
    _geom_torsion_atom_site_label_1
    _geom_torsion_atom_site_label_2
    _geom_torsion_atom_site_label_3
    _geom_torsion_atom_site_label_4
    _geom_torsion_site_symmetry_1
    _geom_torsion_site_symmetry_2
    _geom_torsion_site_symmetry_3
    _geom_torsion_site_symmetry_4
    _geom_torsion
    _geom_torsion_publ_flag
    C7A S1 C2 N3 . . . . -0.77(8) ?
    C7A S1 C2 C8 . . . . -178.73(8) ?
    C8 C2 N3 C3A . . . . 178.49(9) ?
    S1 C2 N3 C3A . . . . 0.62(11) ?
    C2 N3 C3A C4 . . . . -178.93(10) ?
    C2 N3 C3A C7A . . . . -0.08(13) ?
    N3 C3A C4 C5 . . . . 179.44(11) ?
    C7A C3A C4 C5 . . . . 0.64(16) ?
    C3A C4 C5 C6 . . . . -0.72(19) ?
    C4 C5 C6 C7 . . . . 0.0(2) ?
    C5 C6 C7 C7A . . . . 0.8(2) ?
    C6 C7 C7A C3A . . . . -0.85(18) ?
    C6 C7 C7A S1 . . . . -178.78(10) ?
    N3 C3A C7A C7 . . . . -178.78(10) ?
    C4 C3A C7A C7 . . . . 0.14(16) ?
    N3 C3A C7A S1 . . . . -0.49(12) ?
    C4 C3A C7A S1 . . . . 178.43(8) ?
    C2 S1 C7A C7 . . . . 178.78(11) ?
    C2 S1 C7A C3A . . . . 0.67(8) ?
    N3 C2 C8 C12 . . . . 11.74(15) y
    S1 C2 C8 C12 . . . . -170.52(7) y
    N3 C2 C8 C9 . . . . -164.55(9) y
    S1 C2 C8 C9 . . . . 13.19(12) y
    C12 C8 C9 O1 . . . . 175.35(10) ?
    C2 C8 C9 O1 . . . . -8.13(15) ?
    C12 C8 C9 N1 . . . . -3.82(13) ?
    C2 C8 C9 N1 . . . . 172.70(9) ?
    O2 C10 C11 C12 . . . . 179.76(10) ?
    N1 C10 C11 C12 . . . . -2.32(14) ?
    O2 C10 C11 C13 . . . . -1.57(15) ?
    N1 C10 C11 C13 . . . . 176.35(9) ?
    C9 C8 C12 C11 . . . . 5.22(13) ?
    C2 C8 C12 C11 . . . . -170.99(9) ?
    C9 C8 C12 C21 . . . . -172.04(9) ?
    C2 C8 C12 C21 . . . . 11.75(14) ?
    C13 C11 C12 C8 . . . . 179.29(9) ?
    C10 C11 C12 C8 . . . . -2.15(14) ?
    C13 C11 C12 C21 . . . . -3.31(14) ?
    C10 C11 C12 C21 . . . . 175.25(9) ?
    O2 C10 N1 C9 . . . . -178.05(10) ?
    C11 C10 N1 C9 . . . . 3.90(15) ?
    O1 C9 N1 C10 . . . . 179.90(10) ?
    C8 C9 N1 C10 . . . . -0.87(15) ?
    C8 C12 C21 C22 . . . . -125.55(10) ?
    C11 C12 C21 C22 . . . . 57.12(12) ?
    C8 C12 C21 C26 . . . . 57.61(13) ?
    C11 C12 C21 C26 . . . . -119.72(10) ?
    C26 C21 C22 C23 . . . . -1.44(15) ?
    C12 C21 C22 C23 . . . . -178.30(9) ?
    C21 C22 C23 C24 . . . . 1.10(17) ?
    C22 C23 C24 C25 . . . . 0.06(17) ?
    C23 C24 C25 C26 . . . . -0.87(17) ?
    C24 C25 C26 C21 . . . . 0.52(16) ?
    C22 C21 C26 C25 . . . . 0.63(15) ?
    C12 C21 C26 C25 . . . . 177.52(9) ?
    C7A' S1' C2' N3' . . . . -1.29(8) ?
    C7A' S1' C2' C8' . . . . -179.30(9) ?
    C8' C2' N3' C3A' . . . . 179.77(9) ?
    S1' C2' N3' C3A' . . . . 1.61(12) ?
    C2' N3' C3A' C7A' . . . . -1.08(14) ?
    C2' N3' C3A' C4' . . . . 177.27(11) ?
    N3' C3A' C4' C5' . . . . -178.06(12) ?
    C7A' C3A' C4' C5' . . . . 0.13(18) ?
    C3A' C4' C5' C6' . . . . -0.79(19) ?
    C4' C5' C6' C7' . . . . 1.2(2) ?
    C5' C6' C7' C7A' . . . . -0.95(19) ?
    N3' C3A' C7A' C7' . . . . 178.56(10) ?
    C4' C3A' C7A' C7' . . . . 0.11(17) ?
    N3' C3A' C7A' S1' . . . . 0.03(12) ?
    C4' C3A' C7A' S1' . . . . -178.42(9) ?
    C6' C7' C7A' C3A' . . . . 0.29(17) ?
    C6' C7' C7A' S1' . . . . 178.54(9) ?
    C2' S1' C7A' C3A' . . . . 0.71(8) ?
    C2' S1' C7A' C7' . . . . -177.68(11) ?
    N3' C2' C8' C12' . . . . 175.67(9) y
    S1' C2' C8' C12' . . . . -6.52(15) y
    N3' C2' C8' C9' . . . . -4.04(14) y
    S1' C2' C8' C9' . . . . 173.77(7) y
    C12' C8' C9' O1' . . . . -177.30(9) ?
    C2' C8' C9' O1' . . . . 2.43(15) ?
    C12' C8' C9' N1' . . . . 3.46(13) ?
    C2' C8' C9' N1' . . . . -176.80(9) ?
    O2' C10' C11' C12' . . . . 178.63(10) ?
    N1' C10' C11' C12' . . . . -0.63(14) ?
    O2' C10' C11' C13' . . . . 1.01(15) ?
    N1' C10' C11' C13' . . . . -178.25(9) ?
    C13' C11' C12' C8' . . . . 179.62(9) ?
    C10' C11' C12' C8' . . . . 2.20(14) ?
    C13' C11' C12' C21' . . . . 2.99(14) ?
    C10' C11' C12' C21' . . . . -174.43(9) ?
    C2' C8' C12' C11' . . . . 176.69(9) ?
    C9' C8' C12' C11' . . . . -3.60(14) ?
    C2' C8' C12' C21' . . . . -6.75(14) ?
    C9' C8' C12' C21' . . . . 172.96(8) ?
    O1' C9' N1' C10' . . . . 178.65(10) ?
    C8' C9' N1' C10' . . . . -2.06(15) ?
    O2' C10' N1' C9' . . . . -178.66(10) ?
    C11' C10' N1' C9' . . . . 0.62(14) ?
    C11' C12' C21' C22' . . . . -81.65(12) ?
    C8' C12' C21' C22' . . . . 101.76(11) ?
    C11' C12' C21' C26' . . . . 99.31(11) ?
    C8' C12' C21' C26' . . . . -77.29(12) ?
    C26' C21' C22' C23' . . . . 1.92(15) ?
    C12' C21' C22' C23' . . . . -177.11(9) ?
    C21' C22' C23' C24' . . . . -1.15(16) ?
    C22' C23' C24' C25' . . . . -0.25(17) ?
    C23' C24' C25' C26' . . . . 0.91(18) ?
    C24' C25' C26' C21' . . . . -0.13(17) ?
    C22' C21' C26' C25' . . . . -1.28(15) ?
    C12' C21' C26' C25' . . . . 177.78(10) ?
    C36 N31 C32 C33 . . . . -54.46(16) ?
    N31 C32 C33 C34 . . . . 53.39(19) ?
    C32 C33 C34 C35 . . . . -54.42(19) ?
    C33 C34 C35 C36 . . . . 55.39(17) ?
    C32 N31 C36 C35 . . . . 56.13(16) ?
    C34 C35 C36 N31 . . . . -56.07(16) ?
loop_
    _geom_hbond_atom_site_label_D
    _geom_hbond_atom_site_label_H
    _geom_hbond_atom_site_label_A
    _geom_hbond_site_symmetry_A
    _geom_hbond_distance_DH
    _geom_hbond_distance_HA
    _geom_hbond_distance_DA
    _geom_hbond_angle_DHA
    _geom_hbond_publ_flag
    N1 H01 O2' . 0.888(18) 1.887(18) 2.7703(11) 172.9(16) yes
    N3' H03' O1' . 0.804(19) 1.878(19) 2.5399(15) 139.0(18) yes
    N1' H01' O2 . 0.883(17) 2.016(18) 2.8903(11) 169.8(16) yes
    N31 H031 O1 . 0.86(2) 1.91(2) 2.7327(12) 158.7(18) yes
    N31 H032 O2 3_666 0.87(2) 1.88(2) 2.7322(13) 169.3(19) yes
    C36 H36B O1' 3_666 0.99 2.52 3.4487(16) 156.8 yes
    C22' H22' O1' 3_566 0.95 2.34 3.2691(13) 164.7 yes
    C26' H26' N3 3_666 0.95 2.44 3.3437(13) 159.2 yes
_shelx_space_group_comment
;
The symmetry employed for this shelxl refinement is uniquely defined
by the following loop, which should always be used as a source of
symmetry information in preference to the above space-group names.
They are only intended as comments.
;
_shelx_estimated_absorpt_T_min     0.961
_shelx_estimated_absorpt_T_max     0.977
_shelx_hkl_file
;
   0   0  -2 4449.80 109.408   5
   0   0   2 4617.42 109.370   5
   0   0  -2 4606.43 109.453   3
   0   0  -2 4511.85 109.437   4
   0   0   2 4823.74 109.425   4
   0   0   2 4543.28 109.415   1
   0   0  -2 4640.06 109.481   1
   0   0   2 4744.96 109.412   3
   0   0   2 4837.04 109.340  24
   0   0   2 4524.21 109.371  23
   0   0  -2 4833.16 109.438  23
   0   0   2 4642.03 109.166  20
   0   0  -2 4702.43 109.468   9
   0   0   2 4648.12 109.424   9
   0   0  -2 4514.03 109.500  17
   0   0   2 4679.46 109.557  17
   0   0   2 4693.62 109.554  16
   0   0  -2 4526.29 109.494  16
   0   0  -2 4762.93 109.337  15
   0   0   2 4680.15 109.532  11
   0   0   3-0.31795 1.18647   5
   0   0   3-1.34567 1.79282   6
   0   0   3 0.27112 1.14781   4
   0   0  -3 0.62404 1.09090   1
   0   0   3 0.05412 1.18228   3
   0   0  -3 0.05960 1.08494   4
   0   0   3 1.19441 1.10412   1
   0   0  -3 1.31271 1.13432   3
   0   0   3 0.40238 0.94823  24
   0   0  -3 0.69391 1.24267  23
   0   0   3 1.37761 0.93207  20
   0   0  -3 1.10718 1.19948   9
   0   0  -3 0.87317 1.35640  17
   0   0   3 0.34510 1.40245  16
   0   0   3 0.06926 1.38527  17
   0   0  -3 0.37369 1.34587  16
   0   0  -3 0.85987 1.03208  15
   0   0   3 1.26001 1.36698  11
   0   0   4 138.676 6.01525   6
   0   0   4 185.146 5.79412   5
   0   0  -4 212.406 5.92209   6
   0   0  -4 191.828 5.93533   3
   0   0   4 188.530 5.78865   3
   0   0  -4 189.520 5.96950   1
   0   0   4 177.978 5.79008   1
   0   0  -4 186.432 5.90912   4
   0   0   4 189.469 5.78507   4
   0   0  -4 183.159 4.96633  22
   0   0  -4 177.184 5.83625  23
   0   0   4 176.249 5.61569  24
   0   0   4 201.190 5.51486  20
   0   0  -4 185.357 5.95993   9
   0   0   4 183.057 6.20217  16
   0   0   4 183.523 6.27138  17
   0   0  -4 182.649 5.68853  15
   0   0   4 169.854 6.04465  11
   0   0   5-0.11460 1.80802   6
   0   0   5 0.85834 1.42255   5
   0   0  -5 2.09354 1.59476   6
   0   0   5 0.83041 1.43296   1
   0   0  -5 0.32372 1.36345   1
   0   0   5 0.52783 1.43270   4
   0   0  -5 0.10292 1.34172   4
   0   0  -5 0.30929 1.32353   3
   0   0   5 0.17542 1.40281   3
   0   0   5-0.08657 1.13431  24
   0   0  -5 0.69403 1.33747  23
   0   0  -5 0.32465 0.72195  22
   0   0  -5-0.13688 1.26342  20
   0   0   5 1.85779 1.28184  20
   0   0   5-0.09665 0.56377   8
   0   0  -5 2.43487 1.46136   9
   0   0   5 5.13422 2.32300  17
   0   0   5-0.71403 1.73628  16
   0   0  -5 0.34519 1.26162  15
   0   0   5 0.54355 1.35356  15
   0   0  -5 1.43922 1.27294  12
   0   0   6 194.001 7.12245   6
   0   0   6 199.777 6.75563   5
   0   0  -6 230.115 6.81506   6
   0   0   6 217.936 6.90962   4
   0   0   6 211.374 6.84929   3
   0   0  -6 195.853 7.15146   1
   0   0  -6 203.807 7.15758   3
   0   0   6 203.575 6.89396   1
   0   0  -6 197.535 7.09574   4
   0   0  -6 208.077 6.62615  24
   0   0   6 212.047 6.93464  23
   0   0   6 206.508 6.77953  24
   0   0  -6 210.737 7.08877  23
   0   0  -6 199.986 5.66601  22
   0   0   6 202.402 6.33858  20
   0   0  -6 204.312 6.49388  20
   0   0  -6 205.633 7.14470   9
   0   0   6 206.221 5.49976   8
   0   0   6 221.203 7.57879  17
   0   0   6 206.838 7.44785  16
   0   0  -6 207.992 6.80701  15
   0   0   6 194.891 6.59257  15
   0   0  -6 209.967 6.64450  12
   0   0   7 5.15030 4.14709   6
   0   0  -7-2.85238 4.94429   6
   0   0   7 4.21007 2.20985   5
   0   0  -7 1.79635 1.83992   4
   0   0  -7-0.74982 1.77385   3
   0   0  -7-0.31388 1.81604   1
   0   0  -7 0.31196 1.70176  24
   0   0  -7-0.42857 2.02895  23
   0   0   7 0.50050 1.74660  24
   0   0  -7 0.04202 0.92465  22
   0   0  -7 0.19399 1.73786  20
   0   0   7 3.88176 2.16112  20
   0   0   7-0.14858 0.75413   8
   0   0  -7 1.22720 1.75220   9
   0   0   7 0.86175 2.36299  16
   0   0   7 0.86496 2.60900  17
   0   0   7 1.81131 1.84413  15
   0   0  -7 0.12356 1.69801  15
   0   0  -7 1.19147 1.81468  12
   0   0  -8 1417.65 35.0634   6
   0   0   8 1411.22 35.7336   6
   0   0  -8 1412.97 35.9336   5
   0   0  -8 1353.88 36.1054   1
   0   0  -8 1361.94 35.9780   4
   0   0  -8 1342.54 35.9431   3
   0   0  -8 1313.08 33.6401  22
   0   0   8 1327.89 35.4150  24
   0   0  -8 1408.42 35.9242  23
   0   0  -8 1374.71 34.8939  20
   0   0   8 1357.82 34.5041  20
   0   0  -8 1373.88 36.0297   9
   0   0   8 1347.58 33.3847   8
   0   0   8 1389.57 36.5395  17
   0   0   8 1361.59 36.4428  16
   0   0   8 1305.19 34.9206  15
   0   0  -8 1398.20 35.4834  15
   0   0  -8 1399.64 35.1590  12
   0   0  -9 0.75443 2.16075   6
   0   0   9 0.66827 2.33213   6
   0   0  -9 2.86887 2.22035   5
   0   0  -9 1.59993 1.93459   4
   0   0  -9 1.40190 2.04954   3
   0   0  -9 0.62954 1.89508   1
   0   0  -9 0.75630 2.15978  23
   0   0   9 1.32777 1.87081  24
   0   0  -9 1.51875 1.00306  22
   0   0  -9 0.68763 5.17551  25
   0   0   9 0.40003 2.01098  20
   0   0  -9-0.37642 1.94531  20
   0   0  -9 0.20427 1.98500   9
   0   0   9 1.41380 0.74206   8
   0   0  -9 2.41273 1.96798   7
   0   0   9 2.07203 2.68117  17
   0   0   9 4.35764 2.85084  16
   0   0  -9 1.46265 1.82568  15
   0   0  -9-1.55268 2.00486  12
   0   0 -10 34.7118 3.54458   5
   0   0 -10 29.4228 3.09204   6
   0   0  10 33.5360 3.37283   6
   0   0 -10 33.9852 3.45651   1
   0   0 -10 29.3253 1.65420  22
   0   0 -10 30.4688 3.30451  23
   0   0  10 33.3537 3.15555  24
   0   0  10 31.4114 2.91972  20
   0   0 -10 32.4990 2.80515  20
   0   0 -10 36.0096 2.96118   7
   0   0  10 29.7637 1.32017   8
   0   0 -10 30.3047 3.42965   9
   0   0  10 36.1453 4.04245  16
   0   0  10 34.4452 4.12045  17
   0   0 -10 32.1209 3.15152  15
   0   0 -10 35.0895 2.99704  12
   0   0 -11 0.24031 2.52873   5
   0   0  11 2.35580 2.62317   6
   0   0 -11 0.53396 2.28053   1
   0   0  11 0.62808 1.92028  24
   0   0 -11 1.12251 0.95254  22
   0   0 -11 0.83742 5.74057  25
   0   0 -11 1.66402 2.57786  23
   0   0 -11-0.61196 2.20048  20
   0   0  11 2.57017 2.70159  20
   0   0 -11 1.29305 2.56941   9
   0   0  11 2.90499 3.40435  16
   0   0  11 3.20665 3.64353  17
   0   0 -11 1.41965 2.19129  15
   0   0 -11-0.17524 2.49947  12
   0   0  12 2239.71 54.9515   6
   0   0 -12 2146.33 55.7643   5
   0   0 -12 2173.50 56.4426   1
   0   0  12 2119.98 55.0940  24
   0   0 -12 2195.30 55.8376  23
   0   0 -12 2109.07 59.3362  25
   0   0 -12 2031.29 51.5296  22
   0   0 -12 2078.93 53.9481  20
   0   0 -12 2107.35 55.9744   9
   0   0  12 2144.16 56.8063  16
   0   0  12 2137.23 56.7996  17
   0   0 -12 2225.08 55.1891  15
   0   0 -12 2148.14 54.5516  12
   0   0  13-0.65993 3.05693   6
   0   0 -13 0.32868 2.58377   1
   0   0 -13 0.97607 6.28128  25
   0   0  13 3.30918 2.85928  24
   0   0 -13-0.28869 3.01407  23
   0   0 -13-1.95339 2.59086  20
   0   0 -13-0.31685 3.12040   9
   0   0  13-0.71639 4.11814  17
   0   0  13-1.07202 3.78912  16
   0   0 -13 4.63744 2.85130  15
   0   0 -13 0.41904 2.47059  12
   0   0  14 179.043 8.17494   6
   0   0  14 169.309 8.26429  24
   0   0 -14 176.309 11.8894  25
   0   0 -14 176.420 9.24043   9
   0   0 -14 168.508 8.92461   1
   0   0  14 178.025 9.87031  16
   0   0  14 181.189 9.99524  17
   0   0 -14 189.732 8.52749  15
   0   0  14 176.154 9.51694  11
   0   0 -14 173.321 7.84730  12
   0   0  15 2.17766 3.30992   6
   0   0  15-1.50635 2.94079  24
   0   0 -15-2.69477 6.75462  25
   0   0 -15 0.75955 3.35652   9
   0   0 -15 2.76188 3.24910   1
   0   0  15 2.98895 5.30744  17
   0   0  15 4.69002 5.08937  16
   0   0 -15 2.27869 3.11135  15
   0   0 -15-0.72522 2.85072  12
   0   0  15 8.25738 4.59012  11
   0   0  16 33.7695 4.52800   6
   0   0 -16 39.9362 5.37695   1
   0   0 -16 28.2274 8.10790  25
   0   0  16 38.3397 4.61599  24
   0   0 -16 34.9255 5.12275   9
   0   0  16 37.4950 6.69914  17
   0   0  16 44.8786 6.97795  16
   0   0 -16 38.3363 4.69392  15
   0   0  16 25.5313 5.73938  11
   0   0 -16 34.1052 4.16319  12
   0   0  17 0.25767 3.82713   6
   0   0  17 0.69712 3.46326  24
   0   0 -17 4.93010 7.15924  25
   0   0  17 0.46326 3.86294  21
   0   0 -17 3.10632 4.23298   9
   0   0  17 9.94359 6.83208  16
   0   0  17 6.96405 6.59841  17
   0   0 -17 4.51847 3.72290  15
   0   0 -17-0.26950 3.45997  12
   0   0  17 0.48239 5.75819  11
   0   0  18 41.7991 5.19831   6
   0   0  18 38.6533 5.16820  24
   0   0 -18 33.9183 8.70816  25
   0   0  18 42.3230 5.88246  21
   0   0 -18 32.8087 5.77832   9
   0   0  18 49.0476 8.29456  17
   0   0  18 60.7253 8.67534  16
   0   0 -18 51.7059 5.54780  15
   0   0 -18 32.8471 4.65650  12
   0   0  18 43.5780 7.58800  11
   0   0  19 1.59016 4.38374   6
   0   0  19 7.08641 4.56055  24
   0   0 -19 7.58503 8.02047  25
   0   0  19 5.85466 5.08123  21
   0   0 -19 6.10246 5.47827   9
   0   0  19 35.7175 9.08482  17
   0   0  19 39.6526 8.79984  16
   0   0 -19 14.5932 4.89570  15
   0   0 -19 4.92656 4.16483  12
   0   0  19 7.74238 6.81973  11
   0   0  20 12.4624 5.78282  21
   0   0 -20 18.4099 5.50562   9
   0   0  20 19.8489 7.96617  17
   0   0  20 26.4246 8.01213  16
   0   0 -20 2.31302 7.33369  25
   0   0  20 12.4383 4.71659  24
   0   0  20 12.9301 7.39371  11
   0   0 -20 13.0170 4.09775  12
   0   0  21 0.59913 5.57825  21
   0   0 -21-0.57098 5.12863   9
   0   0  21 4.43287 7.71664  16
   0   0  21 1.26990 8.27731  17
   0   0 -21 3.42878 7.54318  25
   0   0 -21-2.38609 3.95632  12
   0   0  21-1.24401 7.12787  11
   0   0  22 12.5949 6.35475  21
   0   0 -22 16.8164 6.11296   9
   0   0  22 13.8751 8.11099  16
   0   0  22 29.1497 9.34003  17
   0   0 -22 18.3990 8.29755  25
   0   0 -22 22.7852 4.42806  12
   0   0  22 22.2205 8.27070  11
   0   0  23 0.65692 5.86909  21
   0   0 -23-0.62781 6.01640   9
   0   0  23 4.13422 8.89122  17
   0   0  23-1.37451 8.61311  16
   0   0 -23-4.08077 8.08325  25
   0   0  23 1.35637 8.26401  11
   0   0  24 44.8988 8.11581  21
   0   0 -24 44.0092 7.95476   9
   0   0  24 36.2747 10.0296  17
   0   0  24 34.0247 9.99574  16
   0   0 -24 14.7936 8.67517  25
   0   0  24 34.3255 10.3579  11
   0   0  25 0.69745 6.52581  21
   0   0 -25 4.65628 6.52181   9
   0   0  25-5.06591 10.2123  16
   0   0  25-4.35889 9.73006  17
   0   0 -25 1.20015 8.22708  25
   0   0  25-1.43187 9.38008  11
   0   0  26-0.70732 6.93551  21
   0   0 -26-0.67544 6.71109   9
   0   0  26 0.72817 9.82282  16
   0   0  26-14.6208 11.1701  17
   0   0 -26-3.59163 8.89089  25
   0   0  26-5.04778 9.70464  11
   0   0 -27 1.15386 8.65152  25
   0  -1  -2 1.98646 0.90082   5
   0  -1   2 2.15682 0.71854   5
   0   1   2 1.81890 0.84090   5
   0  -1   2 2.10189 0.69135   6
   0   1   2 3.14115 0.87041   6
   0  -1  -2 2.64636 0.88155   1
   0   1   2 2.45261 0.81234   1
   0   1  -2 3.36604 0.88062   1
   0  -1   2 2.46070 0.83188   3
   0   1  -2 2.55443 0.79966   4
   0  -1  -2 1.24626 0.70837   4
   0   1   2 3.09616 0.87727   3
   0  -1   2 3.12695 0.75487   1
   0   1   2 2.58800 0.84948   4
   0  -1  -2 2.45423 0.73384   3
   0   1  -2 2.86982 0.81472   3
   0  -1   2 2.60922 0.83309   4
   0   1  -2 3.13786 1.84776  25
   0  -1  -2 1.95769 0.76772  23
   0  -1   2 2.03197 2.04114  25
   0   1   2 3.22875 0.82024  24
   0  -1   2 2.56972 0.57519  24
   0  -1  -2 1.81959 0.81390  24
   0  -1   2 1.54049 0.80661  23
   0  -1   2 2.48548 0.57302  22
   0   1  -2 2.71892 0.90823  23
   0  -1   2 2.11027 0.52198  20
   0   1   2 2.05357 0.70008  20
   0  -1   2 2.76547 0.77415   9
   0  -1   2 1.51686 0.49506   8
   0   1  -2 2.27501 0.89353   9
   0  -1  -2 2.99469 1.04733  17
   0  -1  -2 2.70379 1.02266  16
   0  -1   2 2.17032 0.98006  17
   0   1  -2 2.27156 0.90758  17
   0   1   2 2.54891 1.01706  17
   0   1   2 1.84358 0.98951  16
   0  -1   2 2.13218 0.83696  15
   0   1  -2 1.70142 0.91258  16
   0  -1  -2 1.96421 0.58898  15
   0   1  -2 3.24196 0.94520  15
   0  -1   2 1.99438 0.99528  16
   0   1   2 2.46613 0.91288  11
   0  -1   2 2.86060 0.64477  12
   0  -1  -2 2.46893 0.85598  11
   0   1   3 1124.32 28.0830   5
   0  -1   3 1269.28 28.1100   6
   0  -1   3 1140.41 27.9823   5
   0   1   3 1207.60 28.1682   6
   0   1   3 1168.03 28.0565   3
   0   1  -3 1130.77 28.1551   3
   0   1   3 1104.54 28.0825   1
   0  -1  -3 1130.62 28.1828   1
   0   1  -3 1175.08 28.1777   4
   0  -1  -3 1164.44 28.1561   3
   0  -1   3 1109.27 28.0694   1
   0  -1   3 1162.75 28.0679   3
   0  -1   3 1156.96 28.0649   4
   0   1  -3 1106.97 28.1661   1
   0   1   3 1167.37 28.0595   4
   0  -1  -3 1166.74 28.1621   4
   0  -1   3 1091.98 27.8347  24
   0  -1   3 1085.79 28.0566  23
   0   1   3 1103.70 28.0655  24
   0  -1   3 1133.73 27.5352  22
   0  -1  -3 1127.08 28.0128  23
   0   1  -3 1136.81 28.2080  23
   0  -1   3 1120.05 27.6818  20
   0   1   3 1107.18 27.7956  20
   0   1  -3 1163.29 28.2235   9
   0  -1   3 1096.58 27.4894   8
   0  -1   3 1115.36 28.1045   9
   0  -1   3 1114.53 28.2668  17
   0   1   3 1147.76 28.4016  17
   0  -1  -3 1112.39 28.2699  17
   0   1   3 1100.94 28.3538  16
   0  -1   3 1097.51 28.2483  16
   0  -1  -3 1082.81 28.2342  16
   0   1  -3 1128.29 28.1413  15
   0  -1  -3 1136.04 27.7981  15
   0  -1  -3 1124.13 28.1164  11
   0  -1   3 1138.88 27.8223  12
   0   1   4 2206.33 54.4266   5
   0  -1   4 2261.56 54.5337   6
   0   1   4 2380.05 54.5917   6
   0   1  -4 2207.19 54.1349   6
   0  -1   4 2236.01 54.3292   5
   0   1   4 2134.82 54.4182   1
   0  -1  -4 2196.90 54.5713   3
   0   1  -4 2200.76 54.5916   3
   0   1   4 2260.19 54.4245   4
   0  -1   4 2287.90 54.4383   4
   0  -1  -4 2185.28 54.5665   4
   0   1  -4 2255.42 54.6446   1
   0   1   4 2253.11 54.4151   3
   0  -1  -4 2213.08 54.6253   1
   0   1  -4 2204.82 54.5848   4
   0  -1   4 2317.36 54.4423   3
   0  -1   4 2184.49 54.4445   1
   0   1  -4 2270.87 54.6414  23
   0   1  -4 2165.82 53.6865  22
   0  -1  -4 2280.49 54.4677  23
   0  -1   4 2330.34 53.7484  22
   0  -1   4 2139.52 54.1825  24
   0   1   4 2201.50 54.4623  24
   0   1   4 2213.29 54.0818  20
   0   1  -4 2178.56 54.0031  20
   0  -1   4 2169.89 53.9255  20
   0  -1   4 2246.90 53.6344   8
   0   1  -4 2225.37 54.6448   9
   0  -1   4 2183.90 54.4615   9
   0  -1  -4 2222.20 54.6200   9
   0   1  -4 2194.13 53.9359   7
   0  -1  -4 2139.25 54.6597  17
   0  -1   4 2153.89 54.7176  16
   0  -1   4 2168.56 54.7340  17
   0  -1  -4 2175.98 54.6705  16
   0   1   4 2213.04 54.9107  16
   0   1   4 2162.76 54.8671  17
   0   1  -4 2269.68 54.5362  15
   0   1   4 2207.91 54.0774  15
   0  -1  -4 2215.26 54.1533  15
   0  -1  -4 2186.22 54.5029  11
   0  -1   4 2076.64 54.7270  11
   0  -1   5 13.0246 1.82447   5
   0   1   5 15.7200 1.83264   5
   0   1   5 14.0638 1.91653   6
   0   1  -5 12.1570 1.68916   6
   0  -1   5 8.66182 1.86576   6
   0  -1  -5 8.38476 2.22807   6
   0   1  -5 9.49453 1.59732   4
   0  -1  -5 11.7352 1.70818   1
   0  -1  -5 14.2012 1.75579   3
   0   1   5 13.1752 1.67848   1
   0   1   5 13.5747 1.76095   3
   0  -1   5 11.4562 1.76406   4
   0  -1   5 13.0041 1.77216   3
   0   1  -5 9.61460 1.68655   3
   0  -1  -5 11.9167 1.64075   4
   0   1  -5 13.1816 1.80794   1
   0   1   5 11.7706 1.76792   4
   0  -1   5 9.80158 1.66023   1
   0   1  -5 13.2752 1.07112  22
   0   1   5 13.9789 1.56508  24
   0  -1   5 13.4491 1.24175  22
   0   1  -5 15.4584 1.88599  23
   0  -1   5 13.5594 1.51244  24
   0   1  -5 13.7874 1.46536  24
   0  -1  -5 11.1646 1.71552  23
   0  -1  -5 13.6432 1.08290  22
   0  -1  -5 13.1109 1.73417  20
   0   1  -5 11.3112 1.39754  20
   0   1   5 11.1980 1.55018  20
   0  -1   5 12.7817 1.39208  20
   0  -1   5 12.8806 0.98073   8
   0   1  -5 12.5294 1.43675   7
   0  -1   5 13.4899 1.86029   9
   0   1  -5 14.0996 1.74076   9
   0  -1  -5 15.4880 1.82431   9
   0   1   5 12.7594 2.00173  16
   0  -1   5 12.6293 1.97061  16
   0   1   5 12.0689 2.01238  17
   0  -1   5 10.9729 1.94334  17
   0   1   5 12.3740 1.51620  15
   0   1  -5 14.3782 1.73713  15
   0  -1   5 12.7943 1.67779  15
   0  -1  -5 12.2549 1.47008  15
   0  -1   5 10.5989 1.99918  11
   0   1  -5 11.7664 1.46517  12
   0  -1   6 18.6907 2.74975   6
   0   1  -6 31.5964 2.36808   6
   0   1   6 31.5576 2.69388   6
   0  -1   6 32.3796 2.55110   5
   0   1   6 26.9175 2.44730   4
   0  -1   6 30.5563 2.49278   4
   0  -1  -6 26.6183 2.79045   6
   0   1   6 26.2401 2.48671   5
   0   1  -6 30.8886 2.59747   1
   0  -1  -6 30.0924 2.42311   3
   0  -1   6 29.8425 2.46543   3
   0   1   6 26.3485 2.50111   1
   0   1   6 28.8064 2.50034   3
   0  -1  -6 30.5315 2.58155   1
   0  -1  -6 30.6689 2.48018   4
   0   1  -6 29.4435 2.47029   3
   0   1  -6 28.2565 2.50205   4
   0  -1   6 30.3581 2.60354   1
   0   1  -6 28.1591 2.12075  24
   0  -1  -6 32.6403 1.67792  22
   0   1  -6 28.1260 2.56103  23
   0   1  -6 28.0688 1.56676  22
   0  -1   6 27.0624 2.22837  24
   0  -1  -6 23.7864 2.41129  23
   0   1   6 24.4945 2.25424  24
   0   1   6 34.9992 2.90874  23
   0  -1   6 37.1801 2.33923  20
   0   1   6 25.5044 2.26160  20
   0   1  -6 25.6911 1.98844  20
   0  -1  -6 32.0548 2.63330   9
   0  -1   6 30.7522 1.49742   8
   0   1  -6 27.5692 2.53050   9
   0   1  -6 30.7262 2.09681   7
   0   1   6 34.9589 3.24349  16
   0   1   6 35.2409 3.18387  17
   0  -1   6 26.4239 2.78408  16
   0  -1  -6 28.1432 2.27913  15
   0   1  -6 28.8396 2.45734  15
   0  -1   6 29.1415 2.36395  15
   0   1   6 27.1289 2.21139  15
   0  -1   6 24.4881 2.65342  11
   0   1  -6 26.8185 2.12083  12
   0   1  -7 47.8209 3.29209   5
   0  -1  -7 61.9552 6.39192   6
   0   1   7 46.1859 4.11598   6
   0   1  -7 43.7753 2.94832   6
   0  -1   7 45.6820 3.15729   5
   0  -1   7 38.0101 4.62656   6
   0   1   7 55.1887 3.39402   5
   0  -1  -7 48.9450 3.39510   3
   0   1  -7 48.2274 3.30783   1
   0  -1  -7 45.8699 3.37850   4
   0   1  -7 49.3363 3.36068   4
   0   1  -7 48.2235 3.37747   3
   0  -1  -7 54.6999 3.43889   1
   0   1   7 44.7562 3.07734  24
   0   1  -7 52.4008 2.96841  24
   0   1  -7 47.6597 2.16163  22
   0  -1  -7 48.6418 1.97380  22
   0   1  -7 49.8459 3.43536  23
   0  -1   7 46.0395 3.48417  23
   0  -1  -7 53.0983 3.09367  24
   0  -1   7 49.6686 2.98498  24
   0  -1  -7 48.2753 3.32155  23
   0   1  -7 43.4199 2.72588  20
   0  -1   7 64.1129 3.37480  20
   0   1   7 49.1343 3.17839  20
   0  -1  -7 66.5491 3.88473  20
   0  -1  -7 49.3990 3.35694   9
   0   1  -7 48.0920 2.72688   7
   0   1  -7 54.2313 3.42899   9
   0  -1   7 48.7323 2.01202   8
   0   1   7 47.3003 4.13828  16
   0  -1   7 48.9515 3.87552  17
   0   1   7 50.4758 4.27922  17
   0  -1   7 40.8189 3.66702  16
   0   1  -7 46.5679 3.16688  15
   0  -1   7 50.7423 3.14847  15
   0  -1  -7 46.8421 2.94972  15
   0   1   7 45.7197 2.84021  15
   0   1  -7 45.8033 2.88259  12
   0   1  -8 667.354 18.4424   6
   0  -1  -8 681.904 19.5089   5
   0   1   8 735.248 19.2982   6
   0   1  -8 664.398 19.3102   5
   0  -1  -8 778.995 19.2691   6
   0  -1   8 603.719 19.4614   6
   0   1  -8 689.136 19.6401   4
   0  -1  -8 698.543 19.6476   4
   0   1  -8 692.802 19.6650   1
   0  -1  -8 686.432 19.6251   3
   0  -1  -8 687.556 19.6682   1
   0   1  -8 675.940 19.5948   3
   0   1  -8 707.762 19.5964  23
   0   1  -8 681.025 17.4605  22
   0  -1  -8 725.530 19.4968  23
   0  -1  -8 670.242 17.2226  22
   0   1   8 677.785 19.1659  24
   0  -1   8 668.767 18.8731  24
   0   1   8 693.724 18.3072  20
   0   1  -8 664.716 18.3769  20
   0  -1   8 741.159 18.2876  20
   0  -1  -8 677.908 18.6254  20
   0  -1   8 690.987 17.2741   8
   0   1  -8 680.945 18.2884   7
   0  -1  -8 692.855 19.6632   9
   0   1  -8 672.330 19.5540   9
   0   1   8 662.433 19.9822  16
   0  -1   8 675.152 19.9636  17
   0   1   8 675.402 20.0739  17
   0  -1   8 685.559 19.9844  16
   0  -1  -8 676.478 18.8638  15
   0   1   8 657.075 18.4676  15
   0  -1   8 668.114 18.7418  15
   0   1  -8 717.711 19.3494  15
   0   1  -8 681.620 18.7176  12
   0  -1  -8 701.608 18.8332  12
   0  -1  -9 828.601 21.2915   6
   0   1  -9 761.922 20.8060   6
   0  -1   9 751.773 22.0003   6
   0   1  -9 754.359 21.8628   5
   0   1   9 797.882 21.5778   6
   0  -1  -9 800.709 22.1593   5
   0   1  -9 767.991 22.1119   3
   0   1  -9 745.676 22.0146   4
   0  -1  -9 775.180 22.1831   3
   0  -1  -9 790.691 22.3191   1
   0  -1  -9 754.137 22.1083   4
   0   1  -9 793.674 22.3593   1
   0   1  -9 800.049 22.1896  23
   0  -1  -9 761.495 19.3908  22
   0   1  -9 770.567 19.6553  22
   0  -1   9 743.490 21.3552  24
   0  -1  -9 800.081 22.0039  23
   0   1   9 762.542 21.6602  24
   0  -1  -9 773.874 21.0179  20
   0   1   9 770.791 20.5467  20
   0   1  -9 778.928 20.8445  20
   0  -1   9 761.733 20.4224  20
   0   1  -9 766.030 22.1884   9
   0   1  -9 780.852 20.6656   7
   0  -1   9 769.769 19.4353   8
   0  -1  -9 810.581 22.3741   9
   0   1   9 773.979 22.7024  16
   0   1   9 782.972 22.7715  17
   0  -1   9 748.232 22.4991  17
   0  -1   9 767.210 22.5657  16
   0  -1  -9 801.363 21.4401  15
   0   1   9 773.139 20.9035  15
   0   1  -9 788.177 21.8018  15
   0  -1  -9 795.524 21.2849  12
   0   1  -9 779.082 21.2058  12
   0   1 -10 226.135 7.82929   6
   0  -1 -10 226.449 8.98855   5
   0  -1  10 224.475 8.81891   6
   0   1 -10 223.572 8.76254   5
   0   1  10 237.575 8.50450   6
   0   1 -10 232.848 9.17904   1
   0  -1 -10 233.861 9.18441   1
   0  -1 -10 239.063 8.94806  23
   0   1 -10 227.128 11.7167  25
   0   1 -10 222.982 6.53550  22
   0   1 -10 253.246 9.20069  23
   0  -1 -10 168.364 10.8018  25
   0   1  10 227.500 8.61554  24
   0  -1 -10 220.152 6.24501  22
   0  -1  10 236.058 8.47861  24
   0   1 -10 221.433 7.74806  20
   0  -1 -10 231.414 8.04928  20
   0   1  10 229.112 7.58659  20
   0  -1  10 236.045 7.52723  20
   0  -1 -10 231.484 9.12253   9
   0   1 -10 233.738 9.10429   9
   0  -1  10 223.628 6.29432   8
   0   1 -10 231.667 7.69137   7
   0  -1  10 215.253 9.28429  16
   0   1  10 228.749 9.58554  16
   0   1  10 221.511 9.58047  17
   0  -1  10 213.502 9.36257  17
   0   1 -10 239.696 8.75208  15
   0  -1 -10 232.828 8.38825  15
   0   1 -10 226.955 8.13219  12
   0  -1 -10 240.089 8.26815  12
   0  -1 -11 257.194 9.93453   5
   0   1  11 259.314 9.27104   6
   0  -1  11 253.439 9.56541   6
   0  -1 -11 254.444 10.0932   1
   0   1 -11 274.656 10.3000   1
   0  -1 -11 168.661 11.5317  25
   0  -1  11 232.054 8.99065  24
   0  -1 -11 234.114 6.59020  22
   0   1 -11 250.822 9.79919  23
   0  -1 -11 258.364 9.81312  23
   0   1  11 231.002 9.17150  24
   0   1 -11 254.930 12.5859  25
   0   1 -11 233.295 6.90068  22
   0  -1 -11 250.509 8.76995  20
   0  -1  11 241.629 8.05911  20
   0   1 -11 265.220 10.1226   9
   0  -1 -11 258.760 9.95269   9
   0  -1  11 235.476 6.64402   8
   0   1 -11 245.677 8.30967   7
   0   1  11 255.890 10.7377  16
   0  -1  11 267.144 10.7335  17
   0  -1  11 259.233 10.6419  16
   0   1  11 249.967 10.7696  17
   0   1 -11 256.752 9.55021  15
   0  -1 -11 256.291 9.14952  15
   0   1 -11 254.901 8.94280  12
   0  -1 -11 254.967 9.00334  12
   0  -1 -12 76.0714 5.49682   5
   0   1  12 63.1753 4.74901   6
   0  -1  12 58.3115 4.85520   6
   0  -1 -12 61.8621 5.17550   1
   0   1 -12 72.0922 5.42041   1
   0   1 -12 62.3143 5.05039  23
   0   1  12 59.4821 4.68716  24
   0   1 -12 62.4383 2.50902  22
   0  -1 -12 51.3056 1.96778  22
   0   1 -12 54.4162 8.15823  25
   0  -1  12 67.2892 4.67989  24
   0  -1 -12 63.1043 4.98333  23
   0  -1 -12 19.0567 8.37825  25
   0  -1 -12 52.4072 4.08880  20
   0   1 -12 53.7899 5.02880   9
   0  -1  12 53.8296 2.08916   8
   0  -1 -12 58.3172 5.10325   9
   0   1  12 77.5465 6.58658  17
   0  -1  12 75.0638 6.34754  17
   0   1  12 64.2508 5.97634  16
   0  -1  12 71.9241 5.96242  16
   0   1 -12 65.1436 4.87130  15
   0  -1 -12 66.0979 4.62024  15
   0   1 -12 61.9494 4.42420  12
   0  -1 -12 64.3304 4.53897  12
   0   1  12 61.6254 5.44959  11
   0  -1 -13 3.27191 3.14280   5
   0  -1  13 6.25110 3.16476   6
   0   1  13 4.56932 2.90118   6
   0   1 -13 2.63114 2.84300   1
   0  -1 -13 1.31352 3.02788   1
   0  -1 -13 2.81905 3.15656  23
   0   1  13 4.74859 2.88243  24
   0   1 -13 2.78696 6.08616  25
   0  -1  13 3.18988 2.48092  24
   0  -1 -13 8.99559 7.11302  25
   0  -1 -13-0.93054 2.69425  20
   0  -1 -13 1.58041 3.01577   9
   0   1 -13 4.77491 3.06570   9
   0   1  13 0.72537 4.23751  17
   0   1  13 3.62157 3.91346  16
   0  -1  13 6.38263 4.38345  17
   0  -1  13 7.07196 4.20858  16
   0  -1 -13 1.37915 2.62645  15
   0   1 -13 3.35630 2.87117  15
   0   1  13 4.78636 3.52777  11
   0   1 -13 2.71154 2.62934  12
   0  -1 -13 2.09882 2.64574  12
   0  -1  14 26.1786 4.04232   6
   0  -1 -14 25.8883 4.13656   5
   0   1  14 24.3785 3.75561   6
   0  -1 -14 25.2904 4.24323   1
   0   1 -14 22.7955 4.10147   1
   0  -1 -14 15.1858 7.06843  25
   0   1 -14 15.1283 6.47541  25
   0  -1 -14 26.7832 4.18908  23
   0  -1  14 21.7116 3.43126  24
   0   1  14 25.3137 3.84600  24
   0  -1 -14 19.1375 3.31075  20
   0   1 -14 25.8527 4.06705   9
   0  -1 -14 20.8175 4.07780   9
   0   1  14 26.0946 5.33657  16
   0  -1  14 19.7668 4.94108  17
   0   1  14 21.7771 5.07298  17
   0  -1  14 24.3414 4.99042  16
   0  -1 -14 22.2254 3.63361  15
   0   1 -14 19.2724 3.76352  15
   0  -1 -14 20.8302 3.38813  12
   0   1 -14 22.4942 3.42423  12
   0   1  14 27.3327 4.77538  11
   0  -1  15-0.73063 3.39248   6
   0   1  15 2.65449 3.22488   6
   0   1 -15-3.07584 6.40744  25
   0  -1  15 6.40896 3.34976  24
   0   1  15 2.18264 2.93232  24
   0  -1 -15 3.18016 6.94459  25
   0   1 -15 1.90026 3.39602   9
   0  -1 -15-0.37880 3.36661   9
   0  -1 -15 4.73032 3.52235   1
   0   1 -15 2.76365 3.47048   1
   0   1  15 8.19530 5.25631  16
   0  -1  15 7.60907 5.22536  17
   0  -1  15 6.74738 4.78535  16
   0   1  15 9.92545 5.58319  17
   0  -1 -15 3.23141 3.01503  15
   0   1 -15 1.80207 3.28109  15
   0   1 -15 1.92534 2.75857  12
   0  -1 -15-0.96842 2.96777  12
   0  -1  15 4.59932 4.29650  11
   0   1  15-0.81708 4.69732  11
   0   1  16 38.6525 4.57821   6
   0  -1  16 36.5444 4.53066   6
   0   1 -16 44.6871 5.65328   1
   0  -1 -16 38.6136 5.14732   1
   0  -1 -16 26.8705 7.87766  25
   0  -1  16 31.4484 4.31756  24
   0   1 -16 42.1076 7.88251  25
   0   1  16 28.5198 4.50799  24
   0  -1 -16 38.9214 5.39792   9
   0   1 -16 42.5036 5.29954   9
   0  -1  16 42.6681 6.87979  17
   0   1  16 43.3376 7.23473  17
   0  -1  16 43.9788 6.88282  16
   0   1  16 51.7006 7.44695  16
   0   1 -16 41.6516 5.02176  15
   0  -1 -16 43.4618 4.75260  15
   0  -1 -16 38.8060 4.31778  12
   0   1  16 35.8315 6.28731  11
   0  -1  16 47.1326 6.36900  11
   0   1 -16 44.1632 4.45662  12
   0   1  17 87.0661 6.31089   6
   0  -1  17 105.784 6.63795   6
   0  -1  17 95.1687 6.68415  24
   0   1 -17 43.4853 8.87920  25
   0  -1 -17 54.4081 9.08939  25
   0   1  17 93.1351 6.89510  24
   0  -1  17 102.026 8.02269  21
   0   1  17 99.9646 7.72721  21
   0  -1 -17 101.278 7.93058   9
   0   1 -17 100.882 7.88021   9
   0   1  17 129.413 10.1639  16
   0  -1  17 105.308 9.19636  16
   0   1  17 124.498 10.0433  17
   0  -1  17 106.848 9.35936  17
   0  -1 -17 104.215 6.82085  15
   0   1 -17 99.2166 7.11795  15
   0  -1  17 107.793 8.89894  11
   0  -1 -17 94.3365 6.31229  12
   0   1  17 107.171 9.03933  11
   0   1 -17 95.1333 6.25567  12
   0   1  18 38.1310 4.86743   6
   0  -1  18 26.2166 4.68356   6
   0   1 -18 5.03204 7.04435  25
   0  -1 -18 9.77132 7.85944  25
   0  -1  18 35.6183 4.96290  24
   0   1  18 28.3502 5.07117  24
   0   1  18 27.8566 5.53895  21
   0  -1  18 29.9059 5.35426  21
   0  -1 -18 27.0966 5.45986   9
   0   1 -18 29.6202 5.71393   9
   0  -1  18 54.4799 8.57434  17
   0   1  18 47.7608 8.51169  17
   0  -1  18 57.0941 8.61168  16
   0   1  18 44.5048 8.10365  16
   0  -1 -18 30.9011 4.82571  15
   0   1 -18 32.6209 4.87785  15
   0   1 -18 26.2720 4.23715  12
   0  -1 -18 21.9746 4.18955  12
   0   1  18 32.9156 7.13596  11
   0  -1  18 27.7494 6.82916  11
   0  -1  19 338.101 12.5630   6
   0   1  19 323.284 13.8891  24
   0  -1  19 296.391 13.1841  24
   0  -1  19 339.905 15.6049  21
   0   1  19 305.393 15.0896  21
   0  -1 -19 311.947 14.9254   9
   0   1 -19 329.504 15.3737   9
   0   1  19 379.356 17.0907  16
   0  -1  19 373.505 17.2573  16
   0  -1  19 381.723 17.1744  17
   0   1  19 347.884 16.6706  17
   0   1 -19 364.823 14.0865  15
   0  -1 -19 340.600 12.7056  12
   0   1  19 310.044 15.9285  11
   0  -1  19 333.249 16.1831  11
   0   1 -19 313.993 12.3708  12
   0  -1  20 3.40204 5.22726  21
   0   1  20 2.26352 5.21688  21
   0   1 -20 0.54244 5.15011   9
   0  -1 -20 3.77108 5.18740   9
   0   1  20 10.3048 7.65932  16
   0   1  20 1.82325 7.53346  17
   0  -1  20 25.7121 8.32840  17
   0  -1  20 14.9256 7.91971  16
   0  -1 -20 6.66342 8.13305  25
   0   1  20 4.69616 4.31535  24
   0  -1  20-0.80335 4.29232  24
   0   1 -20-2.35183 7.40927  25
   0   1 -20-0.29440 3.74056  12
   0  -1 -20 7.15649 3.90763  12
   0  -1  20-1.19068 6.86718  11
   0   1  20 2.33398 6.66513  11
   0   1  21 37.7063 6.91942  21
   0  -1  21 43.7750 7.23737  21
   0   1 -21 40.2002 6.87469   9
   0  -1 -21 40.4981 6.93041   9
   0   1  21 42.7799 9.22864  17
   0  -1  21 67.7878 9.92770  16
   0  -1  21 63.4943 9.96028  17
   0   1  21 34.3888 8.65905  16
   0   1 -21 15.0954 8.10221  25
   0  -1 -21 5.95758 7.74186  25
   0   1  21 47.2761 8.74915  11
   0   1 -21 38.5355 4.95165  12
   0  -1 -21 37.5615 4.97068  12
   0  -1  21 36.3637 8.34641  11
   0   1  22-0.62909 5.59018  21
   0  -1  22-0.63028 5.83920  21
   0   1 -22-1.20259 5.54280   9
   0  -1 -22 4.77664 5.61402   9
   0   1  22 10.0371 8.52254  17
   0  -1  22-5.25408 7.93326  16
   0   1  22 12.6816 8.98216  16
   0  -1  22 0.65897 8.19074  17
   0  -1 -22 4.08589 8.11147  25
   0   1 -22 7.50841 7.80935  25
   0   1 -22-3.23545 3.92062  12
   0  -1  22 1.31796 8.07628  11
   0  -1 -22 1.49233 4.07334  12
   0   1  22 5.80772 8.10946  11
   0  -1  23 0.65743 6.24319  21
   0   1  23 3.28103 6.14197  21
   0   1 -23 11.9442 6.76879   9
   0  -1 -23 8.10852 6.43671   9
   0  -1  23 13.6922 9.03812  17
   0   1  23 4.18060 9.13037  17
   0  -1  23 8.87669 8.78978  16
   0   1  23 10.4167 8.93939  16
   0   1 -23-0.59557 7.94011  25
   0  -1 -23 13.8267 8.21832  25
   0  -1  23 3.43690 8.52156  11
   0   1  23 10.7529 8.71819  11
   0  -1  24 6.80759 7.30069  21
   0  -1 -24 4.52339 6.33568   9
   0   1 -24 0.65206 6.44993   9
   0  -1  24-2.81341 9.44279  17
   0   1  24-2.85309 8.86563  16
   0  -1  24 0.70148 8.91067  16
   0   1  24-2.86278 9.32994  17
   0   1 -24-1.20256 8.11081  25
   0  -1 -24 0.57972 8.23323  25
   0   1  24-11.0564 8.96270  11
   0  -1  24 3.53449 8.73745  11
   0  -1  25 5.57895 6.77705  21
   0   1 -25 5.99507 6.73298   9
   0  -1 -25 9.90644 6.64740   9
   0  -1  25 7.16191 9.68429  16
   0   1  25 2.91293 10.0303  16
   0  -1  25-5.03093 10.1642  17
   0   1  25 3.65742 10.1658  17
   0  -1 -25-2.92867 8.30174  25
   0   1 -25 2.44501 8.34276  25
   0  -1  25 15.1753 9.49218  11
   0   1  25 5.65011 9.27719  11
   0  -1  26 2.12312 6.49071  21
   0  -1 -26-0.67073 6.72153   9
   0   1 -26-0.67693 7.12302   9
   0   1  26-7.35268 10.3083  16
   0  -1  26-8.67302 10.2647  16
   0  -1  26 0.72561 10.1729  17
   0   1  26-8.86330 10.5121  17
   0  -1 -26-1.76092 8.54651  25
   0   1 -26 1.21896 8.72936  25
   0   1  26 0.71314 8.93765  11
   0  -1  26-1.46190 9.13577  11
   0  -1 -27 5.18606 8.45801  25
   0   1 -27 1.17405 8.44307  25
   0   2   1 2252.63 55.1158   5
   0  -2  -1 2283.73 55.1514   5
   0   2   1 2247.35 55.0884  24
   0   2  -1 2262.97 55.0616  22
   0  -2   1 2274.15 55.0424  22
   0  -2  -1 2206.34 55.0464  24
   0  -2   1 2255.82 55.1098  19
   0   2   1 2308.56 55.0957  20
   0  -2  -1 2246.80 55.1221  20
   0   2  -1 2223.00 55.1399  19
   0  -2   1 2275.12 55.0517   9
   0  -2   1 2303.72 55.0309   8
   0   2  -1 2161.79 55.0318   8
   0   2  -1 2243.95 55.0869   9
   0  -2  -1 2208.58 55.1544  17
   0   2   1 2206.40 55.1358  18
   0   2   1 2243.68 55.1860  17
   0  -2   1 2218.64 55.1038  18
   0   2   1 2186.98 55.1314  19
   0   2  -1 2245.39 55.1494  18
   0  -2  -1 2170.85 55.1395  16
   0   2   1 2266.73 55.1879  16
   0   2  -1 2179.27 55.1421  15
   0   2  -1 2314.33 55.2466  14
   0  -2   1 2280.60 55.0542  12
   0   2  -1 2240.38 55.2202  10
   0   2  -1 2255.67 55.0872  12
   0   2   2 64.9644 2.51757   6
   0  -2  -2 67.8021 2.63482   5
   0  -2   2 65.3574 2.36448   6
   0   2   2 64.8873 2.54865   5
   0  -2  -2 69.9115 2.41704   1
   0  -2  -2 69.2462 2.37392   4
   0  -2   2 73.5701 2.38965   4
   0  -2   2 71.5161 2.38243   3
   0  -2  -2 64.1563 2.34120   3
   0  -2   2 69.6972 2.38715   1
   0  -2   2 69.6488 2.11640  24
   0  -2  -2 66.7060 2.50555  24
   0  -2   2 74.9521 2.59851  23
   0   2   2 66.8157 2.51320  24
   0  -2   2 67.6881 2.29556  22
   0   2  -2 66.6614 3.21498  25
   0   2   2 67.7426 2.42235  20
   0  -2   2 68.8794 2.26746   8
   0  -2   2 72.0192 2.47665   9
   0   2  -2 72.2188 2.57258   9
   0  -2  -2 64.6064 2.68048  16
   0  -2  -2 63.0024 2.64452  17
   0   2   2 60.3092 2.68627  17
   0   2   2 66.0034 2.72727  16
   0  -2   2 69.6045 2.68909  14
   0   2  -2 70.8408 2.77938  14
   0   2  -2 67.7517 2.63097  15
   0  -2   2 70.4628 2.59405  15
   0  -2  -2 65.2296 2.35338  13
   0  -2   2 66.5130 2.35880  12
   0  -2  -2 69.1948 2.45576  11
   0  -2   2 65.7179 2.64305  10
   0  -2   3 526.839 13.4240   5
   0  -2  -3 517.175 13.7584   5
   0   2   3 511.894 13.5786   6
   0  -2   3 506.335 13.4015   6
   0   2   3 498.670 13.6047   5
   0  -2  -3 522.040 13.5508   3
   0  -2   3 510.241 13.4940   1
   0  -2   3 526.176 13.4781   3
   0  -2  -3 529.076 13.5670   4
   0  -2   3 519.709 13.4649   4
   0  -2  -3 521.877 13.5991   1
   0  -2   3 527.156 14.6395  25
   0   2   3 505.015 13.6291  24
   0   2  -3 522.450 13.7272  23
   0  -2   3 526.954 13.1696  22
   0   2  -3 578.099 14.9334  25
   0  -2   3 506.797 13.1689  24
   0  -2   3 516.396 13.6344  23
   0  -2  -3 490.227 13.3640  23
   0  -2  -3 524.865 13.5486  24
   0   2   3 516.913 13.3936  20
   0   2  -3 517.704 12.9575   7
   0  -2   3 508.134 13.1240   8
   0  -2   3 526.593 13.5609   9
   0   2  -3 512.214 13.6906   9
   0  -2   3 518.401 12.9936   7
   0  -2   3 517.595 13.6898  17
   0   2   3 510.752 13.9344  17
   0  -2   3 513.085 13.6788  16
   0  -2  -3 505.679 13.7955  17
   0   2   3 496.267 13.9005  16
   0  -2  -3 499.964 13.7722  16
   0  -2   3 526.852 13.8550  14
   0  -2  -3 513.455 13.0479  15
   0   2  -3 521.554 13.7445  15
   0  -2  -3 513.398 13.5494  11
   0  -2   3 524.618 13.3605  12
   0  -2   4 262.159 7.48976   5
   0   2  -4 269.389 7.33419   6
   0   2   4 263.477 7.68231   6
   0  -2  -4 265.102 7.94928   6
   0  -2   4 283.735 7.56450   6
   0   2   4 270.181 7.78155   5
   0  -2  -4 262.307 7.76533   1
   0  -2  -4 254.257 7.68058   3
   0  -2   4 246.488 7.58970   1
   0  -2   4 273.675 7.60969   3
   0  -2   4 270.415 7.59174   4
   0  -2  -4 267.444 7.74282   4
   0   2   4 251.251 7.72246  24
   0   2  -4 251.200 7.05507  22
   0  -2  -4 266.687 7.65945  23
   0   2  -4 262.217 7.20714  24
   0  -2   4 263.584 7.05960  22
   0   2  -4 258.931 7.85241  23
   0  -2   4 247.165 7.24020  24
   0  -2   4 266.074 7.15221  20
   0   2   4 259.698 7.43154  20
   0   2  -4 254.814 6.99837   7
   0   2  -4 277.093 7.87508   9
   0  -2   4 259.260 7.65371   9
   0  -2   4 263.410 7.01662   8
   0   2   4 257.376 8.13627  17
   0  -2  -4 248.544 7.98603  16
   0   2   4 255.714 8.12504  16
   0  -2   4 263.430 7.89371  16
   0  -2   4 252.790 7.84143  17
   0  -2  -4 246.721 7.98508  17
   0   2   4 253.760 7.12935  15
   0   2  -4 269.699 7.86308  15
   0  -2  -4 254.805 7.15660  15
   0  -2  -4 242.819 7.63146  11
   0  -2   4 261.111 7.32209  12
   0   2   5 74.6882 3.46326   5
   0  -2   5 79.8448 3.34955   5
   0  -2   5 86.1431 3.47229   6
   0   2  -5 75.8565 3.12013   6
   0   2   5 80.7560 3.54523   6
   0  -2  -5 69.1720 3.85183   6
   0  -2  -5 78.6074 3.53569   3
   0  -2  -5 83.3575 3.63427   1
   0  -2   5 69.1244 3.35149   1
   0  -2  -5 77.9606 3.48760   4
   0  -2   5 79.1827 3.39917   3
   0  -2   5 82.2389 3.42862   4
   0   2  -5 78.7526 2.80470  22
   0  -2   5 75.3168 3.08361  24
   0   2  -5 71.2193 3.55389  23
   0  -2   5 73.5848 5.41166  25
   0  -2   5 74.3782 2.77567  22
   0  -2  -5 79.9515 3.42276  23
   0   2   5 77.6796 3.54998  24
   0   2  -5 77.9614 3.05133  24
   0  -2  -5 82.0762 3.35635  20
   0   2   5 77.1244 3.18013  20
   0  -2   5 76.3879 2.91211  20
   0  -2   5 75.4897 3.48015   9
   0  -2   5 78.2716 2.71106   8
   0   2  -5 78.0142 2.87455   7
   0   2  -5 72.4543 3.58547   9
   0  -2  -5 77.7319 3.82530  17
   0  -2   5 78.0822 3.71082  17
   0  -2  -5 76.9743 3.80390  16
   0   2   5 80.4061 4.02667  17
   0   2   5 77.2624 3.94452  16
   0  -2   5 77.9709 3.75213  16
   0  -2  -5 82.2317 3.09310  15
   0   2   5 73.3975 2.94926  15
   0   2  -5 83.5690 3.67026  15
   0  -2  -5 78.3328 3.54299  11
   0   2  -5 77.3617 3.25852  12
   0  -2   5 78.0453 3.09350  12
   0  -2  -6 0.74597 2.76200   6
   0   2  -6 2.67326 1.65112   6
   0  -2   6 3.26440 1.80214   5
   0   2   6 1.96896 1.77147   6
   0  -2   6 4.35958 1.88221   6
   0   2   6 4.03898 1.94942   5
   0  -2   6 3.40600 1.79091   1
   0  -2   6 2.39981 1.67042   4
   0  -2  -6 3.41504 1.64790   1
   0  -2  -6 1.88153 1.77167   4
   0  -2   6 2.80892 1.67666   3
   0  -2  -6 4.02283 1.85407   3
   0   2  -6 2.09600 1.03876  22
   0  -2  -6 0.33569 1.93811  23
   0  -2   6 5.51495 1.55579  24
   0   2  -6 2.90357 1.84379  23
   0   2  -6 4.35319 1.40327  24
   0   2   6 3.01723 1.58703  24
   0  -2   6 2.23313 1.33398  22
   0  -2   6 1.85007 1.39432  20
   0  -2  -6 2.31195 1.83057  20
   0   2   6 1.69366 1.73313  20
   0  -2   6 4.94194 1.87483   9
   0  -2   6 3.42835 1.04932   8
   0  -2  -6 3.27039 1.81545   9
   0   2  -6 5.36683 1.35254   7
   0   2  -6 3.98540 1.74655   9
   0   2   6 3.54479 2.42432  16
   0   2   6 9.12105 2.81854  17
   0  -2   6 3.51927 2.05520  16
   0  -2   6 5.36443 2.32613  17
   0   2  -6 2.39512 1.74174  15
   0  -2   6 3.00036 1.82940  15
   0  -2  -6 4.84693 1.43378  15
   0   2   6 2.23174 1.48038  15
   0  -2  -6 3.94842 2.06274  11
   0  -2   6 3.10083 1.99794  11
   0   2  -6 1.81932 1.52296  12
   0  -2  -7 93.5322 10.6683   6
   0  -2   7 16.0463 4.23240   6
   0   2   7 18.1178 2.57057   5
   0   2   7 16.3931 2.54972   6
   0  -2   7 16.2788 2.32858   5
   0   2  -7 16.4906 2.17806   6
   0  -2  -7 15.0706 2.30529   4
   0  -2  -7 17.8394 2.53150   1
   0  -2  -7 13.9014 2.24175   3
   0  -2   7 22.1658 2.17763  22
   0   2  -7 20.3876 2.56457  23
   0   2  -7 17.6763 2.00393  24
   0   2  -7 17.0851 1.52945  22
   0  -2  -7 10.1639 2.40345  23
   0  -2  -7 55.1703 7.54198  25
   0  -2   7 17.8373 2.03415  24
   0   2   7 13.9389 2.28814  24
   0  -2   7 19.9234 2.36416  20
   0  -2  -7 31.6508 3.42109  20
   0   2  -7 18.3116 1.87697   7
   0  -2  -7 19.6089 2.70360   9
   0  -2   7 17.1249 1.46790   8
   0   2  -7 16.4085 2.44385   9
   0  -2   7 17.6694 3.01620  17
   0  -2   7 11.9042 2.65146  16
   0   2   7 47.8335 4.18265  16
   0   2   7 44.8909 4.30867  17
   0  -2   7 17.9502 2.43293  15
   0   2  -7 19.6708 2.52811  15
   0  -2  -7 17.2729 2.01943  15
   0   2   7 15.2719 1.98305  15
   0   2  -7 17.0851 2.14871  12
   0  -2   7 16.5261 2.71901  11
   0   2   8 538.505 15.5824   6
   0   2  -8 542.989 14.9196   6
   0  -2  -8 500.828 16.0324   6
   0  -2  -8 569.387 16.3092   1
   0  -2  -8 538.558 15.9817   4
   0   2  -8 539.953 16.0171   4
   0   2  -8 533.046 16.0940   1
   0   2  -8 521.625 15.9367   3
   0  -2  -8 530.068 15.9460   3
   0   2  -8 525.337 14.1284  22
   0  -2   8 513.862 15.2167  24
   0   2   8 508.756 15.6646  24
   0  -2  -8 542.684 15.7950  23
   0  -2  -8 678.081 19.8311  25
   0   2  -8 542.613 16.1220  23
   0  -2  -8 555.986 13.7960  22
   0  -2   8 555.682 14.6682  20
   0  -2  -8 558.780 15.4021  20
   0   2   8 524.628 14.8459  20
   0   2  -8 540.930 16.1584   9
   0   2  -8 547.739 14.6483   7
   0  -2  -8 531.362 16.0447   9
   0  -2   8 546.294 14.0092   8
   0   2   8 541.291 16.7569  17
   0  -2   8 549.026 16.4741  16
   0  -2   8 534.268 16.4561  17
   0   2   8 561.657 16.8044  16
   0   2  -8 579.014 16.0760  15
   0  -2  -8 537.684 15.1770  15
   0   2   8 529.546 14.8709  15
   0   2  -8 524.405 15.2575  12
   0  -2  -9 2.02832 2.09344   5
   0   2   9 3.34942 2.18262   6
   0  -2   9 0.44373 3.06318   6
   0   2  -9 0.57038 2.11729   6
   0  -2  -9 3.22989 2.78773   6
   0  -2  -9 1.39619 2.00825   4
   0   2  -9 2.00662 2.11237   4
   0  -2  -9 2.09322 1.90111   1
   0  -2  -9 1.39810 2.05313   3
   0   2  -9 3.01419 2.21148   3
   0   2  -9 2.52149 1.97666   1
   0   2  -9 3.12081 1.18814  22
   0   2  -9 3.02108 2.37574  23
   0  -2  -9 1.83893 0.93411  22
   0  -2  -9 5.00653 2.20476  23
   0  -2   9 2.71088 1.83095  24
   0  -2  -9 5.57812 5.54762  25
   0   2   9 3.65389 1.94562  24
   0   2   9-0.21823 2.27704  20
   0  -2  -9 3.49959 2.41661  20
   0  -2   9 7.55427 2.15640  20
   0   2  -9 1.45327 1.91477   9
   0  -2   9 2.70694 1.11255   8
   0   2  -9 2.43205 1.71946   7
   0  -2  -9 5.73392 2.16405   9
   0   2   9 4.55223 2.83458  17
   0  -2   9 1.12444 2.45717  16
   0   2   9 2.86836 2.58326  16
   0  -2   9 5.86666 2.76609  17
   0  -2  -9 1.52543 1.70072  15
   0   2  -9 2.79583 2.05141  15
   0   2   9 3.82207 1.90158  15
   0   2  -9 2.01610 1.88781  12
   0  -2  10 6.51424 3.20874   6
   0   2  10 5.24046 2.44421   6
   0  -2 -10 8.86919 2.69527   5
   0   2 -10 3.60564 2.20724   6
   0  -2 -10 8.53576 2.51035   1
   0   2 -10 6.66318 2.47078   1
   0   2 -10 2.46792 4.86962  25
   0   2  10 7.36011 2.50428  24
   0  -2 -10 7.89098 2.52763  23
   0   2 -10 7.98946 1.36622  22
   0  -2 -10 7.81872 6.01652  25
   0  -2  10 7.02749 2.12543  24
   0   2 -10 6.10108 2.57811  23
   0  -2 -10 5.01547 0.98304  22
   0  -2 -10 3.24065 2.45311  20
   0  -2  10 8.92924 2.35647  20
   0   2 -10 7.73050 2.49926   9
   0   2 -10 10.4605 2.12965   7
   0  -2 -10 5.78312 2.57735   9
   0  -2  10 8.44463 1.32681   8
   0  -2  10 10.7017 3.21528  16
   0   2  10 5.39062 3.41892  17
   0   2  10 5.64691 3.21422  16
   0  -2  10 9.46309 3.44606  17
   0  -2 -10 6.93538 2.12300  15
   0   2 -10 7.87783 2.49524  15
   0   2  10 6.88705 2.94089  11
   0   2 -10 8.70508 2.21670  12
   0  -2 -10 10.9010 2.39414  12
   0  -2 -11 435.167 14.6432   5
   0  -2  11 448.170 14.6206   6
   0   2  11 437.196 13.7807   6
   0  -2 -11 431.558 14.6877   1
   0   2 -11 436.780 14.8271   1
   0   2  11 418.039 14.0779  24
   0  -2  11 422.527 13.6249  24
   0  -2 -11 407.425 10.9717  22
   0  -2 -11 441.829 17.8565  25
   0   2 -11 415.135 11.6088  22
   0   2 -11 430.687 14.5461  23
   0  -2 -11 421.836 14.2009  23
   0   2 -11 492.560 17.6977  25
   0  -2 -11 439.427 13.4561  20
   0  -2  11 444.341 12.5795  20
   0  -2 -11 434.312 14.6835   9
   0  -2  11 440.809 11.4497   8
   0   2 -11 450.238 12.7044   7
   0   2 -11 433.482 14.7049   9
   0  -2  11 448.650 15.3799  17
   0   2  11 426.934 15.3930  17
   0   2  11 456.753 15.5522  16
   0  -2  11 423.900 15.0808  16
   0   2 -11 426.723 14.2439  15
   0  -2 -11 415.514 13.4355  15
   0  -2 -11 440.041 13.6026  12
   0   2 -11 454.886 13.6212  12
   0   2  11 435.828 15.0143  11
   0   2  12 244.001 9.46562   6
   0  -2  12 264.184 10.0863   6
   0  -2 -12 255.290 10.4123   5
   0   2 -12 257.477 10.5305   1
   0  -2 -12 268.852 10.7150   1
   0   2  12 257.478 9.97004  24
   0  -2  12 247.822 9.39866  24
   0   2 -12 277.066 13.2784  25
   0  -2 -12 247.842 10.0210  23
   0   2 -12 238.254 7.11860  22
   0  -2 -12 252.603 9.13000  20
   0   2 -12 260.220 10.4964   9
   0   2 -12 248.918 8.38710   7
   0  -2 -12 257.504 10.3731   9
   0  -2  12 239.247 6.91795   8
   0   2  12 248.817 11.1291  16
   0   2  12 248.506 11.2514  17
   0  -2  12 259.207 11.2603  17
   0  -2  12 255.045 11.0240  16
   0   2 -12 253.661 10.0348  15
   0  -2 -12 244.191 9.17430  15
   0   2 -12 248.294 9.15470  12
   0   2  12 254.048 10.7538  11
   0  -2 -12 246.967 9.32583  12
   0  -2  13 10.1987 3.37609   6
   0   2  13 10.7024 3.08384   6
   0  -2 -13 14.6130 3.63002   5
   0   2 -13 10.5290 3.48300   1
   0  -2 -13 3.93622 2.82730   1
   0   2  13 9.85336 2.92215  24
   0  -2  13 10.8606 2.86930  24
   0  -2 -13-3.02154 7.46821  25
   0   2 -13 5.31338 5.93471  25
   0  -2 -13 10.4710 3.38473  23
   0  -2 -13 10.3294 3.00825  20
   0   2 -13 11.8521 3.32570   9
   0  -2  13 7.20852 1.19536   8
   0  -2 -13 8.54203 3.33672   9
   0   2  13 13.5481 5.01383  17
   0  -2  13 15.1090 4.85555  17
   0  -2  13 9.80383 4.29717  16
   0   2  13 19.3791 5.26368  16
   0  -2 -13 13.3631 3.00379  15
   0   2 -13 7.89217 3.20717  15
   0  -2 -13 8.05325 2.99272  12
   0   2  13 11.1722 4.45254  11
   0   2 -13 12.3933 2.75461  12
   0  -2  14 2.92501 3.56448   6
   0  -2 -14 0.33088 3.24535   5
   0   2  14 2.54976 3.03063   6
   0   2 -14 6.15361 3.59730   1
   0  -2 -14 3.96947 3.15515   1
   0  -2 -14 3.61064 3.49387  23
   0  -2  14 1.81078 2.67011  24
   0   2  14 2.97632 2.97109  24
   0  -2 -14 4.29714 7.43174  25
   0   2 -14 2.41128 6.15909  25
   0  -2 -14 4.75856 2.88921  20
   0  -2 -14 4.50689 3.41534   9
   0   2 -14 2.46071 3.25790   9
   0  -2  14 5.00066 4.01705  16
   0   2  14 13.2328 5.38423  17
   0  -2  14 3.08706 4.23088  17
   0   2  14 10.0202 5.05135  16
   0   2 -14 0.29404 2.90983  15
   0  -2 -14 3.99055 2.98311  15
   0   2 -14 6.33691 2.80657  12
   0  -2 -14 3.20976 2.76265  12
   0   2  14 3.33773 4.31962  11
   0  -2  15 27.6772 4.11919   6
   0  -2 -15 16.8067 4.19385   5
   0   2  15 18.2529 3.72452   6
   0  -2 -15 20.0820 4.37550   1
   0   2 -15 27.2404 4.53664   1
   0  -2  15 25.3183 3.91494  24
   0   2 -15 20.6413 7.34439  25
   0   2  15 18.0348 3.88767  24
   0  -2 -15 15.6593 7.75320  25
   0  -2 -15 24.1674 4.32895  23
   0  -2 -15 13.7020 3.28691  20
   0  -2 -15 19.6668 4.24849   9
   0   2 -15 27.9135 4.39576   9
   0   2  15 37.8498 6.81059  17
   0  -2  15 18.0274 5.71681  17
   0  -2  15 22.1499 5.60613  16
   0   2  15 25.2216 6.06350  16
   0   2 -15 25.5839 4.21910  15
   0  -2 -15 19.9848 3.55053  15
   0  -2 -15 12.9836 3.38009  12
   0   2 -15 20.5374 3.60898  12
   0   2  15 14.5924 5.09055  11
   0   2  16 2.78888 3.37945   6
   0  -2  16-1.78362 3.80639   6
   0  -2 -16-0.42853 3.76638   1
   0   2 -16 2.14907 3.69278   1
   0  -2 -16 3.94354 7.34413  25
   0   2  16 4.15907 3.63281  24
   0   2 -16-1.58969 6.51279  25
   0  -2  16-0.30408 3.23663  24
   0  -2 -16-1.35519 3.30859  20
   0   2 -16-0.41523 3.64950   9
   0  -2 -16-0.41058 3.97131   9
   0  -2  16-3.18302 5.44402  17
   0   2  16 16.0078 7.41516  17
   0  -2  16 1.36085 4.91892  16
   0   2  16 12.7021 6.82203  16
   0  -2 -16-1.08333 3.16390  15
   0   2 -16-1.01140 3.61557  15
   0   2 -16 1.78416 2.93037  12
   0   2  16 1.75574 4.98043  11
   0  -2 -16 1.29880 3.15619  12
   0  -2  17 1.04264 4.20442   6
   0   2  17-0.52403 3.56858   6
   0   2  17 5.93095 3.71562  24
   0   2 -17 10.1414 7.16643  25
   0  -2  17 6.85902 3.54282  24
   0  -2 -17-0.56418 7.28057  25
   0  -2  17 7.88614 4.23360  21
   0   2 -17-1.34152 4.08108   9
   0  -2 -17-1.76636 4.17298   9
   0   2  17 11.6197 6.26260  16
   0   2  17 12.1345 6.45719  17
   0  -2  17 3.92575 5.92818  17
   0  -2  17 9.79952 5.98842  16
   0  -2 -17 4.02698 3.43447  15
   0   2 -17 4.28522 3.98470  15
   0  -2 -17-0.54616 3.63215  12
   0   2  17 4.26997 5.56048  11
   0   2 -17 3.74926 3.40294  12
   0  -2  17 8.40793 5.47999  11
   0  -2  18-1.84851 4.13092   6
   0   2 -18-0.53475 6.62868  25
   0   2  18 0.39495 3.60456  24
   0  -2  18 7.66415 3.92718  24
   0  -2 -18-7.82374 7.88545  25
   0  -2  18 1.49601 4.52726  21
   0   2 -18 1.92396 4.77929   9
   0  -2 -18 4.74292 4.65091   9
   0   2  18 14.0988 7.34953  17
   0   2  18 15.1610 7.00543  16
   0  -2  18 13.1647 6.81298  17
   0  -2  18 13.1574 7.06620  16
   0  -2 -18 3.33732 3.68714  15
   0   2 -18 5.26572 4.25420  15
   0   2  18 5.08176 5.89960  11
   0  -2 -18 0.56938 3.37861  12
   0   2 -18 1.95331 3.39138  12
   0  -2  18 4.77657 6.10224  11
   0  -2  19 12.3979 4.55459   6
   0   2 -19 7.37150 7.09695  25
   0  -2 -19 18.0408 8.67490  25
   0  -2  19 14.4037 4.35763  24
   0   2  19 12.5404 4.53173  24
   0  -2  19 17.0638 5.60171  21
   0  -2 -19 17.7379 5.50829   9
   0   2 -19 24.1028 5.77249   9
   0   2  19 18.4614 7.43468  16
   0   2  19 20.2442 7.49221  17
   0  -2  19 34.1378 8.40053  16
   0  -2  19 44.2361 8.91788  17
   0   2 -19 16.9209 4.80969  15
   0  -2 -19 10.2829 4.02700  12
   0   2 -19 9.50099 4.09734  12
   0  -2  19 11.8746 6.73953  11
   0   2  19 17.9460 6.89975  11
   0  -2  20 0.56708 4.92875  21
   0   2 -20 1.63864 5.03533   9
   0  -2 -20 8.05425 5.14602   9
   0  -2  20 16.6093 8.20680  17
   0   2  20-3.05865 7.32402  17
   0   2  20-7.32180 7.23920  16
   0  -2  20 16.0016 8.18100  16
   0   2 -20 1.69136 7.02728  25
   0  -2  20 0.38881 4.05981  24
   0  -2 -20-3.57059 7.95152  25
   0   2 -20 1.76116 3.67913  12
   0  -2  20 6.00995 6.95451  11
   0  -2 -20 3.00014 3.77069  12
   0   2  20 2.88114 6.75288  11
   0  -2  21 9.59468 5.83117  21
   0   2 -21 11.5102 5.82074   9
   0  -2 -21 9.08718 5.81620   9
   0   2  21 7.73947 7.95266  17
   0   2  21 7.72033 7.82025  16
   0  -2  21 21.2287 8.87033  16
   0  -2  21 20.0119 8.80863  17
   0  -2 -21 14.6491 8.20019  25
   0   2 -21 10.0458 8.03056  25
   0  -2  21 7.61991 7.39811  11
   0  -2 -21 5.76870 3.92442  12
   0   2  21 19.4975 7.82496  11
   0   2 -21 5.61535 3.80077  12
   0  -2  22 3.15083 5.63263  21
   0  -2 -22 3.58111 5.58706   9
   0   2 -22 14.5365 6.20024   9
   0   2  22 7.38974 9.04215  16
   0  -2  22 16.3299 8.83344  16
   0   2  22 18.8575 9.40215  17
   0  -2  22 13.0995 8.71082  17
   0  -2 -22 9.13355 8.48217  25
   0   2 -22 3.51320 7.57697  25
   0  -2 -22 1.80860 3.88330  12
   0   2  22 7.67335 8.35867  11
   0   2 -22 9.08516 4.04897  12
   0  -2  22 5.31439 7.83501  11
   0  -2  23 33.5447 7.51232  21
   0  -2 -23 33.6337 7.41694   9
   0   2 -23 46.2278 7.98275   9
   0   2  23 39.2661 10.0373  17
   0   2  23 37.0397 9.59806  16
   0  -2  23 38.5487 9.80458  16
   0  -2  23 44.0808 10.1087  17
   0  -2 -23 16.5447 8.76658  25
   0   2 -23 26.9603 8.99098  25
   0  -2  23 55.3723 10.4739  11
   0   2  23 28.5196 9.19542  11
   0  -2  24 36.0641 7.77782  21
   0  -2 -24 44.9519 8.05902   9
   0   2 -24 40.5094 7.87869   9
   0   2  24 44.8293 10.8006  17
   0  -2  24 42.6084 10.5365  17
   0   2  24 37.4592 10.2086  16
   0  -2  24 47.3704 10.5677  16
   0  -2 -24 37.8838 9.22785  25
   0   2 -24 19.0730 8.52567  25
   0   2  24 40.3593 9.80145  11
   0  -2  24 45.8171 10.6119  11
   0  -2  25-0.69745 6.46149  21
   0   2 -25 2.68284 6.51704   9
   0  -2 -25 1.97710 6.28607   9
   0   2  25-6.62560 9.88350  17
   0   2  25-9.52781 10.5845  16
   0  -2  25 3.56662 10.2805  17
   0  -2  25 4.97571 9.67838  16
   0   2 -25 0.62148 8.55935  25
   0  -2 -25 9.20476 8.44400  25
   0   2  25-0.69829 8.82290  11
   0  -2  25-0.73185 9.09654  11
   0  -2  26-0.70715 6.71329  21
   0   2 -26 2.04444 7.08709   9
   0  -2 -26 3.34800 6.73888   9
   0   2  26-17.8431 11.1063  17
   0  -2  26-0.71693 9.87412  16
   0   2  26-8.13630 10.5717  16
   0  -2  26 0.71978 10.2443  17
   0  -2 -26-2.30095 8.42642  25
   0   2 -26-1.86209 8.90863  25
   0   2  26 4.93369 9.50751  11
   0  -2  26-6.63315 10.0585  11
   0   2 -27 8.86731 9.08463  25
   0  -2 -27 9.01817 9.07701  25
   0  -3   0 0.58295 0.68272   5
   0   3   0 0.69236 0.85965  22
   0  -3   0 0.61600 0.79604  22
   0  -3   0 0.46137 0.67499  19
   0   3   0 0.49145 0.79595  19
   0  -3   0 0.49977 0.64648   8
   0   3   0 0.83371 0.72045   8
   0  -3   0 0.08217 0.65827  10
   0  -3   0 0.53954 0.70337  18
   0   3   0 0.04101 0.80521  18
   0  -3   0 0.47773 0.53600  15
   0  -3   0-0.03917 0.68573  14
   0   3   0 0.70281 0.86672  14
   0   3   0 0.78650 0.80257  10
   0   3   1 0.42784 0.84008   5
   0  -3  -1 0.36797 0.94634   5
   0  -3   1 1.64973 1.19123  25
   0   3  -1 0.49738 1.15649  25
   0  -3   1 0.70597 0.79892  22
   0   3  -1 1.09601 0.94835  22
   0  -3  -1 1.08490 0.79657  24
   0  -3   1 0.69136 0.74699  19
   0   3   1 0.38576 0.90309  20
   0   3  -1 0.88754 0.95618  19
   0  -3  -1 0.41467 0.87912  20
   0  -3   1 0.82940 0.76511   8
   0  -3   1 0.50443 0.65031   9
   0   3  -1 0.16798 0.85347   9
   0   3   1 0.98135 0.94172  10
   0   3  -1 0.04223 0.80010   8
   0   3   1 1.19418 0.71826   8
   0   3   1 1.38336 0.98921  18
   0   3  -1 0.79768 0.95948  18
   0  -3  -1 3.61661 1.02004  16
   0  -3  -1 0.04329 0.80431  18
   0  -3  -1 1.16700 0.82764  19
   0   3   1-0.04664 0.97217  16
   0   3   1 0.09345 1.00333  17
   0  -3   1 0.91116 0.75331  18
   0   3   1 1.56334 1.01985  19
   0  -3  -1 3.58506 0.96006  17
   0   3  -1 0.08837 0.90813  15
   0  -3   1 0.95950 0.79415  15
   0  -3  -1 0.89323 0.49930  13
   0  -3   1 0.68810 0.93889  14
   0   3  -1 0.05223 1.09402  14
   0   3  -1 0.46085 0.99411  10
   0  -3  -1 0.03245 0.60528  11
   0   3  -1 0.22407 0.89161  12
   0  -3   1 1.05659 0.77938  12
   0  -3   1 0.19148 0.89046  10
   0   3   2 2381.83 58.9905   5
   0  -3  -2 2406.94 59.0976   5
   0  -3  -2 2434.38 58.7046   3
   0  -3  -2 2418.65 58.7150   1
   0  -3   2 2434.41 58.6526   3
   0  -3  -2 2442.94 58.7076   4
   0  -3   2 2439.62 58.6555   4
   0  -3   2 2421.11 58.6923   1
   0   3   2 2427.62 58.9980  24
   0  -3   2 2407.44 58.8041  22
   0  -3  -2 2457.61 58.9249  24
   0  -3   2 2458.74 58.3862  24
   0   3  -2 2332.71 59.0318  19
   0  -3   2 2429.61 58.9866  19
   0   3   2 2355.93 58.8846  20
   0   3   2 2378.42 58.5429   8
   0  -3   2 2432.58 58.7751   8
   0   3  -2 2421.35 59.0024   9
   0  -3   2 2448.71 58.9139   9
   0  -3   2 2422.15 58.9885  18
   0  -3  -2 2302.05 59.0441  16
   0   3   2 2337.07 59.1700  17
   0   3   2 2308.66 59.1608  16
   0  -3  -2 2300.93 59.0465  17
   0   3  -2 2317.49 59.0315  18
   0   3  -2 2371.92 59.2279  14
   0   3  -2 2416.67 59.1185  15
   0  -3   2 2398.04 59.1555  14
   0  -3  -2 2424.65 58.6831  13
   0  -3   2 2353.84 58.9974  15
   0  -3  -2 2406.41 58.8057  11
   0  -3   2 2388.60 59.1408  10
   0  -3   2 2396.70 58.8491  12
   0   3  -2 2342.27 59.1826  10
   0  -3  -3 2.82134 1.44792   5
   0   3   3 1.18284 1.39878   5
   0  -3   3 3.15911 1.17602   6
   0   3  -3 2.28759 0.68769   7
   0  -3   3 2.66304 1.12974   3
   0  -3  -3 3.08284 1.05251   3
   0  -3  -3 1.11078 1.06362   1
   0  -3   3 1.61392 1.09605   1
   0  -3  -3 2.54662 1.10720   4
   0  -3   3 2.23245 1.07891   4
   0  -3   3 3.34998 1.07982  22
   0  -3  -3 2.75550 1.32223  24
   0   3   3 1.15970 1.27020  24
   0  -3   3 1.36439 2.87575  25
   0   3  -3 2.42542 0.77876  24
   0   3  -3 6.26118 2.54334  25
   0  -3   3 2.14474 0.76264  24
   0  -3   3 2.31394 1.30581  23
   0   3   3 2.77519 1.27615  20
   0   3  -3 2.81901 1.23081   9
   0  -3   3 2.40705 0.71699   7
   0  -3   3 2.49065 1.02815   8
   0   3   3 2.98001 0.71061   8
   0  -3   3 3.02247 1.26247   9
   0  -3  -3 3.00079 0.77332   8
   0  -3   3 1.66039 1.37001  17
   0  -3  -3 2.40160 1.62039  16
   0   3   3 2.67721 1.73377  16
   0   3   3 2.76719 1.74525  17
   0  -3  -3 2.48457 1.61279  17
   0  -3   3 1.03642 1.32258  16
   0  -3   3 2.43642 1.33576  15
   0   3  -3 3.82690 1.35929  15
   0  -3  -3 3.38384 1.16521  13
   0  -3   3 2.84910 1.62386  14
   0   3  -3 2.40066 1.59204  14
   0  -3  -3 2.62616 1.33912  11
   0  -3   3 2.62539 1.03030  12
   0  -3   3 2.59488 1.43457  10
   0  -3  -4 90.8570 3.79909   5
   0   3   4 86.6240 3.59857   5
   0  -3  -4 87.4636 3.59152   6
   0   3   4 86.0593 3.56618   6
   0  -3   4 84.9028 3.30403   6
   0  -3  -4 81.9926 3.38262   3
   0  -3   4 84.2499 3.41241   1
   0  -3   4 93.0880 3.38355   3
   0  -3  -4 85.8296 3.46463   1
   0  -3  -4 86.3583 3.43449   4
   0  -3   4 91.2094 3.37468   4
   0   3  -4 85.1422 2.95447  24
   0   3  -4 81.9454 3.08360  22
   0  -3   4 54.6179 4.93785  25
   0   3  -4 68.9960 4.44890  25
   0  -3  -4 88.5001 3.51219  24
   0  -3   4 82.4973 2.99071  24
   0  -3   4 89.1317 3.60983  23
   0  -3   4 88.4441 3.08992  22
   0  -3  -4 114.930 3.76531  23
   0   3   4 86.5715 3.59581  24
   0   3   4 85.0948 3.31769  20
   0  -3   4 89.2934 3.05171   8
   0   3   4 86.8702 2.57658   8
   0  -3  -4 85.6517 2.59782   8
   0  -3   4 85.1253 2.78917   7
   0   3  -4 85.7684 2.72091   7
   0   3  -4 81.6967 3.57760   9
   0  -3   4 90.8090 3.48964   9
   0   3   4 80.6891 3.98072  16
   0  -3   4 81.8225 3.60270  17
   0  -3  -4 98.2400 4.19618  16
   0  -3  -4 90.7006 4.16053  17
   0   3   4 88.8963 4.10505  17
   0  -3   4 83.1007 3.61493  16
   0   3  -4 90.3420 3.74246  15
   0  -3  -4 84.9650 2.83736  15
   0   3   4 83.3987 2.81654  15
   0  -3   4 89.4337 3.85306  14
   0  -3  -4 86.2149 3.55079  11
   0  -3   4 90.7248 3.27555  12
   0  -3  -5 14.9211 2.28224   6
   0  -3   5 15.3771 1.69426   6
   0   3   5 15.2551 1.97689   6
   0   3   5 18.6745 2.06756   5
   0   3  -5 14.8100 1.72282   6
   0  -3   5 14.9758 1.73241   5
   0  -3   5 14.7840 1.80283   1
   0  -3  -5 17.5705 1.99394   1
   0  -3   5 15.1330 1.81919   3
   0  -3   5 14.1183 1.78166   4
   0  -3  -5 15.4717 1.80813   4
   0  -3  -5 16.1137 1.80356   3
   0   3  -5 17.2667 1.44812  22
   0   3   5 13.3426 1.70452  24
   0   3  -5 16.2915 1.45257  24
   0  -3  -5 16.0332 1.81592  23
   0   3  -5 13.7915 1.99186  23
   0  -3   5 14.4592 1.39980  24
   0   3  -5 3.07960 3.04755  25
   0  -3   5 7.65917 4.22622  25
   0  -3   5 16.3371 1.45535  22
   0  -3   5 15.2093 1.37467  20
   0  -3  -5 16.4633 1.96287  20
   0   3   5 14.9667 1.67604  20
   0  -3   5 15.9513 1.35725   8
   0   3   5 15.4971 0.85580   8
   0  -3   5 14.8633 1.91349   9
   0   3  -5 14.0640 1.92063   9
   0   3  -5 15.3359 1.22265   7
   0  -3  -5 14.8330 2.34935  17
   0  -3   5 16.0980 2.10314  17
   0   3   5 13.5039 2.40170  16
   0  -3  -5 15.4618 2.27380  16
   0   3   5 15.9409 2.46378  17
   0  -3  -5 13.8047 1.33110  15
   0  -3   5 15.5035 2.06251  16
   0   3  -5 16.0759 2.01719  15
   0   3   5 14.8717 1.34562  15
   0   3   5 16.0804 1.76343  13
   0  -3   5 15.3745 1.59407  12
   0   3  -5 13.7159 1.64158  12
   0  -3  -5 11.7301 1.87446  11
   0  -3   6 270.981 8.33076   5
   0   3  -6 273.873 8.03162   6
   0   3   6 279.719 8.59368   6
   0  -3   6 293.106 8.57008   6
   0  -3   6 295.910 8.52666   4
   0  -3  -6 259.766 8.87611   6
   0   3   6 255.628 8.51143   5
   0  -3   6 260.581 8.41963   1
   0  -3  -6 263.990 8.67520   4
   0  -3  -6 267.207 8.68205   3
   0  -3   6 280.889 8.43009   3
   0  -3  -6 255.433 8.65796   1
   0   3  -6 278.103 7.93698  24
   0   3  -6 269.058 8.87839  23
   0  -3  -6 260.721 8.41049  23
   0   3   6 249.564 8.61227  24
   0  -3   6 269.512 8.03465  24
   0   3  -6 264.807 7.72026  22
   0  -3   6 266.072 7.67800  22
   0  -3   6 265.077 7.79861  20
   0  -3  -6 265.343 8.42774  20
   0   3   6 264.836 8.08002  20
   0   3  -6 268.669 7.56163   7
   0   3  -6 267.882 8.84828   9
   0  -3   6 269.778 7.62211   8
   0  -3   6 265.934 8.47754   9
   0  -3   6 262.413 8.90552  17
   0   3   6 254.590 9.15413  17
   0  -3  -6 265.597 8.90168  16
   0   3   6 274.304 9.25481  16
   0   3  -6 273.028 8.58240  17
   0  -3  -6 262.283 8.90584  17
   0  -3   6 285.707 9.05149  16
   0   3  -6 270.162 8.86610  15
   0   3   6 279.908 8.40644  13
   0  -3  -6 253.621 7.76711  15
   0   3   6 255.513 7.71694  15
   0  -3  -6 265.485 8.50482  11
   0  -3   6 279.262 8.10466  12
   0   3  -6 270.704 8.31347  12
   0   3   7 51.3495 3.53275   6
   0  -3   7 60.5812 3.46274   5
   0   3  -7 56.6661 3.16445   6
   0  -3   7 69.7106 5.21014   6
   0  -3  -7 58.0938 3.69918   1
   0  -3  -7 57.0922 3.59502   4
   0  -3  -7 55.5497 3.58430   3
   0   3  -7 61.7962 3.02128  24
   0   3  -7 58.4742 3.71481  23
   0  -3  -7 51.8014 3.44676  23
   0   3   7 52.2604 3.55955  24
   0   3  -7 56.7615 2.68994  22
   0  -3   7 59.2338 3.15751  24
   0  -3   7 54.9532 2.93042  22
   0  -3   7 50.5994 2.94219  20
   0   3   7 53.3305 3.17642  20
   0  -3  -7 49.8676 3.67196  20
   0   3  -7 55.3606 2.70672   7
   0  -3   7 56.2981 2.60710   8
   0  -3  -7 57.0004 3.63579   9
   0   3  -7 57.9753 3.73229   9
   0  -3   7 51.2256 3.75839  17
   0  -3   7 58.2882 3.90154  16
   0   3   7 59.2052 2.97283  15
   0   3   7 53.0114 3.40977  13
   0  -3  -7 58.6853 2.95986  15
   0   3  -7 61.5226 3.80752  15
   0  -3  -7 65.5552 3.80090  11
   0   3  -7 56.3660 3.21875  12
   0  -3   7 57.3912 4.06362  11
   0   3  -8 5.23419 1.98637   6
   0  -3   8 15.8806 4.28466   6
   0   3   8 3.22184 2.19692   6
   0  -3  -8 7.83376 2.08616   1
   0  -3  -8 3.13012 2.01767   3
   0  -3  -8 8.50937 2.30272   4
   0   3  -8 4.57217 1.64331  24
   0   3  -8 5.53100 2.11796  23
   0  -3  -8 1.82314 2.32184  23
   0   3   8 7.47413 1.95858  24
   0  -3   8 5.68832 1.67859  24
   0   3  -8 5.25852 1.37187  22
   0   3   8 5.61463 1.88858  20
   0  -3   8 8.89480 2.11396  20
   0  -3  -8 7.66336 3.46170  20
   0  -3   8 6.67494 2.12988  22
   0  -3  -8 1.63127 1.89818   9
   0  -3   8 6.56028 1.31792   8
   0   3  -8 4.39072 1.51035   7
   0   3  -8 4.98173 2.07077   9
   0  -3   8 4.65733 2.52132  16
   0  -3   8 1.36224 2.85451  17
   0   3   8 6.04791 3.25477  17
   0   3   8 6.90227 3.07344  16
   0  -3  -8 2.81931 1.65434  15
   0   3  -8 8.33759 2.25232  15
   0   3   8 3.41492 1.65372  15
   0  -3   8 5.37338 2.40367  11
   0   3  -8 3.96108 1.80806  12
   0  -3   9 131.733 7.50549   6
   0   3   9 193.452 7.32230   6
   0  -3  -9 159.030 7.64910   6
   0   3  -9 191.510 6.70503   6
   0  -3  -9 198.750 7.86116   1
   0  -3  -9 189.600 5.51582  22
   0   3  -9 189.283 6.02001  22
   0  -3   9 213.618 6.22300  22
   0   3  -9 197.146 7.91289  23
   0  -3  -9 170.553 10.0865  25
   0  -3  -9 196.798 7.52260  23
   0   3   9 199.481 7.70019  24
   0  -3   9 190.981 6.98177  24
   0  -3  -9 202.556 7.30544  20
   0   3   9 192.046 6.66605  20
   0  -3   9 200.220 6.55857  20
   0  -3   9 199.922 5.94449   8
   0   3  -9 198.486 6.32627   7
   0  -3  -9 195.804 7.91306   9
   0   3  -9 190.467 7.86992   9
   0  -3   9 195.982 8.14692  16
   0  -3   9 196.255 8.24556  17
   0   3   9 198.238 8.50623  16
   0   3   9 193.837 8.47753  17
   0   3  -9 200.251 7.81769  15
   0   3   9 187.451 6.58540  15
   0  -3  -9 192.613 6.80241  15
   0   3   9 187.484 7.92683  11
   0   3  -9 191.094 7.06759  12
   0  -3   9 175.216 8.11777  11
   0   3  10 380.739 12.2828   6
   0   3 -10 380.894 11.4625   6
   0  -3 -10 393.678 13.1116   5
   0  -3 -10 395.864 13.1533   1
   0  -3  10 382.010 11.9959  24
   0  -3 -10 351.300 15.8694  25
   0  -3 -10 371.813 9.93316  22
   0   3  10 391.441 12.7866  24
   0  -3 -10 401.223 12.6762  23
   0   3 -10 361.977 10.5770  22
   0  -3  10 408.600 11.2505  20
   0  -3 -10 400.719 12.1850  20
   0   3 -10 391.999 13.1292   9
   0  -3  10 385.659 10.4922   8
   0   3 -10 381.931 11.0348   7
   0  -3 -10 386.969 13.0210   9
   0  -3  10 417.296 13.7120  17
   0   3  10 375.977 13.6386  16
   0  -3  10 388.285 13.4082  16
   0   3  10 389.155 13.8075  17
   0   3  10 371.841 11.3630  15
   0   3 -10 394.174 12.9296  15
   0  -3 -10 386.816 11.7712  15
   0   3 -10 378.697 11.9993  12
   0   3  10 388.578 13.2429  11
   0   3  11 1.35269 2.46777   6
   0  -3 -11 1.29860 2.61379   5
   0  -3  11-3.00809 3.85890   6
   0  -3 -11 0.53204 2.43981   1
   0   3  11-0.70851 2.19896  24
   0   3 -11 3.38135 5.00787  25
   0   3 -11 1.03953 1.29176  22
   0  -3 -11 10.2619 6.87668  25
   0  -3 -11-0.06563 0.85568  22
   0  -3  11 1.47697 1.99473  24
   0  -3 -11 1.98982 2.52533  23
   0  -3 -11-1.95473 2.96798  20
   0  -3  11 2.21051 2.57219  20
   0   3 -11-0.26528 2.21196   9
   0   3 -11 0.33237 1.82174   7
   0  -3 -11 3.38358 2.65247   9
   0  -3  11 0.34561 1.31402   8
   0  -3  11 5.40454 3.93531  17
   0   3  11 2.14832 3.76134  16
   0   3  11 5.52668 3.74142  17
   0  -3  11-1.13400 3.31188  16
   0  -3 -11 1.80012 2.18133  15
   0   3 -11 0.48338 2.38028  15
   0   3 -11-0.90119 2.01076  12
   0  -3 -11 5.14090 2.68415  12
   0   3  11-1.09510 3.23827  11
   0  -3 -12 133.396 7.44409   5
   0  -3  12 113.306 7.02885   6
   0   3  12 139.486 6.68342   6
   0  -3 -12 137.065 7.43394   1
   0  -3  12 132.833 6.32452  24
   0   3 -12 134.559 4.66268  22
   0  -3 -12 70.2244 9.15669  25
   0   3 -12 71.1891 8.15352  25
   0  -3 -12 143.290 7.03207  23
   0   3  12 135.336 6.99183  24
   0  -3 -12 135.241 6.51216  20
   0  -3 -12 138.854 7.36419   9
   0   3 -12 132.778 5.38029   7
   0  -3  12 134.822 4.54854   8
   0   3 -12 135.432 7.32453   9
   0   3  12 162.689 9.00599  17
   0  -3  12 126.948 7.70528  16
   0  -3  12 141.338 8.08199  17
   0   3  12 157.536 8.99162  16
   0  -3 -12 131.468 6.12686  15
   0   3 -12 140.666 7.17241  15
   0   3  12 133.141 7.59867  11
   0  -3 -12 147.260 6.64520  12
   0   3 -12 134.548 6.32956  12
   0  -3  13 4.23789 3.65009   6
   0   3  13 7.76641 3.20048   6
   0  -3 -13 9.67216 3.36087   5
   0  -3 -13 5.89561 2.80042   1
   0   3  13 0.28344 2.46657  24
   0  -3 -13-1.50596 8.18922  25
   0   3 -13 4.14836 1.46715  22
   0  -3  13 2.04605 2.51294  24
   0  -3 -13 3.50321 3.11073  23
   0   3 -13 4.26014 5.56902  25
   0  -3 -13 6.13378 2.97360  20
   0  -3  13 3.96427 1.38538   8
   0   3 -13 5.99783 2.29899   7
   0   3 -13 2.90832 2.98142   9
   0  -3 -13 4.77266 3.27161   9
   0   3  13 26.3783 5.76088  16
   0   3  13 20.8144 5.61752  17
   0  -3  13 8.72588 4.47071  17
   0  -3  13 5.91076 4.03807  16
   0  -3 -13 12.4569 2.92217  15
   0   3 -13 2.86344 2.99221  15
   0  -3 -13 6.70803 2.96259  12
   0   3  13 7.06493 4.33180  11
   0   3 -13 5.73654 2.50074  12
   0   3  14 36.1822 4.24476   6
   0  -3 -14 32.2010 4.78254   5
   0  -3  14 31.8273 4.52370   6
   0  -3 -14 30.2728 4.30661   1
   0  -3 -14 26.4851 4.08550  23
   0   3  14 27.1101 4.04625  24
   0  -3  14 28.1728 3.71107  24
   0   3 -14 44.5252 7.17259  25
   0  -3 -14 14.1030 8.48257  25
   0  -3 -14 32.7711 3.96081  20
   0  -3  14 23.5351 1.79905   8
   0  -3 -14 24.3120 4.37308   9
   0   3 -14 35.8127 4.51038   9
   0   3  14 42.6124 6.13723  16
   0  -3  14 33.3270 5.65462  17
   0  -3  14 27.8653 5.31517  16
   0   3  14 39.8018 6.65092  17
   0   3 -14 36.1287 4.43154  15
   0  -3 -14 24.3403 3.42249  15
   0  -3 -14 33.1909 3.96235  12
   0   3  14 26.5295 4.98418  11
   0   3 -14 32.0511 3.70785  12
   0   3  15 52.8445 4.83750   6
   0  -3 -15 48.2728 5.35412   5
   0  -3  15 61.3500 5.22904   6
   0  -3 -15 53.8670 5.49891   1
   0  -3 -15 47.6942 9.53154  25
   0   3 -15 23.5874 6.77432  25
   0  -3 -15 60.3843 5.48983  23
   0  -3  15 49.1698 4.50837  24
   0   3  15 42.8852 4.85632  24
   0  -3 -15 48.8390 4.38065  20
   0  -3 -15 45.0180 5.30177   9
   0   3 -15 48.9647 5.35020   9
   0   3  15 66.4335 7.63075  16
   0  -3  15 53.3386 6.46663  16
   0   3  15 66.4840 7.52666  17
   0  -3  15 61.8687 6.93347  17
   0  -3 -15 50.6738 4.40812  15
   0   3 -15 59.2898 5.50430  15
   0   3  15 52.3140 6.45029  11
   0   3 -15 56.3154 4.64797  12
   0  -3 -15 53.3701 4.72515  12
   0  -3  16 39.1960 4.67337   6
   0  -3 -16 26.6885 5.19062   5
   0  -3 -16 31.2417 4.97088   1
   0   3  16 34.3301 4.81879  24
   0  -3  16 25.5560 4.08895  24
   0   3 -16 11.6786 6.57338  25
   0  -3 -16 17.8365 7.93728  25
   0  -3 -16 26.5874 3.92397  20
   0   3 -16 32.6687 5.10840   9
   0  -3 -16 29.1257 4.75384   9
   0   3  16 42.4188 7.31661  17
   0  -3  16 29.8046 6.14670  17
   0  -3  16 26.1090 6.16994  16
   0   3  16 44.2616 7.19898  16
   0   3 -16 31.7745 4.81462  15
   0  -3 -16 23.8476 3.81931  15
   0  -3 -16 25.8872 4.02844  12
   0   3  16 33.1135 6.10935  11
   0   3 -16 31.8789 4.01963  12
   0  -3  17 11.1078 4.24714   6
   0  -3 -17 1.78594 7.54782  25
   0   3 -17 9.19873 6.70217  25
   0   3  17 11.4624 3.93700  24
   0  -3  17 14.8172 3.70635  24
   0  -3  17 12.0751 4.62363  21
   0  -3 -17 8.30623 3.58377  20
   0   3 -17 19.3792 5.07098   9
   0  -3 -17 15.9454 4.75938   9
   0   3  17 26.0454 7.05571  16
   0   3  17 19.4441 7.08529  17
   0  -3  17 16.5552 6.27392  17
   0  -3  17 13.1147 5.68205  16
   0  -3 -17 10.5191 3.65041  15
   0   3 -17 14.9435 4.23521  15
   0   3 -17 8.36252 3.44859  12
   0  -3 -17 10.5214 3.79900  12
   0   3  17 11.7812 5.73344  11
   0  -3  18 10.9458 4.33101   6
   0  -3  18 11.7889 4.08086  24
   0   3 -18 13.6207 7.37334  25
   0   3  18 10.5705 4.32254  24
   0  -3 -18 5.34526 7.69003  25
   0  -3  18 13.9777 5.03377  21
   0  -3 -18 8.99936 5.05142   9
   0   3 -18 19.7943 5.24473   9
   0   3  18 23.5226 7.20989  16
   0  -3  18 28.7158 7.23008  16
   0  -3  18 17.7789 6.90948  17
   0   3  18 19.1950 7.17441  17
   0   3 -18 10.2268 4.38426  15
   0   3  18 17.6715 6.62266  11
   0  -3  18 19.3396 6.30331  11
   0   3 -18 11.4688 3.88281  12
   0  -3 -18 7.49983 3.95832  12
   0  -3  19 1.32720 4.42810   6
   0   3 -19 3.26971 6.88651  25
   0   3  19 3.43961 4.08339  24
   0  -3 -19 9.45800 8.06818  25
   0  -3  19 6.06941 4.02570  24
   0  -3  19 5.33401 4.99228  21
   0  -3 -19 4.04593 4.61616   9
   0   3 -19 10.8505 5.20126   9
   0  -3  19 18.3934 8.00058  17
   0   3  19 5.82882 7.10369  17
   0  -3  19 13.9263 7.60323  16
   0   3  19 12.2094 7.18726  16
   0   3 -19 10.7011 4.82467  15
   0   3  19 12.4218 6.75117  11
   0   3 -19-0.57617 4.32996  12
   0  -3 -19 2.08260 3.76101  12
   0  -3  19-1.71889 6.25942  11
   0  -3 -20 1.87017 8.25502  25
   0   3 -20 7.46179 7.12166  25
   0  -3  20 15.0401 4.69736  24
   0  -3  20 9.08084 5.26773  21
   0   3 -20 14.3118 5.66477   9
   0  -3 -20 16.6560 5.57439   9
   0   3  20 21.0102 8.04165  17
   0  -3  20 38.3919 9.07988  17
   0  -3  20 33.0261 8.54055  16
   0   3  20 30.8223 8.26249  16
   0   3 -20 9.83725 4.94354  15
   0   3 -20 7.34085 3.89854  12
   0   3  20 21.7294 7.55473  11
   0  -3 -20 10.9330 4.03122  12
   0  -3  20 1.82062 7.16319  11
   0  -3  21-1.19918 5.38563  21
   0  -3 -21 0.56804 5.51940   9
   0   3 -21 2.32126 5.18471   9
   0   3  21 5.19593 8.05042  17
   0  -3  21 5.57526 7.82704  16
   0   3  21 13.6059 8.31719  16
   0  -3  21 11.1610 8.65491  17
   0   3 -21 3.44759 7.37623  25
   0  -3 -21-11.0590 8.70701  25
   0  -3  21-2.56340 7.85406  11
   0   3 -21-0.88625 3.91862  12
   0   3  21-7.84927 7.62889  11
   0  -3 -21 1.22923 3.91403  12
   0  -3  22-1.88987 5.74798  21
   0   3 -22-1.83225 5.42718   9
   0  -3 -22-5.34643 6.02879   9
   0   3  22-0.67849 8.21972  16
   0  -3  22 22.6963 9.11107  17
   0  -3  22 11.6532 8.48212  16
   0   3  22-6.13054 8.56019  17
   0  -3 -22-1.79709 8.25016  25
   0   3 -22 1.18218 7.76375  25
   0  -3 -22-0.91540 3.83456  12
   0  -3  22 0.67254 7.68175  11
   0   3 -22 0.87801 3.81531  12
   0   3  22-2.52353 7.50774  11
   0  -3  23-3.94405 6.47364  21
   0  -3 -23 0.61986 6.05025   9
   0   3 -23 3.81002 5.76407   9
   0   3  23-4.23308 9.05679  16
   0  -3  23 10.7526 8.89259  16
   0  -3  23-1.34783 9.15466  17
   0   3  23-0.70809 8.87422  17
   0   3 -23-6.08994 8.11739  25
   0  -3 -23-6.97278 8.52864  25
   0   3  23 3.28269 8.33983  11
   0  -3  23 4.20600 8.51726  11
   0  -3  24-6.79904 7.12645  21
   0  -3 -24-0.64143 6.08925   9
   0   3 -24-0.65777 6.33296   9
   0  -3  24-4.85526 9.50946  17
   0   3  24 2.91110 9.46347  17
   0  -3  24 2.76693 8.97192  16
   0   3  24-2.90034 9.35642  16
   0  -3 -24 1.13281 8.02701  25
   0   3 -24 5.63354 8.62095  25
   0   3  24-1.35239 8.47456  11
   0  -3  24 2.16269 8.70796  11
   0  -3  25 7.65779 6.76465  21
   0   3 -25 8.06129 6.84627   9
   0  -3 -25 7.23689 6.97640   9
   0  -3  25 3.51421 9.57001  16
   0  -3  25 0.70480 9.77277  17
   0   3  25-5.17728 9.81088  16
   0   3  25-6.68587 10.6177  17
   0   3 -25 12.0123 8.64834  25
   0  -3 -25-4.51123 7.90598  25
   0  -3  25-5.16404 9.51964  11
   0   3  25 4.81612 8.80939  11
   0  -3  26-1.41132 6.69899  21
   0   3 -26 2.04720 6.53961   9
   0  -3 -26 0.66408 6.62626   9
   0   3  26 2.23651 10.1741  16
   0  -3  26-0.70832 9.90873  16
   0  -3  26-2.84362 10.3928  17
   0   3  26-0.74900 10.8835  17
   0  -3 -26 1.12539 8.50225  25
   0   3 -26 3.09835 8.45687  25
   0  -3  26-0.74552 9.29219  11
   0   3  26 7.63110 9.11196  11
   0  -3 -27-6.05646 8.71636  25
   0   3 -27 6.62822 8.77345  25
   0  -4   0 52.6857 2.13242   5
   0   4   0 52.5647 2.28012  22
   0  -4   0 49.2734 2.24547  22
   0  -4   0 48.7986 2.12053  19
   0   4   0 50.5037 2.30008  19
   0   4   0 52.5944 2.18043   8
   0  -4   0 47.6032 2.10737   8
   0  -4   0 49.2703 2.15353  18
   0   4   0 52.6771 2.29449  18
   0  -4   0 50.4399 2.17913  14
   0  -4   0 48.7458 1.92439  15
   0   4   0 49.7531 2.30644  10
   0  -4   0 51.0898 2.19800  12
   0  -4   0 51.1533 2.18722  10
   0   4   1 2671.87 64.8371   5
   0  -4  -1 2681.68 64.9362   5
   0   4  -1 2696.98 64.9324  22
   0  -4  -1 2723.52 64.6688  24
   0   4  -1 2730.73 64.9255  25
   0  -4   1 2647.28 64.8667  22
   0   4   1 2624.61 64.9329  19
   0  -4  -1 2638.91 64.9724  20
   0  -4  -1 2542.60 64.8468  19
   0  -4   1 2545.98 64.8461  19
   0   4  -1 2645.66 64.9599  19
   0   4   1 2632.17 65.0063  10
   0   4   1 2669.18 64.7229   8
   0  -4   1 2686.60 64.7957   8
   0  -4   1 2733.54 64.7649   9
   0   4  -1 2677.03 64.8884   8
   0  -4  -1 2636.82 64.8996  10
   0  -4  -1 2538.47 64.8451  18
   0   4   1 2618.14 64.9367  18
   0  -4   1 2537.90 64.8489  18
   0  -4  -1 2660.17 64.8545  17
   0  -4  -1 2665.96 64.8540  16
   0   4  -1 2622.80 64.9558  18
   0   4  -1 2581.56 65.0582  14
   0  -4   1 2701.73 64.9877  14
   0  -4   1 2658.98 64.7724  15
   0  -4  -1 2615.14 64.7458  14
   0  -4  -1 2626.47 64.3706  13
   0  -4  -1 2691.82 64.5983  11
   0   4  -1 2662.37 64.9347  12
   0  -4   1 2642.70 64.9459  10
   0  -4   1 2643.35 64.8766  12
   0   4  -1 2679.65 65.0695  10
   0  -4   2 2666.52 62.1921   4
   0  -4  -2 2580.80 62.8293   5
   0   4   2 2548.71 62.6841   5
   0  -4   2 2669.63 62.1902   3
   0  -4  -2 2501.85 62.2237   1
   0  -4  -2 2525.83 62.2028   4
   0  -4  -2 2518.04 62.2004   3
   0  -4   2 2537.16 62.2140   1
   0  -4   2 2546.11 62.5394  22
   0  -4  -2 2538.88 62.5524  24
   0   4  -2 2401.51 62.8022  25
   0   4  -2 2472.10 62.7584  19
   0  -4   2 2404.21 62.6469  19
   0   4   2 2527.90 62.6198  20
   0  -4  -2 2514.16 62.7298  20
   0  -4   2 2565.22 62.5569   9
   0  -4   2 2619.83 62.5263   8
   0   4   2 2552.64 62.2930   8
   0   4   2 2493.87 62.8384  16
   0   4   2 2507.52 62.8528  17
   0  -4  -2 2520.92 62.7365  17
   0   4   2 2511.98 62.7698  18
   0   4   2 2469.69 62.7471  19
   0  -4   2 2414.32 62.6591  18
   0  -4  -2 2507.31 62.7237  16
   0   4  -2 2491.05 62.7724  18
   0  -4   2 2529.22 62.6831  15
   0   4  -2 2557.91 62.8259  15
   0  -4  -2 2569.08 62.2410  13
   0   4  -2 2520.35 62.9859  14
   0  -4   2 2577.84 62.8827  14
   0   4  -2 2467.26 62.9230  10
   0  -4  -2 2538.96 62.4156  11
   0  -4   2 2516.41 62.8086  10
   0  -4   2 2577.36 62.5766  12
   0   4   3 126.999 4.47013   5
   0  -4  -3 122.189 4.55164   5
   0  -4   3 128.481 4.06343   4
   0  -4  -3 127.196 4.10750   4
   0  -4   3 122.764 4.07564   1
   0  -4   3 128.060 4.04579   3
   0  -4  -3 127.225 4.10905   3
   0  -4  -3 122.055 4.12066   1
   0   4  -3 118.785 4.85798  25
   0  -4   3 128.041 4.17744  22
   0  -4  -3 128.383 4.35398  24
   0  -4   3 147.550 5.65496  25
   0  -4   3 126.872 3.66984  24
   0   4   3 123.512 4.41665  24
   0  -4   3 122.265 4.38639  23
   0   4   3 126.348 4.32387  20
   0  -4   3 130.171 4.43303  19
   0   4   3 123.931 3.77962   8
   0  -4   3 125.383 3.60170   7
   0  -4   3 129.935 4.13747   8
   0  -4   3 126.422 4.28975   9
   0  -4  -3 117.226 3.73749   8
   0   4   3 121.340 4.78881  16
   0  -4  -3 133.985 4.92015  17
   0   4   3 113.408 4.70539  17
   0  -4   3 125.247 4.39037  18
   0  -4   3 130.566 4.52263  15
   0  -4  -3 120.300 4.05437  13
   0   4   3 117.882 3.99746  13
   0   4  -3 121.377 4.55386  15
   0   4  -3 128.444 4.75964  14
   0  -4   3 134.266 4.73122  14
   0  -4  -3 150.760 4.76953  11
   0  -4   3 123.733 4.21404  12
   0  -4   3 121.828 4.54783  10
   0  -4   4 183.693 5.72998   6
   0  -4  -4 189.890 6.33670   5
   0  -4   4 186.595 5.71640   4
   0   4   4 179.967 6.03361   5
   0  -4  -4 192.753 6.09368   6
   0  -4  -4 182.666 5.78854   4
   0  -4   4 173.663 5.70854   1
   0  -4  -4 182.807 5.79594   3
   0  -4   4 188.200 5.71277   3
   0  -4  -4 184.642 5.86001   1
   0  -4   4 176.383 5.25915  24
   0   4  -4 171.830 5.59190  22
   0   4  -4 196.825 6.95438  25
   0   4   4 192.509 6.14833  24
   0  -4   4 177.276 5.56601  22
   0  -4  -4 187.172 5.93000  24
   0  -4   4 186.042 6.03834  23
   0  -4   4 156.260 7.19739  25
   0   4  -4 186.519 5.24909  24
   0  -4   4 193.326 6.08629  19
   0   4   4 183.725 5.81461  20
   0   4   4 180.924 5.09874   8
   0  -4   4 179.531 5.87848   9
   0  -4   4 180.267 5.06799   7
   0   4  -4 184.360 6.12450   9
   0   4  -4 185.581 4.97731   7
   0  -4  -4 180.558 5.08337   8
   0  -4   4 180.829 5.52037   8
   0  -4   4 187.323 6.05162  18
   0   4   4 188.838 6.52256  16
   0  -4  -4 184.170 6.29206  16
   0  -4  -4 181.311 6.26143  17
   0   4   4 186.581 6.49541  17
   0  -4   4 185.488 6.09637  17
   0   4   4 185.887 5.68341  13
   0  -4   4 182.200 6.05912  15
   0   4   4 180.756 4.97393  15
   0  -4   4 189.346 6.35805  14
   0  -4  -4 180.830 4.96028  15
   0  -4  -4 188.620 5.81976  13
   0  -4   4 176.484 6.04498  16
   0   4  -4 176.184 6.36892  14
   0   4  -4 170.068 6.16929  15
   0  -4   4 183.554 6.26599  10
   0  -4   4 177.428 5.68611  12
   0  -4  -4 181.334 5.87751  11
   0  -4   5 218.935 6.85416   5
   0   4   5 233.993 7.28258   6
   0  -4  -5 236.232 7.31489   6
   0  -4   5 226.493 6.96320   4
   0  -4   5 218.349 6.92745   6
   0   4   5 232.933 6.99363   4
   0   4   5 225.845 7.29662   5
   0   4   5 216.163 6.88735   3
   0  -4   5 213.905 6.96792   1
   0  -4   5 222.011 6.93786   3
   0  -4  -5 227.324 7.25496   1
   0   4   5 215.061 6.96143   1
   0  -4  -5 229.846 7.18413   3
   0  -4  -5 230.475 7.18427   4
   0   4  -5 224.160 6.71860  22
   0  -4   5 214.740 6.46972  24
   0  -4   5 214.704 7.17553  23
   0  -4  -5 225.459 7.11851  24
   0  -4   5 230.309 6.64207  22
   0   4  -5 224.866 6.43812  24
   0  -4  -5 225.424 6.93868  23
   0   4   5 212.864 7.26218  24
   0   4   5 214.247 6.85726  20
   0  -4   5 224.106 6.19336   7
   0   4   5 220.188 5.98431   8
   0  -4  -5 229.664 6.02552   8
   0  -4   5 220.626 6.57786   8
   0   4  -5 215.221 6.06898   7
   0  -4   5 219.979 7.08917   9
   0   4  -5 208.691 7.29861   9
   0   4   5 214.657 7.80527  17
   0  -4   5 236.062 7.48040  17
   0  -4  -5 218.534 7.51307  17
   0  -4   5 224.370 7.41990  16
   0  -4  -5 225.093 7.54053  16
   0   4   5 224.869 7.87249  16
   0   4   5 218.434 6.86417  13
   0   4   5 217.783 6.19398  15
   0   4  -5 234.554 7.64596  15
   0  -4   5 217.750 7.53470  14
   0  -4  -5 216.329 6.19580  15
   0   4  -5 222.553 6.99397  12
   0  -4  -5 221.317 7.06241  11
   0  -4   5 231.081 6.87272  12
   0   4   6 103.939 4.54380   6
   0   4   6 97.9150 4.53994   5
   0  -4  -6 111.787 4.90102   6
   0  -4   6 99.3819 4.24253   5
   0  -4   6 106.668 4.43648   6
   0   4   6 101.249 4.33611   4
   0  -4   6 109.465 4.42010   4
   0  -4   6 99.4670 4.38110   1
   0   4   6 103.286 4.37614   1
   0  -4  -6 101.254 4.47017   3
   0  -4  -6 99.7641 4.58453   1
   0  -4  -6 99.9066 4.49199   4
   0   4   6 107.354 4.40117   3
   0  -4   6 106.019 4.37554   3
   0   4  -6 107.320 3.95604  22
   0   4  -6 106.669 3.83837  24
   0  -4  -6 105.708 4.37286  23
   0  -4   6 98.2501 3.85029  24
   0  -4   6 155.320 8.22900  25
   0   4   6 107.455 4.66608  24
   0  -4   6 100.783 3.83655  22
   0   4   6 102.573 4.21739  20
   0  -4  -6 98.8508 4.51646  20
   0  -4   6 103.550 3.84723  20
   0   4  -6 99.0941 4.69450   9
   0  -4   6 104.521 3.79769   8
   0   4   6 100.469 3.06732   8
   0  -4   6 102.394 4.51325   9
   0   4  -6 98.3689 3.39522   7
   0  -4   6 97.7324 4.75524  16
   0   4   6 111.097 5.36011  17
   0  -4  -6 100.581 4.93937  16
   0  -4  -6 103.818 4.98983  17
   0   4   6 103.318 5.20686  16
   0  -4   6 103.053 4.79270  17
   0   4   6 102.064 4.30546  13
   0   4  -6 103.918 4.77976  15
   0  -4  -6 99.7586 3.60354  15
   0   4   6 105.845 3.64838  15
   0  -4   6 105.565 4.16332  12
   0   4  -6 103.245 4.28315  12
   0  -4  -6 106.490 4.55650  11
   0   4   7 728.280 20.2301   6
   0  -4  -7 759.865 20.7517   6
   0  -4   7 736.144 19.8771   5
   0  -4   7 730.212 20.1163   6
   0  -4  -7 702.381 20.3273   4
   0  -4  -7 708.015 20.4599   1
   0  -4  -7 716.880 20.3885   3
   0   4   7 702.780 20.4633  24
   0   4  -7 745.038 19.3539  24
   0  -4   7 722.669 19.5224  24
   0   4  -7 712.532 19.2578  22
   0  -4   7 733.807 19.1966  22
   0  -4  -7 694.937 19.9675  23
   0  -4  -7 718.637 20.1072  20
   0  -4   7 714.868 19.2349  20
   0   4   7 701.099 19.5818  20
   0   4  -7 733.557 20.6374   9
   0   4  -7 727.746 18.8304   7
   0  -4   7 735.727 19.1202   8
   0   4   7 727.640 18.1845   8
   0  -4   7 717.902 20.6638  17
   0  -4   7 728.324 20.6875  16
   0   4  -7 714.659 20.6627  15
   0   4   7 717.148 19.8284  13
   0   4   7 717.391 19.1023  15
   0  -4  -7 722.400 19.1962  15
   0   4   7 726.553 20.6401  11
   0  -4  -7 718.968 20.0866  11
   0  -4   7 739.567 19.6259  12
   0   4  -7 716.410 19.9082  12
   0  -4   8 78.9355 5.09232   6
   0   4   8 72.4867 4.06947   6
   0  -4  -8 80.3166 4.33988   4
   0  -4  -8 71.0445 4.14026   3
   0  -4  -8 74.3640 4.25953   1
   0   4   8 67.4641 4.21099  24
   0   4  -8 68.6931 3.21134  22
   0  -4   8 76.2455 3.66183  22
   0  -4   8 64.1962 3.45580  24
   0  -4  -8 73.0446 4.10608  23
   0   4  -8 74.4551 3.48317  24
   0  -4   8 71.2551 3.37753  20
   0   4   8 67.2612 3.64603  20
   0  -4  -8 87.2632 4.94586  20
   0   4  -8 72.1617 3.06066   7
   0  -4   8 74.1345 3.16180   8
   0   4  -8 66.8969 4.29670   9
   0   4   8 84.4021 5.32766  17
   0  -4   8 65.0321 4.33505  16
   0  -4   8 64.5741 4.43086  17
   0   4   8 85.4794 5.28995  16
   0   4  -8 75.4761 4.42001  15
   0   4   8 70.7762 3.29436  15
   0  -4  -8 69.5791 3.33362  15
   0   4   8 104.715 5.26929  11
   0  -4   8 75.6428 3.74052  12
   0  -4   8 61.5025 4.44324  11
   0   4  -8 69.6359 3.74272  12
   0   4   9 294.676 10.1508   6
   0  -4   9 305.863 10.8558   6
   0  -4  -9 303.734 10.7348   1
   0  -4   9 308.688 9.73646  24
   0  -4  -9 310.814 10.3361  23
   0  -4   9 325.886 9.04020  22
   0   4   9 301.074 10.5908  24
   0   4  -9 293.471 8.95058  22
   0  -4   9 300.812 9.16153  20
   0  -4  -9 293.042 10.1191  20
   0  -4   9 305.097 8.83227   8
   0   4  -9 297.890 10.7408   9
   0  -4  -9 294.836 10.6928   9
   0   4  -9 303.511 8.83887   7
   0   4   9 308.483 11.5141  16
   0  -4   9 299.755 11.0380  17
   0  -4   9 310.472 11.0955  16
   0   4   9 298.812 11.4177  17
   0  -4  -9 308.656 9.40493  15
   0   4   9 302.865 9.21162  15
   0   4  -9 345.996 11.0778  15
   0   4  -9 305.233 9.94343  12
   0   4   9 321.951 11.0762  11
   0  -4   9 285.544 11.0886  11
   0  -4  10 61.1047 5.47548   6
   0   4  10 73.4720 4.57871   6
   0  -4 -10 80.6416 5.13517   5
   0  -4 -10 69.8340 4.85988   1
   0  -4  10 89.8061 3.98643  22
   0  -4  10 75.7588 4.12670  24
   0   4 -10 75.3987 3.42701  22
   0  -4 -10 82.2992 2.99796  22
   0  -4 -10 68.4996 4.52923  23
   0   4  10 63.4402 4.52450  24
   0  -4 -10 80.6696 4.96635  20
   0  -4  10 77.9694 3.93004  20
   0   4 -10 71.1750 4.75427   9
   0  -4 -10 75.5266 4.92226   9
   0   4 -10 78.2532 3.48154   7
   0  -4  10 73.6755 3.30717   8
   0   4  10 87.3340 6.01527  17
   0  -4  10 72.7849 5.38174  17
   0   4  10 75.7358 5.78108  16
   0  -4  10 79.5683 5.45488  16
   0  -4 -10 76.1452 3.95119  15
   0   4  10 68.2502 3.76034  15
   0   4 -10 73.6871 4.83316  15
   0  -4  10 80.9918 5.59605  11
   0   4 -10 80.0138 4.41490  12
   0   4  10 73.3343 5.22603  11
   0  -4  11 95.3608 6.92156   6
   0   4  11 145.230 6.59930   6
   0  -4 -11 130.389 7.00910   5
   0  -4 -11 152.679 7.34909   1
   0  -4 -11 133.717 4.10803  22
   0  -4 -11 206.845 11.5982  25
   0  -4  11 130.703 6.02052  24
   0  -4 -11 144.676 6.79015  23
   0   4  11 144.299 6.94927  24
   0   4 -11 133.289 4.98137  22
   0  -4  11 140.577 5.60278  20
   0  -4 -11 152.677 6.79797  20
   0   4 -11 129.577 5.06561   7
   0   4 -11 130.942 7.05412   9
   0  -4  11 133.594 4.83302   8
   0  -4 -11 153.781 7.22388   9
   0   4  11 164.058 8.44289  16
   0  -4  11 137.480 7.74602  17
   0  -4  11 128.519 7.40224  16
   0   4  11 171.058 8.61535  17
   0   4 -11 149.051 7.25354  15
   0  -4 -11 148.276 5.90855  15
   0   4 -11 130.397 6.14834  12
   0  -4  11 131.786 7.33496  11
   0   4  11 170.107 8.04653  11
   0  -4 -12 44.6644 4.68889   5
   0   4  12 43.0112 4.07594   6
   0  -4  12 28.0379 4.69811   6
   0  -4 -12 42.9373 4.35878   1
   0  -4 -12 12.1378 7.35967  25
   0  -4  12 42.2561 3.67911  24
   0   4 -12 20.7709 5.59923  25
   0   4 -12 40.5413 2.64274  22
   0  -4 -12 43.9215 4.27118  23
   0   4  12 33.6680 3.96477  24
   0  -4 -12 44.2447 4.46087  20
   0  -4  12 62.0134 4.28822  20
   0   4 -12 45.9696 3.04755   7
   0  -4  12 42.1868 2.61715   8
   0  -4 -12 42.6935 4.46209   9
   0   4 -12 47.8784 4.55478   9
   0  -4  12 45.2289 5.27670  16
   0   4  12 64.4038 6.34684  16
   0   4  12 52.3879 5.95364  17
   0  -4  12 45.6960 5.47578  17
   0   4 -12 45.2347 4.52265  15
   0  -4 -12 47.0912 3.59642  15
   0   4 -12 41.3729 3.68338  12
   0  -4 -12 50.7586 4.24854  12
   0   4  12 42.0668 4.97483  11
   0  -4 -13 16.6617 3.70393   5
   0   4  13 17.4681 3.51288   6
   0  -4  13 12.3170 3.99922   6
   0  -4 -13 14.0624 3.55428   1
   0  -4 -13 15.5607 3.56178  23
   0  -4 -13 27.2572 7.74701  25
   0   4 -13 32.7458 6.62073  25
   0   4 -13 12.2426 1.82157  22
   0  -4  13 15.0839 2.94626  24
   0   4  13 14.9643 3.17027  24
   0  -4 -13 16.7947 3.62228  20
   0   4 -13 13.1879 2.28443   7
   0  -4 -13 18.8545 3.54900   9
   0  -4  13 15.8911 1.86183   8
   0   4 -13 19.9338 3.74015   9
   0   4  13 25.6482 5.52747  16
   0  -4  13 19.3911 4.63157  16
   0   4  13 30.1964 5.82228  17
   0  -4  13 13.9030 4.62656  17
   0  -4 -13 14.1423 2.76912  15
   0   4 -13 21.6329 3.90613  15
   0   4 -13 11.6730 2.88627  12
   0   4  13 20.0762 4.76769  11
   0  -4 -13 22.3096 3.53591  12
   0  -4  14 17.4156 4.73661   6
   0   4  14 13.4511 3.51416   6
   0  -4 -14 19.4437 4.10855   5
   0  -4 -14 16.9090 3.88783   1
   0  -4 -14 15.0306 8.07250  25
   0   4 -14 23.1850 6.34154  25
   0  -4 -14 14.6901 3.73267  23
   0   4  14 12.0927 3.54224  24
   0  -4  14 14.8865 3.27214  24
   0  -4 -14 16.1713 3.64659  20
   0   4 -14 9.67996 3.60908   9
   0  -4 -14 17.8348 4.06105   9
   0   4 -14 8.46178 2.38012   7
   0   4  14 32.5689 6.27368  17
   0  -4  14 15.2369 5.32810  17
   0  -4  14 14.4192 4.92100  16
   0   4  14 16.8791 5.41820  16
   0   4 -14 20.3761 3.91042  15
   0  -4 -14 11.5902 2.99830  15
   0  -4 -14 13.5216 3.32170  12
   0   4  14 16.8478 4.71422  11
   0   4 -14 10.3982 2.97073  12
   0  -4 -15 7.86614 3.88514   5
   0  -4  15 10.0413 3.84314   6
   0  -4 -15 7.08466 3.61543   1
   0   4  15 6.18109 3.32759  24
   0  -4  15 12.0413 3.20536  24
   0  -4 -15-6.81683 8.17261  25
   0   4 -15 9.15988 6.20818  25
   0  -4 -15 7.50102 3.67958  23
   0  -4 -15 7.64508 3.41342  20
   0  -4 -15 9.10407 4.02743   9
   0   4 -15 8.18092 3.73879   9
   0   4  15 11.1486 5.66835  16
   0  -4  15 16.9645 5.28774  16
   0   4  15 16.0827 6.19769  17
   0  -4  15 7.47432 5.48481  17
   0   4 -15 6.92796 3.62222  15
   0  -4 -15 9.46590 3.01110  15
   0   4  15 6.77324 4.83110  11
   0   4 -15 6.88876 2.95245  12
   0  -4 -15 7.56586 3.21845  12
   0  -4 -16 9.23760 4.18258   5
   0  -4  16 9.27637 3.93833   6
   0  -4 -16 16.6545 4.46397   1
   0  -4 -16 10.1177 4.09180  23
   0   4 -16 9.74370 6.45035  25
   0  -4 -16 0.61150 8.21267  25
   0   4  16 9.58189 3.94373  24
   0  -4  16 7.08334 3.25439  24
   0  -4 -16 5.72964 3.35179  20
   0  -4 -16 11.4966 4.53827   9
   0   4 -16 10.5275 4.41932   9
   0  -4  16 14.3747 5.33413  16
   0   4  16 16.8251 6.33359  16
   0   4  16 17.8116 6.60368  17
   0  -4  16 10.3648 5.62119  17
   0   4 -16 6.27293 3.82844  15
   0  -4 -16 9.67761 3.16911  15
   0   4  16 9.09820 5.14492  11
   0   4 -16 5.95562 2.98521  12
   0  -4 -16 7.98617 3.25138  12
   0  -4  17 6.75152 3.93345   6
   0  -4 -17 5.13832 4.61032   5
   0  -4 -17 7.54984 8.64601  25
   0  -4  17 5.78221 3.45456  24
   0   4 -17 3.65005 6.20611  25
   0   4  17 0.39377 3.59435  24
   0  -4 -17 1.02661 3.61528  20
   0  -4  17 2.78852 4.08598  21
   0   4 -17 6.82871 4.38424   9
   0  -4 -17 5.31457 4.60677   9
   0   4  17 7.23943 6.24707  16
   0   4  17 3.62880 5.99940  17
   0  -4  17 12.1128 5.97275  16
   0  -4  17 9.71417 5.98746  17
   0   4 -17 6.24531 4.06045  15
   0   4  17 0.46624 5.43041  11
   0  -4 -17 2.79194 3.52907  12
   0   4 -17 2.71483 3.40394  12
   0  -4  18 5.42843 3.98581   6
   0   4  18 9.20301 4.42053  24
   0   4 -18 4.71379 6.51123  25
   0  -4  18 4.55167 3.60409  24
   0  -4 -18-3.13344 8.35419  25
   0  -4 -18 0.26138 3.86899  20
   0  -4  18 15.4805 4.94122  21
   0  -4 -18 8.55290 5.00140   9
   0   4 -18 5.35930 4.51547   9
   0  -4  18 11.9324 6.64372  17
   0  -4  18 5.17522 6.32569  16
   0   4  18 6.64169 7.14306  17
   0   4  18 0.55209 6.45069  16
   0   4 -18 6.57015 4.48696  15
   0  -4 -18 2.92951 4.02752  12
   0   4 -18 3.95008 3.52866  12
   0   4  18 5.01616 6.02475  11
   0  -4  19 4.29604 4.29525   6
   0   4 -19 8.31492 7.26766  25
   0  -4  19 12.7566 4.23389  24
   0   4  19 14.5866 4.69462  24
   0  -4 -19 13.0021 8.72215  25
   0  -4  19 6.93633 4.90079  21
   0  -4 -19 20.7877 5.48440   9
   0   4 -19 12.0022 5.12332   9
   0   4  19 12.9788 7.41861  17
   0  -4  19 26.0173 7.96593  17
   0  -4  19 14.3701 6.83671  16
   0   4  19 23.5267 7.63333  16
   0   4 -19 13.3122 5.00790  15
   0   4  19 16.0205 6.94911  11
   0  -4 -19 6.03937 4.09167  12
   0   4 -19 5.21139 3.97838  12
   0  -4  20 16.6843 4.39275  24
   0   4 -20 12.2975 7.58233  25
   0  -4 -20 6.13246 8.39448  25
   0  -4  20 6.80845 5.29217  21
   0  -4 -20 5.36469 4.88006   9
   0   4 -20 15.4805 5.66648   9
   0   4  20 10.5658 7.38068  16
   0  -4  20 32.2358 8.43551  16
   0  -4  20 28.7535 8.60162  17
   0   4  20 19.9364 8.16884  17
   0   4 -20 14.2850 5.41750  15
   0   4  20 11.3404 7.37995  11
   0   4 -20 10.0168 3.96807  12
   0  -4 -20 15.4009 4.16711  12
   0  -4  20 11.6839 6.89119  11
   0  -4  21 19.7809 6.32788  21
   0   4 -21 27.5128 6.66155   9
   0  -4 -21 21.5278 6.16430   9
   0   4  21 35.4834 9.18612  17
   0  -4  21 35.7660 9.38379  16
   0  -4  21 49.3799 9.68420  17
   0   4  21 22.9252 8.51083  16
   0   4 -21 7.01588 7.40468  25
   0  -4 -21-2.41315 7.95994  25
   0  -4 -21 19.3306 4.44784  12
   0   4  21 11.3300 7.77077  11
   0  -4  21 25.9803 8.56735  11
   0   4 -21 21.9187 4.55429  12
   0  -4  22-2.51854 5.59500  21
   0   4 -22-1.22513 5.78746   9
   0  -4 -22-2.37734 5.50617   9
   0  -4  22 13.5274 8.99135  16
   0  -4  22 18.0666 9.14418  17
   0   4  22 2.05801 8.08913  16
   0   4  22-6.17303 8.89615  17
   0   4 -22 1.20182 7.40650  25
   0  -4 -22-3.53251 8.21794  25
   0   4  22-2.50073 7.68388  11
   0   4 -22-2.34352 3.83806  12
   0  -4 -22 1.85479 3.88482  12
   0  -4  22-2.03533 8.31478  11
   0  -4  23 19.0312 6.83190  21
   0   4 -23 10.2378 6.39247   9
   0  -4 -23 16.1033 6.39743   9
   0  -4  23 11.9898 9.09603  16
   0  -4  23 27.3568 9.77910  17
   0   4  23 7.84534 9.08935  17
   0   4  23 14.9127 9.23941  16
   0  -4 -23 11.4334 8.46328  25
   0   4 -23-6.22995 8.54720  25
   0  -4  23 19.7719 9.23403  11
   0   4  23 18.8268 8.53288  11
   0   4  24 9.45393 6.80195  21
   0  -4  24 12.8918 6.59914  21
   0  -4 -24 24.2243 7.31087   9
   0   4 -24 19.7785 7.25842   9
   0   4  24-0.73142 9.68261  16
   0  -4  24 24.0294 9.95995  17
   0  -4  24 14.3677 9.63802  16
   0   4  24 7.34574 9.40966  17
   0  -4 -24-0.57998 8.27689  25
   0   4 -24 5.08790 8.86238  25
   0  -4  24 19.6915 9.86527  11
   0   4  24 6.66614 8.29071  11
   0   4  25-4.14746 6.77733  21
   0  -4  25-2.77818 6.62480  21
   0  -4 -25-0.65319 6.54562   9
   0   4 -25 6.08748 6.66121   9
   0  -4  25-4.19399 9.84239  17
   0   4  25-8.96860 10.8820  17
   0  -4  25 3.48521 9.42469  16
   0   4  25-5.94892 10.6949  16
   0   4 -25 0.64297 8.75463  25
   0  -4 -25 3.91023 7.98383  25
   0  -4  25 4.47708 9.55384  11
   0   4  25 4.75466 8.69673  11
   0  -4  26-5.62662 7.07853  21
   0   4  26-2.10032 6.77209  21
   0   4 -26-5.49130 7.41645   9
   0  -4 -26 0.66228 6.37684   9
   0  -4  26 2.80764 9.44617  16
   0   4  26-8.28609 11.2747  17
   0  -4  26-1.40897 9.87689  17
   0   4  26-8.99171 10.8216  16
   0  -4 -26-4.37964 8.31882  25
   0   4 -26-0.62880 8.56199  25
   0   4  26-2.73611 9.46366  11
   0  -4  26-0.75387 9.65260  11
   0  -4 -27-2.68658 8.25519  25
   0  -5   0 0.12385 1.07027   5
   0  -5   0 0.50494 1.37390  22
   0   5   0 0.06933 1.23046  22
   0   5   0 0.06977 1.24503  19
   0  -5   0 0.94319 1.11909  19
   0  -5   0 1.20956 1.11720  10
   0   5   0 0.12910 1.09132   8
   0  -5   0 0.17506 1.13533   8
   0  -5   0 0.18908 1.10798  18
   0   5   0 0.62881 1.23670  18
   0  -5   0 0.43849 0.91299  15
   0  -5   0 0.57787 1.14429  14
   0   5   0 1.78867 1.33712  10
   0  -5   0 1.13347 1.22617  12
   0  -5  -1 33.1414 2.07513   5
   0   5  -1 42.7116 2.36233  25
   0  -5   1 38.8053 2.07084  22
   0  -5  -1 34.4336 1.79774  24
   0   5  -1 36.8824 2.18034  22
   0   5   1 32.5648 2.09942  19
   0   5  -1 38.7654 2.22437  19
   0  -5  -1 35.8125 2.17981  20
   0  -5   1 31.9731 1.93632  19
   0  -5  -1 35.2345 2.10472  19
   0   5   1 34.4050 1.90870   8
   0  -5  -1 38.0387 2.11998  10
   0  -5   1 39.5258 2.04796   8
   0   5   1 36.5373 2.20800  10
   0  -5   1 37.1934 1.89653   9
   0   5  -1 33.4538 2.05366   8
   0   5   1 33.7084 2.06805  18
   0  -5  -1 34.8712 2.06741  18
   0  -5  -1 37.7570 2.12629  16
   0  -5  -1 37.5346 2.13090  17
   0   5  -1 33.5772 2.11341  18
   0  -5   1 31.5927 1.93603  18
   0  -5   1 37.9521 2.16710  14
   0  -5  -1 36.2624 1.96558  14
   0  -5  -1 35.5200 1.49121  13
   0  -5   1 36.1366 1.93495  15
   0   5   1 35.0834 1.49963  13
   0  -5  -1 33.6903 1.46799  15
   0  -5   1 35.8286 2.01173  12
   0   5  -1 36.8024 2.14979  12
   0   5  -1 37.3985 2.29801  10
   0  -5  -1 33.1145 1.72556  11
   0  -5   1 35.8502 2.15491  10
   0  -5  -2 93.8066 3.57372   5
   0  -5   2 85.5888 2.74298   4
   0   5   2 84.8609 2.73565   4
   0   5   2 88.3339 3.40209   5
   0  -5   2 80.7404 2.76129   1
   0   5   2 85.0064 2.73524   3
   0  -5  -2 86.4083 2.78799   4
   0   5  -2 81.8216 2.78489   4
   0  -5  -2 85.0357 2.79123   1
   0  -5  -2 88.1546 2.79133   3
   0   5  -2 82.3483 2.79717   3
   0  -5   2 83.4352 2.72771   3
   0   5   2 85.4264 2.78423   1
   0  -5  -2 84.5009 3.17862  24
   0   5  -2 94.3822 3.83628  25
   0  -5   2 86.5012 3.32742  22
   0  -5  -2 84.4280 3.47656  20
   0   5   2 85.9367 3.40322  20
   0   5  -2 86.5107 3.46165  19
   0   5   2 85.5311 3.50013  19
   0  -5   2 84.3909 3.37652  19
   0  -5   2 85.5802 3.20907   9
   0  -5   2 87.6745 3.20902   8
   0   5   2 86.6786 3.09909   8
   0   5   2 87.5258 3.58319  10
   0  -5  -2 82.2374 3.38168  18
   0  -5  -2 81.5956 3.40636  19
   0  -5  -2 100.690 3.75804  16
   0  -5   2 76.0432 3.29047  18
   0  -5  -2 87.6185 3.52080  17
   0   5   2 86.7110 3.49429  18
   0   5  -2 83.2032 3.43926  18
   0  -5  -2 83.4161 2.84438  13
   0  -5   2 85.6311 3.55299  14
   0   5   2 87.0071 2.85124  13
   0  -5   2 83.3333 3.35462  15
   0   5  -2 81.9156 3.63285  14
   0  -5   2 79.6647 3.24537  12
   0  -5   2 83.6195 3.47546  10
   0  -5  -2 84.9404 3.10732  11
   0   5  -2 89.9793 3.67873  10
   0  -5  -3 623.527 16.9629   5
   0   5   3 614.706 16.7079   5
   0   5   3 627.190 16.1512   4
   0  -5   3 628.225 16.1517   4
   0  -5  -3 622.961 16.2240   3
   0  -5  -3 633.499 16.2340   4
   0  -5   3 602.425 16.1826   1
   0   5   3 607.974 16.1623   1
   0  -5  -3 625.154 16.2718   1
   0  -5   3 639.513 16.1640   3
   0   5   3 630.647 16.1520   3
   0  -5   3 606.915 16.5786  23
   0   5   3 594.567 16.6778  24
   0  -5   3 632.330 15.7581  24
   0  -5   3 628.308 16.4964  22
   0  -5  -3 629.263 16.5487  24
   0   5  -3 626.360 17.0463  25
   0  -5   3 633.061 16.6942  19
   0   5   3 646.298 16.6443  20
   0  -5   3 640.580 15.8113   7
   0  -5   3 610.802 16.5109   9
   0  -5  -3 608.635 16.0493   8
   0   5   3 620.127 16.1202   8
   0  -5   3 607.321 16.3874   8
   0  -5  -3 595.598 16.7938  16
   0   5   3 623.961 16.9184  18
   0  -5  -3 613.335 16.8447  17
   0  -5   3 629.883 16.6963  18
   0   5   3 636.957 16.9518  19
   0  -5   3 642.269 16.9879  14
   0   5  -3 588.559 16.8818  15
   0  -5   3 642.348 16.7714  15
   0   5   3 627.858 16.1579  13
   0  -5  -3 629.303 16.2281  13
   0   5  -3 612.655 17.1216  14
   0  -5  -3 634.948 16.5195  11
   0  -5   3 629.879 16.9120  10
   0   5  -3 613.382 17.0624  10
   0  -5   3 637.910 16.5468  12
   0  -5   4 45.5006 2.34031   4
   0  -5  -4 42.5991 2.82756   5
   0  -5  -4 45.3614 2.75798   6
   0   5   4 42.9054 2.27170   4
   0   5   4 40.9599 2.68725   5
   0  -5  -4 44.8350 2.35390   4
   0   5   4 44.3457 2.34952   3
   0  -5  -4 44.3478 2.37927   3
   0  -5  -4 42.4492 2.31185   1
   0   5   4 40.6458 2.29952   1
   0  -5   4 41.8133 2.30666   1
   0  -5   4 46.1861 2.31816   3
   0  -5   4 45.6262 1.89299  24
   0   5  -4 41.0144 3.26121  25
   0  -5  -4 41.5402 2.50891  24
   0  -5   4 44.7556 2.66041  23
   0  -5   4 42.3524 2.36806  22
   0   5   4 40.5776 2.65568  24
   0  -5   4 43.5402 2.58821  19
   0   5   4 43.9761 2.51196  20
   0  -5  -4 42.5944 1.91113   8
   0  -5   4 48.0326 2.36421   8
   0   5   4 43.1703 1.95970   8
   0  -5   4 45.9356 2.50591   9
   0  -5   4 44.3291 1.76500   7
   0  -5  -4 41.1799 2.90794  16
   0  -5  -4 39.0594 2.91271  17
   0   5   4 44.2245 3.08406  17
   0   5   4 38.7876 3.03343  16
   0  -5   4 44.2310 2.57321  18
   0   5  -4 46.8838 2.83003  15
   0   5   4 45.4865 2.29002  13
   0  -5   4 43.0645 2.69874  15
   0  -5  -4 41.9727 2.30606  13
   0  -5   4 47.1506 2.99504  14
   0   5  -4 41.2462 2.93208  14
   0  -5   4 44.7524 2.89714  10
   0  -5  -4 44.2688 2.53049  11
   0  -5   4 42.1089 2.38985  12
   0  -5   5 60.9086 3.06859   6
   0  -5  -5 59.4217 3.35676   6
   0  -5  -5 57.6407 3.54240   5
   0   5   5 58.8331 2.97681   4
   0  -5   5 62.2414 3.01069   4
   0   5   5 59.0484 3.30904   5
   0  -5  -5 53.0668 2.95228   4
   0  -5  -5 56.9465 3.04757   3
   0  -5   5 60.0668 2.96842   3
   0  -5  -5 59.8675 3.16727   1
   0  -5   5 56.4722 3.00454   1
   0   5   5 54.5210 2.91413   1
   0   5   5 62.1541 3.02484   3
   0  -5   5 65.3488 2.96241  22
   0  -5   5 62.1782 3.36362  23
   0   5  -5 57.8949 2.45317  24
   0  -5   5 62.7875 2.51073  24
   0  -5  -5 60.3976 3.24999  24
   0   5  -5 60.9170 2.94964  22
   0   5   5 54.3929 3.31142  24
   0   5  -5 52.7394 4.09116  25
   0  -5   5 21.8147 4.64537  25
   0   5   5 58.9058 3.08343  20
   0  -5   5 64.5450 3.32486  19
   0   5   5 60.3384 2.29610   8
   0  -5  -5 56.2340 2.28200   8
   0  -5   5 65.4449 3.29197   9
   0  -5   5 65.8654 2.86926   8
   0  -5   5 63.1370 2.31123   7
   0   5  -5 60.3573 2.15080   7
   0  -5  -5 69.7841 4.04351  16
   0   5   5 54.6129 3.71512  16
   0  -5   5 62.4757 3.42351  16
   0  -5  -5 60.9580 3.88895  17
   0  -5   5 63.0606 3.28665  18
   0  -5   5 64.7179 3.45771  17
   0   5   5 59.9984 3.83771  17
   0   5  -5 62.1309 3.52062  15
   0   5   5 59.8116 2.93659  13
   0  -5   5 59.9691 3.39000  15
   0  -5   5 63.7239 3.66362  14
   0  -5  -5 59.7724 3.06744  13
   0  -5  -5 58.2239 2.12180  15
   0   5   5 54.6365 3.35754  11
   0  -5  -5 78.6708 3.55476  11
   0  -5   5 62.4120 3.02462  12
   0  -5   5 66.9383 3.63456  10
   0   5  -5 53.9571 2.96628  12
   0   5   6 1011.40 25.4701   4
   0  -5  -6 1008.26 25.8451   6
   0  -5   6 992.271 25.3821   5
   0  -5   6 1018.39 25.4966   4
   0  -5   6 1005.48 25.5952   6
   0  -5  -6 974.507 25.7610   3
   0  -5  -6 964.329 25.7311   4
   0   5   6 962.775 25.4624   1
   0   5   6 1030.75 25.4959   3
   0  -5   6 1034.73 25.5322   3
   0  -5   6 962.882 25.4904   1
   0  -5  -6 984.443 25.8652   1
   0  -5   6 967.675 24.8695  24
   0   5  -6 941.534 25.1491  22
   0  -5  -6 956.226 25.3464  23
   0  -5   6 982.813 25.0527  22
   0   5   6 919.060 25.9937  24
   0   5  -6 996.899 24.7906  24
   0   5   6 999.470 25.4362  20
   0  -5  -6 959.883 25.7779  20
   0   5  -6 982.654 24.2886   7
   0   5   6 988.774 24.2654   8
   0  -5   6 1004.83 25.0296   8
   0  -5  -6 976.058 24.2933   8
   0  -5   6 993.589 26.1092  17
   0   5   6 977.541 26.6355  17
   0  -5   6 996.779 26.1012  16
   0   5   6 997.780 26.7046  16
   0   5   6 931.765 24.4120  15
   0   5  -6 992.518 26.4106  15
   0   5   6 940.204 25.2970  13
   0  -5  -6 953.612 24.4246  15
   0   5   6 975.040 26.0268  11
   0  -5   6 997.994 25.3416  12
   0  -5  -6 960.197 25.5514  11
   0   5  -6 946.163 25.5642  12
   0  -5   7 142.912 5.54950   5
   0  -5  -7 163.771 6.42487   6
   0  -5   7 137.616 5.70016   6
   0  -5  -7 153.713 5.96222   3
   0  -5  -7 155.691 6.17325   1
   0  -5  -7 144.734 5.86395   4
   0   5   7 144.807 6.13720  24
   0  -5   7 138.702 5.08379  24
   0   5  -7 146.597 5.00960  24
   0  -5  -7 154.416 5.81714  23
   0  -5   7 145.481 5.13481  22
   0   5  -7 136.557 5.19117  22
   0   5   7 147.004 5.51400  20
   0  -5  -7 156.256 6.22860  20
   0  -5   7 140.362 5.07469  20
   0  -5   7 145.115 5.03847   8
   0   5  -7 144.123 4.50006   7
   0   5  -7 149.239 6.27195   9
   0   5   7 145.874 4.21382   8
   0   5   7 150.607 6.93251  17
   0  -5   7 153.158 6.31155  16
   0   5   7 162.487 7.04522  16
   0  -5   7 138.353 6.14290  17
   0  -5  -7 150.988 4.81008  15
   0   5   7 150.826 4.81268  15
   0   5   7 140.551 5.54338  13
   0   5  -7 150.552 6.35209  15
   0   5  -7 136.481 5.60902  12
   0  -5  -7 145.498 5.82119  11
   0  -5   7 147.080 5.44184  12
   0   5   7 166.956 6.66478  11
   0  -5   8 130.049 5.59333   6
   0  -5  -8 134.646 6.18036   6
   0   5   8 118.020 5.52498   6
   0  -5  -8 129.693 5.82948   1
   0   5  -8 129.756 4.75570  24
   0   5  -8 117.729 4.72167  22
   0  -5   8 128.839 4.78792  22
   0   5   8 120.054 5.72332  24
   0  -5   8 125.730 4.90551  24
   0  -5  -8 131.203 5.52760  23
   0  -5   8 123.922 4.68776  20
   0  -5  -8 141.220 5.85868  20
   0  -5   8 130.032 4.66089   8
   0   5  -8 124.112 5.82560   9
   0   5   8 130.703 3.59667   8
   0   5  -8 121.373 4.16261   7
   0  -5   8 131.014 6.08727  17
   0   5   8 138.447 6.74551  16
   0  -5   8 126.732 6.01876  16
   0   5   8 124.174 6.57289  17
   0   5   8 127.213 4.55071  15
   0   5  -8 129.023 6.02514  15
   0  -5  -8 126.885 4.56062  15
   0   5   8 143.214 6.44654  11
   0   5  -8 126.203 5.34821  12
   0  -5   8 123.175 5.00030  12
   0   5   9 155.957 6.62705   6
   0  -5   9 172.944 6.95511   6
   0  -5  -9 154.700 6.85647   1
   0   5   9 150.981 6.84451  24
   0   5  -9 149.178 5.51966  22
   0  -5   9 159.334 5.60979  22
   0  -5   9 142.356 5.77795  24
   0  -5  -9 157.091 6.51214  23
   0  -5  -9 157.737 6.66649  20
   0  -5   9 151.100 5.54049  20
   0   5  -9 160.813 7.09360   9
   0   5  -9 157.457 5.06140   7
   0  -5   9 157.958 5.41103   8
   0   5   9 148.893 7.53333  17
   0   5   9 168.051 7.80180  16
   0  -5   9 169.731 7.36171  17
   0  -5   9 167.843 7.29592  16
   0   5  -9 160.195 7.14904  15
   0   5   9 143.771 5.33596  15
   0  -5  -9 158.169 5.57353  15
   0  -5   9 153.784 7.38543  11
   0   5   9 201.819 7.94186  11
   0   5  -9 154.547 6.30646  12
   0   5  10 109.674 5.46732   6
   0  -5  10 108.873 6.24073   6
   0  -5 -10 105.133 5.69401   1
   0   5  10 94.7766 5.44287  24
   0  -5 -10 90.5961 5.15928  23
   0  -5  10 87.8014 4.54116  24
   0  -5  10 102.137 4.37006  22
   0   5 -10 95.3616 4.12440  22
   0  -5 -10 95.9636 5.40606  20
   0  -5  10 108.521 4.53895  20
   0   5 -10 95.9198 5.64631   9
   0  -5  10 98.8329 3.99781   8
   0   5 -10 91.4736 3.71753   7
   0  -5 -10 95.3719 5.54749   9
   0  -5  10 102.045 5.99650  17
   0   5  10 105.729 6.59104  16
   0   5  10 101.547 6.41785  17
   0  -5  10 89.9181 5.79247  16
   0   5 -10 92.1711 5.58945  15
   0   5  10 93.4074 4.14945  15
   0  -5 -10 91.6466 4.27674  15
   0  -5  10 89.3614 6.02268  11
   0   5  10 88.8036 5.72595  11
   0   5 -10 93.9516 4.90651  12
   0   5  11 135.252 6.55874   6
   0  -5  11 121.726 7.83783   6
   0  -5 -11 147.022 7.35872   5
   0  -5 -11 138.448 7.16154   1
   0  -5 -11 145.455 4.46602  22
   0  -5  11 131.150 5.98442  24
   0  -5  11 159.702 5.77436  22
   0  -5 -11 134.846 6.59842  23
   0  -5 -11 148.487 10.6859  25
   0   5 -11 132.734 5.20700  22
   0  -5 -11 131.076 4.19649  22
   0   5  11 132.845 6.89445  24
   0  -5 -11 150.436 7.02663  20
   0  -5  11 147.660 5.67009  20
   0  -5  11 136.112 5.07353   8
   0   5 -11 142.348 4.99600   7
   0   5 -11 146.589 7.29840   9
   0  -5 -11 138.149 7.16214   9
   0  -5  11 146.917 7.80608  17
   0   5  11 158.444 8.70177  17
   0  -5  11 138.762 7.56929  16
   0   5  11 150.890 8.30098  16
   0   5  11 143.406 5.61324  15
   0  -5 -11 134.347 5.65470  15
   0   5 -11 147.621 7.31757  15
   0   5  11 140.499 7.56297  11
   0   5 -11 127.539 6.21654  12
   0  -5  11 145.263 7.73040  11
   0  -5 -12 64.7707 5.43328   5
   0  -5  12 35.1879 5.33726   6
   0  -5 -12 59.9868 4.90841   1
   0  -5  12 56.8078 4.03207  24
   0  -5 -12 48.9076 1.93188  22
   0  -5 -12 51.6887 4.42857  23
   0   5 -12 54.2441 3.14030  22
   0  -5 -12 49.4857 1.98949  22
   0  -5 -12 56.2514 9.42498  25
   0   5  12 58.3666 4.74973  24
   0  -5 -12 61.1989 5.07215  20
   0   5 -12 55.7104 3.10387   7
   0   5 -12 57.3783 4.93033   9
   0  -5 -12 53.3298 4.75512   9
   0  -5  12 56.3183 3.03947   8
   0  -5  12 53.4708 5.55906  17
   0   5  12 64.9998 6.18615  17
   0   5  12 58.2440 5.88905  16
   0  -5  12 53.5945 5.39386  16
   0  -5 -12 49.1738 3.54015  15
   0   5 -12 58.8027 5.03181  15
   0   5 -12 55.1566 4.18160  12
   0   5  12 46.6707 5.33750  11
   0  -5  12 58.5268 5.41615  11
   0  -5 -13 52.3796 5.27492   5
   0  -5  13 38.2584 5.25419   6
   0  -5 -13 40.9010 4.65586   1
   0  -5  13 46.8314 3.89263  24
   0   5  13 39.2166 4.43475  24
   0   5 -13 34.5147 6.27312  25
   0  -5 -13 33.7691 8.17094  25
   0  -5 -13 45.5065 4.56165  23
   0   5 -13 42.5962 2.81569  22
   0  -5 -13 45.8117 4.86817  20
   0  -5  13 47.0609 2.82562   8
   0   5 -13 45.9574 3.01663   7
   0   5 -13 41.4298 4.88953   9
   0  -5 -13 45.6773 4.66784   9
   0  -5  13 51.4934 5.66042  16
   0  -5  13 50.9733 5.97975  17
   0   5  13 46.8006 5.98266  16
   0   5  13 51.8706 6.39101  17
   0  -5 -13 45.5034 3.64011  15
   0   5 -13 48.7734 4.86885  15
   0  -5 -13 47.6062 4.35862  12
   0   5 -13 45.3488 4.03529  12
   0   5  13 44.3739 5.45449  11
   0  -5 -14 124.401 7.96438   5
   0  -5  14 133.183 8.10107   6
   0  -5 -14 145.011 8.20202   1
   0  -5 -14 140.522 7.44677  23
   0   5  14 127.884 7.57215  24
   0  -5  14 131.911 6.65194  24
   0  -5 -14 88.4248 10.7915  25
   0   5 -14 84.0735 8.54794  25
   0  -5 -14 130.106 7.11131  20
   0  -5 -14 130.396 7.89806   9
   0   5 -14 127.873 5.11781   7
   0   5 -14 148.963 8.23915   9
   0   5  14 140.990 9.14008  16
   0   5  14 137.425 9.28111  17
   0  -5  14 122.559 8.38265  16
   0  -5  14 131.376 8.70617  17
   0  -5 -14 144.691 6.35047  15
   0   5 -14 147.460 8.21289  15
   0   5  14 122.995 8.33970  11
   0  -5 -14 157.188 7.25865  12
   0   5 -14 134.766 6.78103  12
   0  -5 -15 1.91805 3.94152   5
   0  -5  15 0.30500 3.90513   6
   0  -5 -15-1.57125 3.56568   1
   0  -5  15 0.25199 2.70243  24
   0   5  15-0.35433 3.24970  24
   0  -5 -15-1.72672 8.98627  25
   0  -5 -15 2.14256 3.41461  23
   0   5 -15-1.85346 5.85462  25
   0  -5 -15-0.75311 3.23101  20
   0  -5 -15-0.38212 3.30201   9
   0   5 -15 0.39444 3.26848   9
   0   5 -15 1.39530 2.05960   7
   0   5  15 3.62121 5.48379  16
   0  -5  15 1.65287 5.15038  17
   0  -5  15 1.23545 4.82597  16
   0   5  15 3.17764 5.54756  17
   0  -5 -15-0.81102 2.62311  15
   0   5 -15 1.80923 3.80751  15
   0   5 -15 0.99728 2.90342  12
   0   5  15 1.58720 4.54714  11
   0  -5 -15 2.32409 3.23638  12
   0  -5 -16-0.41113 4.04910   5
   0  -5  16 2.58159 3.95972   6
   0  -5  16-1.63623 3.00030  24
   0  -5 -16 2.96972 3.84279  23
   0   5 -16 1.99025 6.13285  25
   0   5  16 3.03731 3.37400  24
   0  -5 -16 1.81455 8.15903  25
   0  -5 -16 1.56525 3.49427  20
   0   5  16 1.70871 3.47299  21
   0   5 -16 2.13021 3.84732   9
   0  -5 -16 1.23951 3.95972   9
   0   5  16-0.48747 5.58628  16
   0   5  16 0.48868 5.90302  17
   0  -5  16 4.92614 5.40966  17
   0  -5  16 6.25040 5.36125  16
   0  -5 -16-0.21769 2.83820  15
   0   5 -16 4.23486 3.89102  15
   0  -5 -16 2.99229 3.37202  12
   0   5 -16 2.88228 3.19318  12
   0   5  16 3.88204 5.40598  11
   0  -5 -17 23.2222 5.30065   5
   0  -5  17 22.4828 4.67645   6
   0  -5 -17 24.2174 8.92625  25
   0  -5  17 18.7674 3.76815  24
   0   5  17 17.0183 4.68524  24
   0   5 -17 12.0492 6.31184  25
   0  -5 -17 16.4398 3.96361  20
   0   5  17 17.9870 4.84107  21
   0  -5  17 25.1154 5.30090  21
   0   5 -17 22.1052 5.23186   9
   0  -5 -17 29.2585 5.21900   9
   0   5  17 27.3302 7.35318  17
   0  -5  17 25.5257 6.36122  16
   0   5  17 18.3522 6.88809  16
   0  -5  17 20.2928 6.55193  17
   0   5 -17 26.8518 5.17847  15
   0   5  17 15.7736 5.73996  11
   0  -5 -17 17.9271 4.02921  12
   0   5 -17 22.2234 3.92022  12
   0  -5 -18 0.46413 4.80744   5
   0  -5  18 1.94471 3.92030   6
   0   5 -18 0.53421 6.71335  25
   0  -5  18 1.56613 3.47011  24
   0  -5 -18 1.85587 8.30526  25
   0   5  18 2.58236 3.84526  24
   0  -5 -18-0.27484 4.03395  20
   0   5  18-1.98091 4.27939  21
   0  -5  18-1.49886 4.26745  21
   0   5 -18 1.47769 4.93597   9
   0  -5 -18 0.47536 4.46949   9
   0  -5  18 1.03518 6.12208  17
   0  -5  18 4.13047 5.77968  16
   0   5  18 12.3328 7.32628  17
   0   5  18 9.50748 7.19803  16
   0   5 -18-2.99356 4.28549  15
   0   5  18-0.49801 5.47860  11
   0  -5 -18-4.46643 4.29136  12
   0   5 -18-1.42252 3.66172  12
   0  -5  19-3.00312 4.67755   6
   0  -5 -19-3.27611 9.02411  25
   0   5  19 1.36336 4.27300  24
   0   5 -19 3.24418 6.77643  25
   0  -5  19 1.32853 3.83096  24
   0  -5 -19-1.93563 4.10695  20
   0  -5  19 2.13441 4.71589  21
   0   5  19 4.23535 4.67891  21
   0  -5 -19 4.05692 5.33611   9
   0   5 -19-2.62113 4.65841   9
   0  -5  19 5.51119 6.16941  16
   0   5  19 3.56059 6.77819  16
   0   5  19 8.92255 7.26931  17
   0  -5  19 7.17590 6.97446  17
   0   5 -19 0.44723 4.51995  15
   0  -5 -19-1.22811 4.50651  12
   0   5  19 3.70966 6.07302  11
   0   5 -19 2.63128 3.57296  12
   0  -5  20 12.9311 4.09417  24
   0   5 -20 11.9486 7.36727  25
   0  -5 -20-0.64158 8.51583  25
   0   5  20 9.56291 4.98082  21
   0  -5  20 18.7200 5.69287  21
   0  -5 -20 13.9855 5.51283   9
   0   5 -20 10.0458 5.12764   9
   0  -5  20 26.3021 8.03753  17
   0   5  20 11.3600 7.80669  17
   0  -5  20 25.7013 8.26603  16
   0   5  20 8.17869 7.67233  16
   0   5 -20 18.5997 5.38924  15
   0   5  20 7.87395 6.65940  11
   0  -5 -20 6.88093 4.29900  12
   0   5 -20 14.5271 3.99198  12
   0  -5  21 10.1859 5.95519  21
   0   5  21 10.1088 5.51164  21
   0  -5 -21 3.97151 5.41434   9
   0   5 -21 9.40622 5.84318   9
   0  -5  21 26.3293 8.93500  16
   0   5  21-0.66219 8.09417  17
   0  -5  21 31.8609 9.56756  17
   0   5  21-7.92113 8.13780  16
   0  -5 -21-8.20791 8.75617  25
   0   5 -21-1.17844 7.68311  25
   0  -5  21 3.27632 7.53541  11
   0   5 -21 8.92686 4.01753  12
   0  -5 -21 9.18508 4.16361  12
   0   5  21 8.27341 6.99196  11
   0  -5  22 17.6140 6.82541  21
   0   5  22 1.87184 5.75621  21
   0   5 -22 12.3591 6.14377   9
   0  -5 -22 14.2183 6.59029   9
   0   5  22 12.4284 8.34363  16
   0  -5  22 28.1104 9.50980  16
   0   5  22 11.7883 8.62209  17
   0  -5 -22 1.85066 8.59479  25
   0   5 -22-1.22975 7.79322  25
   0   5  22 8.03585 7.68671  11
   0  -5 -22 8.48347 4.05062  12
   0  -5  22 8.93243 8.27863  11
   0   5 -22 5.58555 3.81999  12
   0   5  23 17.5578 6.90870  21
   0  -5  23 15.7326 6.52669  21
   0  -5 -23 8.63159 5.95142   9
   0   5 -23 23.0941 7.09501   9
   0  -5  23 47.7248 10.8727  17
   0  -5  23 31.0998 10.3033  16
   0   5  23 17.2012 9.11432  16
   0   5  23 2.15977 9.10630  17
   0   5 -23 20.2818 9.01155  25
   0  -5 -23 16.0531 9.02757  25
   0   5  23 20.4794 8.52056  11
   0  -5  23 17.1419 8.73901  11
   0   5  24 8.73838 6.50304  21
   0  -5  24 5.41474 6.45740  21
   0   5 -24 8.63079 7.06798   9
   0  -5 -24 5.09457 6.41029   9
   0   5  24-3.67824 10.1556  16
   0   5  24 1.47762 9.58348  17
   0  -5  24-4.76850 9.42542  17
   0  -5  24 10.1888 9.29235  16
   0  -5 -24 3.98227 8.23391  25
   0   5 -24 7.10998 8.49081  25
   0  -5  24 12.5365 9.44296  11
   0   5  24 14.4760 9.04283  11
   0   5  25 3.43868 6.43488  21
   0  -5  25-2.76998 6.90977  21
   0  -5 -25-1.95454 6.41624   9
   0   5 -25 6.80844 6.96700   9
   0  -5  25 2.07865 9.52117  17
   0   5  25-12.7398 11.0213  16
   0  -5  25-1.38135 9.04910  16
   0   5  25-0.75282 10.7596  17
   0  -5 -25 3.26114 7.94577  25
   0   5 -25-4.48896 9.22305  25
   0  -5  25 2.25102 9.24830  11
   0   5  25-0.66974 9.32778  11
   0  -5  26 3.50448 6.99371  21
   0   5  26-6.26197 7.06129  21
   0  -5 -26 0.66019 6.64407   9
   0   5 -26 2.06154 6.97406   9
   0   5  26-2.25986 10.7664  16
   0   5  26-14.3883 12.1111  17
   0  -5  26 1.39487 9.94716  17
   0  -5  26-7.63969 10.0302  16
   0   5 -26-3.15968 8.85959  25
   0  -5 -26-4.26287 8.20143  25
   0   5  26 2.68831 9.19326  11
   0  -5  26 14.4177 10.1390  11
   0  -6   0 826.005 20.8047   5
   0   6   0 799.491 20.9350  22
   0  -6   0 789.938 20.7852  22
   0  -6   0 817.195 20.2422  24
   0   6   0 801.137 20.9473  19
   0  -6   0 779.397 20.7730  19
   0  -6   0 813.242 20.6935   8
   0   6   0 803.503 20.8518   8
   0   6   0 810.805 20.9689  18
   0  -6   0 791.979 20.7977  18
   0  -6   0 815.090 20.8161  14
   0  -6   0 789.292 20.3623  15
   0  -6   0 779.944 20.8388  10
   0   6   0 795.194 21.0347  10
   0  -6   0 813.405 20.9118  12
   0  -6   0 823.504 20.1848  13
   0  -6  -1 19.4389 1.75637   5
   0  -6   1 17.5192 1.72526  22
   0   6  -1 19.8365 2.04732  25
   0  -6  -1 18.5048 1.46726  24
   0   6  -1 21.8053 1.89595  22
   0  -6  -1 18.7673 1.82184  20
   0   6  -1 18.5806 1.81615  19
   0   6   1 16.6421 1.78460  19
   0  -6   1 18.6441 1.66747  19
   0   6   1 15.5097 1.82564  10
   0  -6   1 19.5763 1.57070   9
   0  -6  -1 18.3810 1.79970  10
   0  -6   1 16.9538 1.69103   8
   0   6  -1 17.9885 1.72545   8
   0   6   1 15.7907 1.54912   8
   0  -6  -1 18.3502 1.76499  19
   0  -6  -1 16.6332 1.74781  18
   0  -6   1 16.4784 1.62179  18
   0  -6  -1 17.4794 1.75586  16
   0   6   1 17.7405 1.73948  18
   0   6  -1 16.4232 1.75377  18
   0  -6  -1 19.3664 1.80004  17
   0  -6  -1 17.4038 1.18650  15
   0  -6   1 18.2347 1.62741  15
   0  -6  -1 17.6310 1.11295  13
   0  -6  -1 18.7052 1.62981  14
   0   6   1 17.4489 1.16300  15
   0  -6   1 18.7447 1.76879  14
   0   6   1 18.5381 1.16780  13
   0  -6   1 19.8560 1.79884  10
   0  -6   1 20.2743 1.80422  12
   0   6  -1 14.3839 1.77590  12
   0   6  -1 17.1829 1.93145  10
   0  -6  -1 17.8500 1.42966  11
   0   6   2 10.6516 0.92963   4
   0  -6  -2 10.0397 1.65379   5
   0  -6   2 9.67445 0.88621   4
   0  -6  -2 10.1622 0.92950   1
   0   6  -2 9.70956 0.97481   1
   0  -6   2 9.74018 0.93946   1
   0  -6   2 10.5778 0.88884   3
   0   6   2 8.69336 0.94683   1
   0   6   2 10.0865 0.94387   3
   0   6  -2 11.8411 1.96583  25
   0  -6  -2 13.6462 1.49831  24
   0  -6   2 10.8527 1.56407  22
   0   6  -2 10.3979 1.66324  19
   0  -6   2 10.6063 1.54528  19
   0  -6  -2 11.2101 1.59904  20
   0  -6   2 11.3680 1.39935   8
   0  -6   2 10.7188 1.35953   9
   0   6   2 10.9493 1.37787   8
   0   6   2 10.3535 1.87063  10
   0   6  -2 8.14153 1.53027   8
   0  -6  -2 8.87340 1.67491  18
   0  -6  -2 7.67849 1.81787  17
   0  -6  -2 10.9715 1.78071  19
   0   6  -2 7.32047 1.61061  18
   0  -6   2 9.13344 1.44571  18
   0   6   2 8.74194 1.73769  19
   0  -6  -2 8.24951 1.75207  16
   0   6   2 11.2561 1.72178  18
   0  -6  -2 9.58496 1.09857  13
   0   6   2 11.4565 1.27833  13
   0  -6  -2 9.99572 0.75648  15
   0  -6   2 9.78631 1.50231  15
   0  -6   2 10.6973 1.75095  14
   0   6  -2 8.19441 1.72211  10
   0  -6   2 11.3210 1.60377  10
   0  -6   2 9.87448 1.46082  12
   0  -6  -2 11.6334 1.39005  11
   0  -6   3 1549.56 36.7431   7
   0   6   3 1477.44 37.6540   5
   0  -6   3 1535.30 36.9720   4
   0  -6  -3 1512.21 37.9986   5
   0   6   3 1506.59 36.9219   4
   0  -6  -3 1476.55 37.0247   3
   0   6  -3 1524.14 37.0904   4
   0  -6  -3 1482.72 37.0464   1
   0   6   3 1454.63 36.9536   1
   0  -6   3 1509.88 36.9515   3
   0   6  -3 1511.35 37.0834   3
   0  -6   3 1481.53 36.9986   1
   0   6   3 1530.21 36.9316   3
   0  -6  -3 1486.89 37.0251   4
   0   6  -3 1482.03 37.0889   1
   0  -6  -3 1509.92 37.2250  22
   0  -6  -3 1520.21 37.5062  24
   0  -6   3 1482.53 36.5638  24
   0  -6   3 1570.76 37.5841  22
   0   6   3 1535.90 37.6342  20
   0  -6   3 1515.93 37.6959  19
   0  -6   3 1540.83 37.4651   8
   0   6   3 1480.49 37.1520   8
   0  -6   3 1533.17 37.5271   9
   0  -6  -3 1445.87 37.0320   8
   0  -6  -3 1491.48 37.7633  16
   0  -6  -3 1490.89 37.7714  17
   0   6   3 1508.64 37.9071  19
   0  -6   3 1508.15 37.6970  18
   0   6   3 1524.59 37.9227  18
   0  -6  -3 1474.47 37.0528  13
   0  -6   3 1431.34 37.6468  15
   0  -6   3 1504.80 37.9612  14
   0   6   3 1497.71 36.9557  13
   0   6  -3 1481.24 37.9433  15
   0   6  -3 1499.73 38.2241  14
   0  -6   3 1499.02 37.5488  12
   0   6  -3 1453.21 38.1037  10
   0  -6  -3 1492.67 37.2978  11
   0   6   3 1437.12 37.3960  11
   0  -6   3 1511.00 37.9047  10
   0   6   4 143.350 5.40993   5
   0   6   4 149.719 4.81871   4
   0  -6   4 144.589 4.82600   4
   0  -6  -4 142.785 5.40866   6
   0  -6  -4 129.476 5.47500   5
   0  -6  -4 147.060 4.94941   1
   0   6  -4 142.704 4.96858   1
   0  -6   4 149.459 4.85310   3
   0   6   4 151.483 4.82566   3
   0   6   4 138.973 4.82315   1
   0  -6  -4 145.595 4.92871   4
   0   6  -4 147.462 4.96916   3
   0  -6  -4 137.762 4.87153   3
   0   6  -4 151.556 4.99733   4
   0  -6   4 146.194 4.90058   1
   0  -6   4 142.567 4.29894  24
   0  -6   4 140.847 5.26185  23
   0  -6   4 150.650 5.11691  22
   0   6  -4 146.609 5.91831  25
   0  -6  -4 148.003 5.22688  24
   0   6   4 141.732 5.41931  24
   0  -6   4 126.301 6.17035  25
   0   6   4 142.084 5.21658  20
   0  -6   4 142.137 5.28779  19
   0  -6  -4 148.007 4.59646   8
   0  -6   4 150.571 5.05329   8
   0   6   4 152.644 4.67305   8
   0  -6   4 149.763 5.18154   9
   0  -6   4 150.591 4.34166   7
   0  -6  -4 153.325 5.70365  17
   0  -6  -4 151.736 5.70767  16
   0  -6   4 146.234 5.34742  18
   0  -6   4 151.612 5.75673  14
   0   6  -4 146.946 5.86769  14
   0  -6  -4 147.695 4.91522  13
   0   6   4 146.892 4.81305  13
   0   6  -4 151.288 5.64696  15
   0  -6   4 150.270 5.44281  15
   0  -6   4 141.787 5.08916  12
   0  -6  -4 146.857 5.12115  11
   0  -6   4 146.152 5.57574  10
   0   6  -4 143.386 5.75827  10
   0   6   4 143.646 5.24540  11
   0   6   5 397.402 10.8590   4
   0   6   5 389.767 11.4233   5
   0  -6   5 391.924 10.8514   4
   0  -6  -5 368.618 11.7922   5
   0  -6   5 387.839 11.1081   6
   0  -6  -5 375.797 11.3452   6
   0   6   5 393.173 10.8475   3
   0  -6   5 392.197 10.8455   3
   0  -6  -5 378.589 11.0362   3
   0  -6  -5 377.904 11.0376   4
   0   6  -5 393.705 11.1463   3
   0  -6   5 382.158 10.9039   1
   0   6   5 376.294 10.8518   1
   0  -6  -5 384.704 11.0881   1
   0   6  -5 382.375 11.1242   1
   0   6  -5 390.498 11.1270   4
   0  -6   5 378.990 10.8815  22
   0   6  -5 369.658 10.9881  22
   0  -6   5 370.718 10.2145  24
   0   6  -5 383.105 12.0071  25
   0   6   5 373.418 11.5065  24
   0  -6  -5 375.047 11.1212  24
   0  -6   5 382.115 11.3186  23
   0  -6   5 499.055 14.0222  25
   0  -6   5 379.327 11.3479  19
   0   6   5 363.321 11.0310  20
   0  -6   5 366.987 11.0899   9
   0  -6   5 377.244 10.0389   7
   0   6   5 379.952 10.2775   8
   0  -6  -5 374.219 10.2294   8
   0  -6   5 382.170 10.8093   8
   0  -6  -5 368.206 11.5468  16
   0  -6   5 381.259 11.3305  18
   0  -6   5 377.407 11.4010  17
   0   6   5 380.605 11.9853  17
   0  -6  -5 380.843 11.6521  17
   0   6   5 368.367 11.8664  16
   0   6  -5 352.185 11.8928  14
   0  -6   5 384.407 11.4345  16
   0  -6  -5 392.461 10.9744  13
   0  -6   5 371.557 11.3778  15
   0   6   5 385.279 10.7610  13
   0  -6   5 383.160 11.7423  14
   0   6  -5 388.654 11.8502  15
   0   6   5 387.471 11.3762  11
   0  -6   5 386.925 11.0505  12
   0  -6   5 385.575 11.7088  10
   0  -6  -5 376.256 11.0498  11
   0   6  -5 371.153 11.1759  12
   0   6  -6 117.796 3.65710   7
   0  -6  -6 125.092 5.45511   6
   0  -6   6 114.863 4.91762   6
   0  -6   6 128.434 4.84506   4
   0  -6  -6 116.518 5.46340   5
   0   6   6 125.359 4.83806   4
   0  -6  -6 116.790 4.93959   4
   0   6  -6 119.028 4.99691   3
   0  -6   6 120.715 4.76482   3
   0  -6  -6 114.116 4.96504   1
   0   6   6 116.215 4.68671   3
   0   6   6 118.901 4.79329   1
   0   6  -6 119.388 5.01674   1
   0  -6  -6 119.692 4.96544   3
   0  -6   6 113.425 4.79585   1
   0   6  -6 132.015 5.15504   4
   0   6  -6 160.172 6.62028  25
   0   6  -6 121.624 4.73945  22
   0  -6   6 107.352 4.08821  24
   0  -6  -6 132.146 5.08864  23
   0  -6   6 121.060 4.68881  22
   0   6   6 113.312 5.29997  24
   0   6  -6 116.498 4.11394  24
   0   6   6 118.321 4.89095  20
   0  -6  -6 127.212 5.54643  20
   0  -6  -6 114.672 3.91674   8
   0  -6   6 119.300 4.60868   8
   0  -6   6 119.438 3.87553   7
   0   6   6 116.903 3.90719   8
   0  -6   6 125.958 5.38705  17
   0   6   6 143.172 6.53136  17
   0  -6   6 124.326 5.37007  16
   0   6   6 119.642 4.73389  13
   0  -6  -6 120.224 3.67577  15
   0   6  -6 116.182 5.51653  15
   0   6   6 117.227 5.39336  11
   0  -6  -6 121.190 5.05909  11
   0   6  -6 115.597 4.92884  12
   0  -6   6 119.922 4.80853  12
   0  -6  -7 111.683 5.30386   6
   0  -6   7 106.341 4.60866   5
   0  -6   7 121.925 4.97559   6
   0  -6  -7 112.869 5.09470   1
   0  -6  -7 104.448 4.84954   3
   0   6  -7 119.251 5.13162   4
   0   6  -7 107.423 4.94659   3
   0  -6  -7 98.6650 4.73829   4
   0   6  -7 114.559 5.04453   1
   0   6  -7 104.307 4.48361  22
   0   6  -7 148.678 6.96245  25
   0  -6   7 104.325 4.08357  24
   0   6  -7 110.441 4.04564  24
   0   6   7 100.152 5.04390  24
   0  -6   7 108.259 4.35142  22
   0  -6  -7 117.659 4.95962  23
   0  -6  -7 96.9173 5.07581  20
   0  -6   7 103.630 4.19929  20
   0   6   7 107.063 3.51264   8
   0  -6   7 119.232 4.40169   8
   0   6  -7 106.427 3.45472   7
   0  -6   7 112.628 5.30014  16
   0   6   7 102.030 5.75723  16
   0   6   7 119.724 6.07865  17
   0  -6   7 110.359 5.28092  17
   0   6  -7 110.559 5.42009  15
   0  -6  -7 109.745 3.67408  15
   0   6   7 107.336 4.61925  13
   0   6  -7 104.264 4.75848  12
   0  -6   7 107.115 4.61779  12
   0   6   7 108.772 5.39586  11
   0  -6   8 92.2190 4.56430   6
   0   6  -8 95.3172 4.81057   1
   0  -6  -8 88.0648 4.78563   1
   0   6   8 84.9320 4.85481  24
   0  -6   8 88.2337 3.94269  22
   0  -6   8 91.4165 3.91499  24
   0  -6  -8 90.0623 4.54761  23
   0   6  -8 95.0806 3.81179  24
   0   6  -8 88.0771 4.06542  22
   0  -6  -8 88.0050 4.84889  20
   0  -6   8 88.7990 3.85515  20
   0   6   8 93.3434 2.95965   8
   0  -6   8 93.2153 3.94117   8
   0   6  -8 89.2428 3.15411   7
   0   6   8 90.4641 5.55525  16
   0  -6   8 87.8231 5.00723  17
   0  -6   8 87.5159 4.97217  16
   0   6   8 99.4648 5.80473  17
   0  -6  -8 88.3633 3.45204  15
   0   6  -8 99.2490 5.31123  15
   0   6   8 87.7150 3.43932  15
   0   6  -8 90.2760 4.50551  12
   0   6   8 89.5540 5.09721  11
   0  -6   9 0.54006 2.18741   6
   0  -6  -9 1.87117 2.09248   1
   0   6  -9 1.26334 2.12809   1
   0   6  -9 2.22291 1.59661  24
   0  -6   9 2.45909 1.58270  24
   0  -6   9-2.22068 2.26615  22
   0   6  -9 0.94568 1.59852  22
   0   6   9 0.87655 1.99965  24
   0  -6  -9-1.31377 2.50469  23
   0  -6  -9 5.80294 2.76068  20
   0  -6   9-0.20936 1.85553  20
   0   6  -9 0.83411 1.18025   7
   0  -6   9 0.61228 1.57933   8
   0  -6   9 2.91354 2.35839  16
   0   6   9 5.05882 2.99081  17
   0   6   9 3.45295 2.86980  16
   0  -6   9 1.12220 2.27792  17
   0   6   9 0.41817 1.47441  15
   0  -6  -9 1.59298 1.33744  15
   0   6  -9-0.23521 2.27515  15
   0   6   9 1.73974 2.60371  11
   0   6  -9 0.83385 1.78198  12
   0  -6  10 7.82323 2.85542   6
   0   6 -10 8.58261 2.55086   1
   0  -6 -10 4.47750 2.18752   1
   0  -6  10 3.80185 2.51354  22
   0  -6 -10 0.37093 2.79515  23
   0  -6  10 5.11660 1.81538  24
   0   6 -10 8.18719 1.86483  22
   0  -6 -10 5.76683 1.23349  22
   0   6  10 6.77287 2.55875  24
   0  -6  10 0.77393 2.44929  20
   0  -6 -10 9.81034 3.27984  20
   0   6 -10 5.41974 1.40247   7
   0  -6 -10 8.00161 2.85361   9
   0  -6  10 6.04562 1.78326   8
   0   6  10 3.54563 3.39972  16
   0   6  10 9.77416 3.82440  17
   0  -6  10 5.30710 2.68323  16
   0  -6  10 4.55776 2.82807  17
   0   6  10 6.40792 1.84408  15
   0  -6 -10 5.89232 1.57777  15
   0   6 -10 6.44906 2.72831  15
   0   6 -10 4.90029 2.18367  12
   0  -6  10 3.70541 2.73494  11
   0   6 -11 19.8299 3.30059   1
   0  -6 -11 23.0622 3.48052   1
   0  -6  11 20.1940 2.68603  24
   0   6 -11 24.2993 2.43014  22
   0  -6 -11 20.7832 1.62204  22
   0  -6 -11 24.0863 3.48347  23
   0   6  11 20.1858 3.23498  24
   0  -6  11 23.5543 3.32257  20
   0  -6 -11 29.1607 4.24701  20
   0  -6  11 22.6793 3.17389  22
   0   6 -11 17.8581 3.36442   9
   0  -6  11 23.9740 2.40982   8
   0  -6 -11 21.4946 3.47353   9
   0   6 -11 22.0584 1.98733   7
   0   6  11 22.5719 4.65766  17
   0   6  11 24.1488 4.80130  16
   0  -6  11 15.2512 3.73972  16
   0  -6  11 29.7402 4.48593  17
   0   6 -11 20.5336 3.57603  15
   0  -6 -11 22.0709 2.35061  15
   0   6  11 23.8721 2.50104  15
   0   6 -11 18.7980 2.94141  12
   0   6  11 27.9025 4.34220  11
   0  -6  11 23.6761 4.00388  11
   0  -6  12 30.6522 5.87206   6
   0  -6 -12 31.1996 4.34691   5
   0   6 -12 26.8115 3.61507   1
   0  -6 -12 21.5274 3.65178   1
   0  -6 -12 19.7687 1.87383  22
   0  -6 -12 48.3518 9.45524  25
   0  -6 -12 28.8187 3.57806  23
   0   6  12 26.9397 3.69755  24
   0  -6  12 35.5732 3.61137  22
   0  -6 -12 23.1093 1.54376  22
   0   6 -12 25.2129 2.58678  22
   0  -6  12 21.9488 2.92199  24
   0  -6 -12 28.8847 4.63234  20
   0  -6  12 23.7741 2.38228   8
   0  -6 -12 23.3871 3.74675   9
   0   6 -12 23.0433 2.12366   7
   0   6 -12 25.5208 3.93985   9
   0   6  12 27.2238 4.81093  16
   0  -6  12 27.7854 4.98197  17
   0   6  12 26.9311 4.82248  17
   0  -6  12 22.9672 4.35361  16
   0  -6 -12 25.8383 2.75216  15
   0   6 -12 24.7041 3.96946  15
   0   6  12 22.2886 2.75360  15
   0   6  12 22.7205 4.58095  11
   0  -6  12 24.6885 4.17990  11
   0   6 -12 28.0319 3.50999  12
   0  -6  13 41.4080 6.74467   6
   0  -6 -13 73.5549 5.82444   5
   0   6 -13 56.3785 5.26579   1
   0  -6 -13 52.8847 5.12938   1
   0   6 -13 59.8916 3.40026  22
   0  -6  13 53.0020 4.19330  24
   0  -6 -13 79.1401 9.95024  25
   0   6  13 65.3899 5.35791  24
   0  -6 -13 62.3761 5.06852  23
   0  -6 -13 73.8659 5.86458  20
   0  -6 -13 66.8641 5.59275   9
   0   6 -13 63.3336 5.30817   9
   0   6 -13 54.2248 3.08719   7
   0  -6  13 53.1184 3.33489   8
   0   6  13 69.9811 6.57758  16
   0  -6  13 61.5418 6.40169  17
   0  -6  13 67.9184 6.19270  16
   0   6  13 63.0975 6.51238  17
   0   6 -13 57.5545 5.43611  15
   0  -6 -13 60.4894 3.87672  15
   0   6  13 76.3014 6.73995  11
   0   6 -13 63.0616 4.65062  12
   0  -6  13 52.5481 5.58505  11
   0  -6 -14 51.2625 5.44387   5
   0  -6  14 36.4311 5.61718   6
   0  -6 -14 44.7635 5.06533   1
   0   6 -14 56.0494 5.36908   1
   0  -6  14 44.1497 4.07021  24
   0  -6 -14 55.5557 5.06983  23
   0  -6 -14 18.5123 8.55787  25
   0   6 -14 32.5317 6.22614  25
   0   6  14 47.2373 4.99347  24
   0  -6 -14 53.9267 5.31580  20
   0   6 -14 53.9496 2.99943   7
   0   6 -14 47.9652 5.19914   9
   0  -6 -14 66.1626 5.81230   9
   0  -6  14 57.2295 6.33680  16
   0   6  14 42.9851 6.22525  17
   0   6  14 49.2488 6.30951  16
   0  -6  14 62.7728 6.79439  17
   0   6 -14 45.8956 5.25851  15
   0  -6 -14 47.2166 3.78382  15
   0  -6 -14 83.8320 5.83677  12
   0   6 -14 45.9115 4.27249  12
   0   6  14 46.2529 6.02316  11
   0  -6  14 41.4682 5.61707  11
   0  -6  15 175.560 9.24286   6
   0  -6 -15 179.893 9.63652   5
   0  -6 -15 198.239 9.81557   1
   0   6 -15 164.555 9.14801   1
   0  -6 -15 175.913 8.63410  23
   0   6 -15 112.708 9.60638  25
   0  -6  15 150.700 7.43293  24
   0   6  15 172.097 9.11209  24
   0  -6 -15 156.695 8.31072  20
   0  -6 -15 165.532 9.25123   9
   0   6 -15 155.778 5.65729   7
   0   6 -15 165.639 9.46889   9
   0  -6  15 161.756 10.1072  17
   0  -6  15 172.666 10.2246  16
   0   6  15 169.865 10.6835  16
   0   6  15 179.947 10.8238  17
   0   6 -15 163.735 9.11011  15
   0  -6 -15 170.657 7.06525  15
   0   6 -15 158.689 7.76459  12
   0  -6 -15 176.484 8.16065  12
   0   6  15 170.932 9.86390  11
   0  -6 -16 69.8440 6.72298   5
   0  -6  16 67.7977 6.34466   6
   0   6 -16 38.8729 7.13681  25
   0  -6  16 61.6262 4.99319  24
   0  -6 -16 71.0106 5.98803  23
   0   6  16 61.4251 6.02224  24
   0  -6  16 67.3080 6.62461  21
   0   6  16 75.0777 6.79954  21
   0  -6 -16 66.2826 5.63908  20
   0   6 -16 64.7936 6.38574   9
   0  -6 -16 74.6959 6.75732   9
   0  -6  16 66.0481 7.32206  16
   0  -6  16 73.4511 7.82375  17
   0   6  16 89.8402 8.89100  17
   0   6  16 64.3771 7.81129  16
   0   6 -16 75.7774 6.74907  15
   0   6 -16 66.4837 5.30477  12
   0  -6 -16 64.1065 5.60128  12
   0   6  16 72.1144 7.51205  11
   0  -6 -17 17.9281 4.97451   5
   0  -6  17 15.8794 4.27466   6
   0  -6 -17 8.31870 9.28409  25
   0   6 -17 6.15186 6.30797  25
   0  -6  17 14.1090 3.66285  24
   0   6  17 6.66900 4.06107  24
   0   6  17 10.5865 4.48239  21
   0  -6 -17 14.1305 4.07560  20
   0  -6  17 12.1020 4.81125  21
   0  -6 -17 13.8273 4.70297   9
   0   6 -17 12.5247 4.69764   9
   0  -6  17 13.5130 5.80293  17
   0  -6  17 16.8370 6.00336  16
   0   6  17 17.0081 7.03935  17
   0   6  17 13.7871 6.20188  16
   0   6 -17 15.2332 4.68104  15
   0   6 -17 9.45426 3.59139  12
   0  -6 -17 10.1853 3.62950  12
   0   6  17 10.6081 5.61192  11
   0  -6 -18 10.9158 5.19039   5
   0  -6  18 12.6206 4.48575   6
   0   6  18 11.0572 4.51478  24
   0   6 -18 11.4705 6.80183  25
   0  -6 -18 1.30585 9.09733  25
   0  -6  18 10.5487 3.66053  24
   0  -6  18 10.4955 4.92882  21
   0   6  18 4.94451 4.63368  21
   0  -6 -18 7.50149 3.95512  20
   0   6 -18 7.48093 4.85290   9
   0  -6 -18 9.07793 4.60739   9
   0  -6  18 15.9607 6.85101  17
   0  -6  18 20.5282 6.45459  16
   0   6  18 20.9811 7.24603  16
   0   6  18 23.3212 7.53109  17
   0   6 -18 19.1212 5.21750  15
   0   6  18 12.3685 5.96418  11
   0  -6 -18 6.02899 3.84818  12
   0   6 -18 10.3724 3.49000  12
   0  -6  19 3.37965 4.23949   6
   0  -6 -19 2.99872 5.00839   5
   0  -6 -19-3.22472 9.14004  25
   0   6 -19 7.16869 6.66101  25
   0  -6  19-1.27750 3.57521  24
   0  -6  19 2.13435 4.94341  21
   0  -6 -19-2.32795 4.30501  20
   0   6  19 4.75313 5.17805  21
   0   6 -19 0.53043 4.96305   9
   0  -6 -19 1.01432 4.83747   9
   0  -6  19 5.48087 6.94368  17
   0   6  19 1.80436 6.80166  16
   0  -6  19-0.54672 6.01437  16
   0   6  19 7.84317 7.28773  17
   0   6 -19 0.46544 4.82107  15
   0   6  19 2.62951 6.46368  11
   0  -6 -19-4.05992 4.33996  12
   0   6 -19 0.59076 3.48309  12
   0  -6  20-1.00687 3.76988  24
   0   6 -20-1.72081 7.00976  25
   0  -6 -20 8.22070 8.78769  25
   0   6  20-2.24404 5.03909  21
   0  -6  20-2.26691 5.22409  21
   0   6 -20 0.56413 5.30413   9
   0  -6 -20 3.22654 5.17744   9
   0   6  20 4.47157 7.73888  17
   0   6  20 7.00245 7.55261  16
   0  -6  20 11.0118 7.20376  16
   0  -6  20-2.32202 6.97073  17
   0   6 -20-0.96600 4.86077  15
   0   6  20-2.77940 6.85149  11
   0   6 -20 1.19680 3.79052  12
   0  -6 -20-4.13719 4.86255  12
   0  -6  21 2.99335 5.46376  21
   0   6  21 3.55380 5.29309  21
   0   6 -21 3.56056 5.33157   9
   0  -6 -21 5.66615 5.22437   9
   0   6  21 5.36212 7.97727  17
   0  -6  21 32.9408 9.20061  17
   0   6  21 0.66793 7.99747  16
   0  -6  21 14.0209 8.41559  16
   0   6 -21 9.64311 8.05366  25
   0  -6 -21 3.11273 8.51645  25
   0  -6 -21 3.86406 4.16746  12
   0   6 -21 2.39766 3.82911  12
   0   6  21 0.58507 7.10973  11
   0  -6  22 4.39515 5.93214  21
   0   6  22 0.62174 5.76005  21
   0   6 -22 2.48123 5.71799   9
   0  -6 -22 5.33857 5.78980   9
   0  -6  22 17.7886 9.19383  16
   0  -6  22 20.3508 9.69916  17
   0   6  22-4.88446 8.57617  16
   0   6  22-6.30612 9.08796  17
   0   6 -22-0.62591 7.99293  25
   0  -6 -22-11.4976 8.73928  25
   0  -6 -22-0.31925 3.86765  12
   0   6 -22-0.29570 3.72610  12
   0   6  22-4.89326 7.43175  11
   0  -6  22-4.15728 8.06873  11
   0   6  23 0.64731 5.99694  21
   0  -6  23 0.65389 6.17791  21
   0  -6 -23-1.23336 6.12670   9
   0   6 -23-5.82050 6.61784   9
   0  -6  23 6.57135 9.15223  16
   0   6  23-8.65796 9.86918  16
   0   6  23-7.24536 9.65747  17
   0  -6  23 20.4069 9.62350  17
   0  -6 -23-1.16753 8.29071  25
   0   6 -23 4.50774 8.41599  25
   0  -6  23 0.71991 8.22276  11
   0   6  23 2.52905 8.24228  11
   0  -6  24 2.69954 6.12630  21
   0   6  24-0.66856 6.06887  21
   0   6 -24-1.33784 6.95649   9
   0  -6 -24-0.63321 6.18075   9
   0   6  24-14.1466 10.4613  17
   0  -6  24 1.34760 8.93787  16
   0   6  24-11.1189 10.5945  16
   0  -6  24 2.02845 9.31244  17
   0  -6 -24 4.46248 8.41269  25
   0   6 -24 0.64643 8.55385  25
   0   6  24-2.59808 8.48875  11
   0  -6  24-8.90217 8.90828  11
   0  -6  25 3.44791 6.70122  21
   0   6  25 8.19952 6.81876  21
   0   6 -25 2.72670 6.65442   9
   0  -6 -25 12.2960 6.67718   9
   0   6  25-4.51787 10.1096  16
   0  -6  25 7.50133 9.43502  16
   0   6  25-1.51281 10.7201  17
   0  -6  25-2.73693 10.0434  17
   0  -6 -25 5.34928 7.99166  25
   0   6 -25 11.0582 9.15985  25
   0   6  25 1.97499 8.69041  11
   0  -6  25 2.27270 9.28508  11
   0  -6  26-0.69707 6.52260  21
   0   6  26-5.52625 6.86327  21
   0  -6 -26-3.92648 7.35106   9
   0   6 -26-4.14348 7.09589   9
   0  -6  26 1.37362 9.52336  17
   0  -6  26-6.16311 9.64257  16
   0   6  26-9.12906 11.6240  17
   0   6  26-7.57101 10.5913  16
   0  -6 -26 2.61301 8.01460  25
   0   6 -26 1.28296 8.77490  25
   0  -6  26 0.76576 9.70165  11
   0   6  26-0.66045 9.03448  11
   0  -7   0 0.08852 1.04380   5
   0  -7   0 1.21780 1.37239  22
   0  -7   0 0.83189 0.87243  24
   0   7   0 0.79328 1.39022  22
   0   7   0 1.00109 1.40963  19
   0  -7   0 0.43234 1.32606  19
   0  -7   0-0.07698 1.15656   9
   0   7   0 0.18504 1.19083   8
   0  -7   0-0.09232 1.31949  10
   0   7   0-0.70120 1.32227  18
   0  -7   0 0.17345 1.33725  18
   0  -7   0 1.06146 1.32648  14
   0  -7   0-0.36511 0.99105  15
   0   7   0 0.58486 1.03408  15
   0  -7   0 1.55993 1.54199  12
   0  -7   0 0.53796 0.73345  13
   0  -7  -1 54.6526 2.85810   5
   0   7  -1 59.1358 3.04864  22
   0  -7  -1 56.9537 2.47989  24
   0  -7   1 54.6602 2.84853  22
   0   7  -1 55.2724 2.99919  25
   0   7   1 60.8964 3.02917  19
   0  -7  -1 58.9568 2.99473  20
   0   7  -1 53.5764 2.94067  19
   0  -7   1 55.5340 2.80085  19
   0  -7  -1 52.8610 2.83801  19
   0  -7   1 58.1268 2.74018   8
   0   7   1 53.0437 2.68064   8
   0   7  -1 54.4703 2.83099   8
   0  -7  -1 61.0596 2.97377  10
   0  -7   1 57.1074 2.67785   9
   0  -7  -1 57.2772 2.83296  16
   0  -7   1 53.2340 2.73533  18
   0   7  -1 50.9478 2.88158  18
   0  -7  -1 55.9185 2.87038  18
   0  -7  -1 54.0843 2.83455  17
   0   7   1 56.8495 2.94342  18
   0  -7   1 55.7731 2.89669  14
   0  -7   1 51.4399 2.58665  15
   0   7   1 56.8235 2.20725  15
   0  -7  -1 54.9368 2.69990  14
   0  -7  -1 57.5365 2.15890  13
   0  -7  -1 53.0423 2.16974  15
   0   7   1 55.7736 2.11929  13
   0  -7   1 58.0208 2.84699  12
   0   7  -1 50.0705 2.99325  10
   0  -7   1 54.4835 2.87029  10
   0  -7  -1 61.5803 2.53508  11
   0   7   2 163.182 4.64099   4
   0  -7  -2 169.068 5.83580   5
   0  -7   2 167.644 4.67387   4
   0  -7   2 169.028 4.67632   3
   0  -7  -2 164.564 4.69463   1
   0   7   2 160.844 4.68577   1
   0  -7   2 163.208 4.71062   1
   0   7   2 165.934 4.64247   3
   0   7  -2 163.093 4.73287   1
   0   7  -2 181.470 6.01637  25
   0  -7   2 166.561 5.60413  22
   0  -7  -2 163.870 5.35998  24
   0   7   2 172.281 5.90106  19
   0   7  -2 159.947 5.83870  19
   0  -7   2 172.749 5.65989  19
   0  -7  -2 173.660 5.93723  20
   0   7  -2 163.378 5.69242   8
   0  -7   2 170.834 5.47561   9
   0   7   2 169.141 5.46328   8
   0  -7   2 169.284 5.54280   8
   0  -7  -2 167.396 5.34494   8
   0  -7  -2 162.663 5.69432  16
   0   7   2 161.973 5.80495  18
   0  -7   2 166.936 5.63295  18
   0  -7  -2 173.749 5.73431  18
   0  -7  -2 169.036 5.76712  17
   0   7  -2 168.054 5.91389  18
   0  -7  -2 163.532 5.66484  19
   0  -7   2 160.141 5.75957  14
   0  -7   2 158.218 5.48480  15
   0  -7  -2 161.294 4.57255  15
   0  -7  -2 162.280 4.93022  13
   0   7   2 168.272 4.87291  13
   0  -7   2 173.949 5.84378  10
   0  -7   2 169.265 5.65478  12
   0   7  -2 159.756 5.94891  10
   0  -7  -2 171.628 5.29544  11
   0   7   2 162.077 5.34289  11
   0   7   3 57.9866 2.29045   4
   0  -7  -3 55.6856 3.17880   5
   0   7   3 55.0190 3.01753   5
   0  -7   3 51.6359 2.20931   4
   0   7  -3 53.4684 2.34315   1
   0  -7   3 46.3973 2.21437   1
   0  -7   3 51.7187 2.21135   3
   0   7   3 56.7674 2.27143   3
   0   7   3 53.8543 2.28668   1
   0  -7  -3 53.0368 2.31224   1
   0   7  -3 70.0333 3.68016  25
   0  -7  -3 49.5709 2.63867  22
   0  -7   3 51.0326 2.81045  22
   0  -7  -3 58.7306 2.88732  24
   0  -7   3 52.2182 2.90470  19
   0   7   3 51.6970 3.10243  19
   0  -7   3 53.9666 2.78113   9
   0  -7  -3 49.3241 2.46562   8
   0   7   3 53.3527 2.59352   8
   0  -7   3 55.0562 2.79583   8
   0  -7  -3 52.2284 3.21219  17
   0  -7   3 52.6606 2.93717  18
   0  -7  -3 56.7337 3.28657  16
   0   7   3 50.1794 3.07863  18
   0  -7  -3 56.3361 2.45481  13
   0  -7   3 47.1391 3.10715  14
   0   7   3 52.8755 2.34758  13
   0  -7   3 50.4346 2.90970  15
   0   7  -3 52.9862 3.36789  14
   0   7   3 52.3284 2.78063  11
   0  -7   3 48.8801 3.02890  10
   0   7  -3 50.0322 3.22379  10
   0  -7  -3 53.4066 2.79166  11
   0  -7   3 54.2116 2.86557  12
   0  -7  -4 2588.54 65.8390   5
   0  -7  -4 2617.40 65.4230   6
   0   7   4 2691.37 64.6112   4
   0   7   4 2604.10 65.3958   5
   0  -7   4 2624.59 64.6197   4
   0  -7   4 2634.04 64.6994   1
   0   7  -4 2708.08 64.8566   3
   0  -7  -4 2607.19 64.8069   1
   0   7   4 2589.73 64.6492   1
   0   7   4 2678.64 64.5963   3
   0   7  -4 2636.86 64.8200   4
   0   7  -4 2616.04 64.8392   1
   0  -7   4 2706.22 64.6422   3
   0  -7   4 2631.05 65.1457  22
   0  -7  -4 2671.97 64.7667  22
   0  -7   4 2611.71 64.0689  24
   0  -7   4 2668.57 65.2994  23
   0  -7  -4 2667.26 65.2037  24
   0   7   4 2629.90 65.2653  20
   0  -7   4 2583.86 65.3787  19
   0  -7   4 2635.63 65.1735   9
   0   7   4 2637.31 64.6979   8
   0  -7   4 2677.03 65.0554   8
   0  -7  -4 2604.21 64.5379   8
   0  -7   4 2708.50 64.2337   7
   0  -7  -4 2588.20 65.5341  16
   0  -7   4 2606.65 65.3908  18
   0   7   4 2623.31 65.7380  19
   0   7   4 2629.70 65.7430  18
   0  -7  -4 2606.09 65.5370  17
   0   7  -4 2573.09 66.1268  14
   0  -7   4 2643.37 65.8104  14
   0  -7   4 2573.80 65.4169  15
   0  -7  -4 2639.60 64.7849  13
   0   7   4 2578.31 64.5742  13
   0   7  -4 2668.79 65.8856  15
   0  -7  -4 2646.72 64.9873  11
   0   7   4 2636.61 65.2210  11
   0  -7   4 2644.90 65.6911  10
   0  -7   4 2663.72 65.2284  12
   0   7  -4 2515.12 65.9681  10
   0  -7  -5 0.95089 2.02978   5
   0  -7  -5 3.41152 2.45318   6
   0  -7  -5 2.63575 1.68973   1
   0   7  -5 2.10179 1.59763   3
   0  -7   5 1.93227 1.65042   3
   0   7  -5 1.72595 1.59668   1
   0  -7   5 1.89221 1.61464   1
   0   7   5 1.46661 1.57315   4
   0   7   5 1.94351 1.61856   1
   0   7   5 1.54511 1.57133   3
   0  -7   5 2.82408 1.67239   4
   0   7  -5 1.78382 1.57735   4
   0   7  -5 2.35043 1.87072  22
   0  -7  -5 3.21985 1.58818  22
   0  -7   5 2.84843 1.08180  24
   0  -7   5 2.36775 1.86231  22
   0   7  -5 2.30223 2.80136  25
   0   7   5 0.90791 1.85488  20
   0  -7   5 2.28607 2.00090  19
   0   7  -5 3.04250 1.72515   8
   0  -7   5 1.97419 1.04359   7
   0   7   5 1.43314 1.27626   8
   0  -7   5 1.71728 1.83780   9
   0  -7   5 1.88257 1.73030   8
   0  -7  -5 2.11892 1.30955   8
   0  -7   5 4.08063 2.05368  18
   0   7  -5 2.82771 2.40132  14
   0  -7  -5 0.78339 1.53776  13
   0   7   5 2.13011 1.83164  13
   0   7  -5 2.72987 2.01315  15
   0   7  -5 1.28156 1.96598  12
   0  -7   5 3.15292 1.90913  12
   0  -7  -5 1.67639 2.08476  11
   0   7   5 2.73661 2.19321  11
   0  -7  -6 34.4152 3.28038   5
   0  -7   6 38.4020 2.72625   4
   0   7   6 40.0244 2.69507   4
   0  -7  -6 37.5621 3.22768   6
   0  -7   6 43.7503 2.95056   6
   0  -7  -6 39.7485 2.86218   1
   0   7   6 31.7614 2.64018   1
   0  -7   6 36.8536 2.78718   1
   0  -7   6 37.8012 2.70781   3
   0   7  -6 34.8586 2.74375   1
   0   7   6 42.7863 2.73444   3
   0   7  -6 36.9919 2.80298  22
   0   7  -6 43.1855 4.05807  25
   0  -7  -6 41.7805 2.35046  22
   0   7   6 43.3758 3.35522  24
   0  -7   6 34.5099 2.73236  22
   0  -7   6 35.0929 2.04592  24
   0  -7  -6 40.9730 3.69363  20
   0  -7   6 34.3207 1.91200   7
   0  -7   6 37.5802 2.62768   8
   0   7   6 41.5644 2.16137   8
   0  -7  -6 38.4094 2.12958   8
   0  -7   6 32.4538 2.96805  17
   0   7   6 34.9830 3.62409  16
   0   7   6 31.0258 3.60401  17
   0   7   6 38.7857 2.67832  13
   0  -7   6 39.3941 3.08609  16
   0   7  -6 37.0306 3.31770  15
   0  -7  -6 38.9123 2.77358  13
   0  -7  -6 39.6098 1.47271  15
   0  -7  -6 57.3078 3.55804  11
   0   7   6 44.2844 3.50374  11
   0   7  -6 36.9427 2.87769  12
   0  -7   6 36.1014 2.82876  12
   0  -7   7 505.002 14.7570   6
   0  -7  -7 503.146 14.8959   1
   0   7  -7 500.820 14.9157   1
   0  -7  -7 515.274 14.5572  23
   0  -7   7 514.690 14.2543  22
   0  -7   7 487.694 13.6756  24
   0  -7  -7 509.482 13.6119  22
   0   7  -7 528.168 16.2048  25
   0   7  -7 518.063 14.4908  22
   0   7   7 481.749 15.2950  24
   0  -7  -7 538.307 15.4330  20
   0  -7   7 512.910 14.1652   8
   0  -7   7 494.759 13.2284   7
   0   7   7 501.129 13.3382   8
   0  -7  -7 513.506 13.3551   8
   0  -7   7 517.312 15.2959  16
   0   7   7 510.107 16.0159  16
   0  -7   7 495.976 15.1655  17
   0   7   7 505.035 16.0422  17
   0   7   7 506.882 14.3089  13
   0   7  -7 491.496 15.5838  15
   0  -7  -7 504.626 12.9959  15
   0   7   7 503.629 15.2323  11
   0   7  -7 513.569 14.8483  12
   0  -7   7 504.963 14.4509  12
   0  -7   8 652.859 19.1853   6
   0   7  -8 700.238 17.2915   7
   0  -7  -8 698.564 19.7085   1
   0   7  -8 679.930 19.6278   1
   0   7  -8 681.184 18.0753  24
   0   7   8 658.688 19.9511  24
   0  -7   8 656.323 18.1808  24
   0   7  -8 681.125 18.7751  22
   0  -7  -8 678.917 18.9811  23
   0  -7  -8 685.274 17.8078  22
   0  -7   8 689.356 18.5472  22
   0   7  -8 603.226 20.3866  25
   0  -7  -8 666.102 19.6163  20
   0  -7   8 681.669 18.3596  20
   0   7   8 704.991 17.4719   8
   0  -7   8 694.568 18.4959   8
   0  -7   8 659.964 19.8302  17
   0  -7   8 674.591 19.9170  16
   0   7   8 655.939 20.5096  17
   0   7   8 683.194 20.6064  16
   0   7  -8 677.237 20.3062  15
   0  -7  -8 689.340 17.5430  15
   0   7  -8 671.350 19.2490  12
   0   7   8 674.155 19.8231  11
   0  -7   9 8.34016 2.45821   6
   0   7  -9 7.62769 1.20460   7
   0  -7  -9 6.21695 2.27892   1
   0   7  -9 8.40731 2.24459   1
   0  -7  -9 5.66763 2.33124  23
   0  -7   9 9.22470 1.78031  24
   0  -7  -9 6.45399 1.44415  22
   0   7  -9 8.35343 1.91174  22
   0   7   9 9.38961 2.59625  24
   0  -7   9 7.20686 1.93499  22
   0   7  -9 8.70135 1.71416  24
   0  -7  -9 9.71114 2.86785  20
   0  -7   9 7.47788 1.80300  20
   0   7   9 7.22071 1.00542   8
   0   7   9 6.85046 3.07283  16
   0  -7   9 5.66056 2.60951  16
   0  -7   9 9.06830 2.76853  17
   0   7   9 11.5346 3.34180  17
   0   7  -9 7.18526 2.54191  15
   0  -7  -9 6.68341 1.37080  15
   0   7  -9 6.15855 2.07644  12
   0   7   9 9.21891 2.90304  11
   0  -7  10 0.81906 2.46624   6
   0   7 -10 0.33454 1.14015   7
   0   7 -10 2.14795 2.24408   1
   0  -7 -10 1.41347 2.22582   1
   0   7  10 0.25202 2.32322  24
   0   7 -10 2.56205 1.82764  22
   0  -7 -10-1.27734 2.88888  23
   0  -7  10-2.26395 2.97038  22
   0  -7  10 2.56479 1.73301  24
   0  -7 -10 0.61132 1.28212  22
   0  -7 -10 11.0666 3.50884  20
   0  -7  10-2.18466 2.67595  20
   0  -7  10 1.01702 2.68579  16
   0   7  10 6.69833 3.72086  17
   0   7  10 2.12649 3.34197  16
   0  -7  10 0.25462 2.63743  17
   0   7 -10 0.54186 2.53509  15
   0  -7 -10 0.99276 1.37406  15
   0   7 -10 1.70664 2.22920  12
   0   7  10 0.73719 2.99439  11
   0   7 -11 19.3282 1.72204   7
   0  -7  11 16.3906 4.30803   6
   0   7 -11 20.0662 3.25374   1
   0  -7 -11 19.5609 3.30737   1
   0  -7 -11 13.2788 3.10232  23
   0  -7  11 17.6956 2.42774  24
   0  -7 -11 18.6835 1.70297  22
   0   7 -11 18.1150 2.38682  22
   0   7  11 15.1665 3.14053  24
   0  -7 -11 24.7975 4.11212  20
   0  -7  11 12.3195 2.62125  20
   0  -7 -11 21.8483 3.42442   9
   0   7  11 30.5179 5.09678  17
   0  -7  11 20.2058 3.86531  16
   0  -7  11 21.9759 4.15476  17
   0   7  11 26.4343 4.93198  16
   0  -7 -11 20.1678 2.20563  15
   0   7 -11 18.8604 3.37407  15
   0  -7  11 14.8902 3.60198  11
   0   7 -11 21.2106 3.02729  12
   0   7  11 17.8019 4.08469  11
   0  -7 -12 10.9330 3.68028   5
   0  -7  12 9.02507 4.50315   6
   0   7 -12 8.58068 1.63504   7
   0  -7 -12 10.3210 3.17110   1
   0   7 -12 9.24533 2.89412   1
   0  -7 -12 7.23399 2.96367  23
   0   7  12 8.70257 3.16630  24
   0   7 -12 6.53926 2.19131  22
   0  -7  12 7.97666 2.31203  24
   0  -7 -12 8.88596 1.43342  22
   0  -7 -12 32.9430 8.44153  25
   0  -7 -12 10.9651 4.09666  20
   0  -7 -12 8.99871 3.35444   9
   0   7  12 12.8547 4.57106  17
   0  -7  12 6.93344 3.71212  16
   0  -7  12 6.32331 4.54375  17
   0   7  12 7.32889 4.30061  16
   0   7 -12 6.37745 3.16286  15
   0  -7 -12 9.01913 2.01450  15
   0   7 -12 9.82424 2.85562  12
   0  -7  12 6.76112 3.61896  11
   0   7  12 6.35988 4.15871  11
   0  -7  13 80.8612 8.80852   6
   0  -7 -13 42.5737 4.95163   5
   0  -7 -13 51.7587 5.03618   1
   0   7 -13 45.4214 4.90405   1
   0  -7  13 39.1750 3.63364  24
   0  -7 -13 36.3112 1.81103  22
   0  -7 -13 39.0116 4.29397  23
   0  -7 -13 31.7852 1.99937  22
   0  -7 -13 49.8169 9.97806  25
   0   7  13 43.6032 4.77483  24
   0  -7 -13 49.9690 5.64246  20
   0   7 -13 37.3986 2.43744   7
   0  -7 -13 48.2026 5.07174   9
   0   7  13 66.2616 6.87438  16
   0   7  13 51.6095 6.58383  17
   0  -7  13 37.4453 5.39116  16
   0  -7  13 38.2752 5.66324  17
   0   7 -13 33.6467 4.85388  15
   0  -7 -13 43.0434 3.24186  15
   0   7  13 42.5847 5.67029  11
   0  -7  13 39.2717 5.24392  11
   0   7 -13 48.8544 4.21969  12
   0  -7 -14 55.0373 5.63086   5
   0  -7  14 41.7433 5.94310   6
   0  -7 -14 45.8384 5.15315   1
   0   7 -14 52.4934 5.35546   1
   0  -7  14 51.4443 4.09626  24
   0   7  14 47.6967 5.16620  24
   0  -7 -14 40.8477 9.39768  25
   0  -7 -14 49.8856 4.81261  23
   0  -7 -14 54.3482 5.59640  20
   0  -7 -14 44.9855 5.18081   9
   0   7 -14 50.0003 2.68863   7
   0  -7  14 45.1176 5.79109  16
   0   7  14 57.2532 6.89037  17
   0   7  14 50.1992 6.58868  16
   0  -7  14 48.3139 6.30212  17
   0   7 -14 55.9328 5.61781  15
   0   7 -14 53.7224 4.55460  12
   0   7  14 57.0139 6.36461  11
   0  -7  14 44.4046 5.89649  11
   0   7 -15 5.58892 1.69772   7
   0  -7  15-0.38334 4.83282   6
   0  -7 -15 3.23602 3.87944   5
   0   7 -15 8.28857 3.90719   1
   0  -7 -15 8.59054 4.09566   1
   0  -7  15 9.06408 2.88480  24
   0   7  15 6.40716 3.71487  24
   0   7 -15 0.45840 5.65213  25
   0  -7 -15 8.50845 3.42007  23
   0  -7 -15-4.55608 8.84580  25
   0  -7 -15 3.04730 4.28962  20
   0  -7 -15 6.95721 3.74161   9
   0  -7  15 5.78558 5.22372  17
   0   7  15 8.87092 5.93276  16
   0   7  15 6.08342 5.67125  17
   0  -7  15 10.2922 5.04785  16
   0   7 -15 5.88752 4.00285  15
   0  -7 -15 18.2627 4.14457  12
   0  -7  15 4.11989 4.30679  11
   0   7  15 4.35146 4.79490  11
   0   7 -15 4.94403 3.05318  12
   0  -7 -16 168.052 9.77886   5
   0  -7  16 142.751 8.77819   6
   0   7 -16 134.417 10.1623  25
   0  -7 -16 161.042 8.48779  23
   0   7  16 135.736 8.71802  24
   0  -7  16 146.935 7.47654  24
   0   7  16 153.691 9.10860  21
   0  -7 -16 150.640 8.24061  20
   0  -7  16 149.390 9.33868  21
   0   7 -16 138.123 9.07139   9
   0  -7 -16 167.278 9.58168   9
   0  -7  16 157.458 9.97955  16
   0   7  16 167.716 11.0032  17
   0   7  16 163.177 10.8636  16
   0  -7  16 162.093 10.2501  17
   0   7 -16 153.401 9.30719  15
   0   7 -16 146.787 7.62649  12
   0   7  16 149.930 9.69156  11
   0  -7  16 127.724 9.66580  11
   0  -7 -16 163.102 8.15359  12
   0  -7 -17 11.9374 5.04265   5
   0  -7  17 19.5342 4.84880   6
   0   7 -17 5.50074 6.11915  25
   0  -7 -17 16.8903 4.23366  23
   0   7  17 5.14526 3.96481  24
   0  -7 -17 1.26777 9.17858  25
   0  -7  17 15.1598 3.64789  24
   0  -7  17 11.1761 4.67698  21
   0  -7 -17 20.7129 4.49867  20
   0   7  17 6.89132 4.53532  21
   0  -7 -17 17.4690 5.00677   9
   0   7 -17 7.99688 4.41253   9
   0   7  17 4.30958 6.14069  16
   0   7  17 21.0733 7.15679  17
   0  -7  17 12.9716 6.36488  17
   0  -7  17 16.7547 5.90860  16
   0   7 -17 12.7525 4.70876  15
   0  -7 -17 14.6036 4.04186  12
   0   7  17 15.5991 6.00423  11
   0   7 -17 14.7481 3.92748  12
   0  -7  18-0.89797 4.34051   6
   0  -7 -18-0.48527 4.51818   5
   0  -7 -18 4.51626 8.66181  25
   0  -7  18 0.86765 3.29252  24
   0   7 -18-5.27549 6.70132  25
   0   7  18-0.90858 4.29208  24
   0  -7  18 6.49834 4.87909  21
   0  -7 -18-0.60478 4.18349  20
   0   7  18-1.47891 4.70208  21
   0   7 -18-1.00516 4.41718   9
   0  -7 -18-0.47880 4.99892   9
   0   7  18 7.47858 7.09056  17
   0  -7  18-3.08633 6.24991  17
   0   7  18 2.86759 6.67874  16
   0  -7  18 0.51272 5.79822  16
   0   7 -18-0.46172 4.34129  15
   0   7 -18 0.87739 3.38416  12
   0   7  18 1.96031 5.88489  11
   0  -7 -18-5.24254 4.48103  12
   0  -7  19 18.9260 4.78439   6
   0  -7 -19 16.3390 5.55361   5
   0   7 -19 21.1579 7.78383  25
   0  -7  19 17.7658 3.96601  24
   0  -7 -19 5.10153 9.31373  25
   0   7  19 17.9074 5.66493  21
   0  -7 -19 15.8794 4.51186  20
   0  -7  19 24.0082 6.04884  21
   0   7 -19 17.1752 5.48677   9
   0  -7 -19 15.2894 5.44192   9
   0  -7  19 27.3425 7.69551  17
   0   7  19 24.3818 7.85709  16
   0  -7  19 21.2734 7.07004  16
   0   7  19 25.6886 7.88393  17
   0   7 -19 24.1357 5.62018  15
   0   7 -19 15.5635 4.18169  12
   0  -7 -19 12.0881 4.30272  12
   0   7  19 16.6965 6.90075  11
   0  -7 -20 11.2123 5.71108   5
   0  -7 -20 4.68568 9.63110  25
   0   7 -20 11.1687 7.64851  25
   0   7  20 13.4193 5.60975  21
   0  -7 -20 3.95523 4.32960  20
   0  -7  20 15.8616 5.80321  21
   0   7 -20 11.3506 5.36894   9
   0  -7 -20 8.63413 5.41456   9
   0   7  20 7.09094 7.65294  17
   0   7  20 17.3452 7.69602  16
   0  -7  20 15.0470 7.75601  17
   0  -7  20 18.4892 7.32505  16
   0   7 -20 17.5399 5.61652  15
   0   7  20 7.71178 7.02109  11
   0  -7 -20 9.39326 4.37776  12
   0   7 -20 13.9381 4.19144  12
   0  -7  21-2.39037 5.45277  21
   0   7  21-5.31110 5.41228  21
   0   7 -21-0.59949 5.38486   9
   0  -7 -21 1.70313 5.33790   9
   0  -7  21 10.9378 8.55627  17
   0   7  21-8.13590 8.74875  17
   0  -7  21 15.1809 8.26809  16
   0   7  21-0.67523 8.08405  16
   0   7 -21-1.84177 7.83992  25
   0  -7 -21-2.44211 8.46546  25
   0   7 -21 2.42066 3.95459  12
   0   7  21-3.47443 7.47231  11
   0  -7 -21-7.21413 5.23559  12
   0   7  22 7.42575 5.82337  21
   0  -7  22 6.89170 5.86712  21
   0  -7 -22 2.95941 5.78228   9
   0   7 -22 11.2631 6.08478   9
   0  -7  22 39.7337 10.0216  16
   0   7  22 2.82392 9.06601  17
   0   7  22 4.21530 8.63821  16
   0  -7  22 36.6067 10.0118  17
   0  -7 -22-2.97189 8.62257  25
   0   7 -22 9.54116 8.54306  25
   0  -7 -22 11.6902 4.25084  12
   0   7  22 16.2828 8.10009  11
   0   7  23 8.36754 6.55941  21
   0  -7  23 3.25771 6.24385  21
   0  -7 -23-4.30085 6.38939   9
   0   7 -23 5.21520 5.97877   9
   0   7  23-0.72771 9.79307  16
   0   7  23-1.46178 9.81250  17
   0  -7  23 9.12464 9.27602  17
   0  -7  23 5.20838 8.78210  16
   0  -7 -23-7.44171 8.50186  25
   0   7 -23-4.58292 8.38260  25
   0  -7  23-8.73788 9.15065  11
   0   7  23-4.36881 8.23817  11
   0  -7  24-0.67167 6.64397  21
   0   7  24-0.66371 6.27067  21
   0   7 -24-1.34088 6.80407   9
   0  -7 -24-0.63266 6.57921   9
   0   7  24-13.4173 10.6537  16
   0   7  24-11.2308 10.7235  17
   0  -7  24 10.6595 9.91392  16
   0  -7 -24 3.27154 7.90683  25
   0   7 -24-7.86356 8.62843  25
   0   7  24 3.83209 8.49251  11
   0  -7  24-0.74922 8.77982  11
   0  -7  25 4.11697 6.38887  21
   0   7  25-3.39113 6.59033  21
   0  -7 -25 9.03612 7.10064   9
   0   7 -25 2.74445 6.60609   9
   0   7  25-9.08569 10.8896  16
   0  -7  25 6.07783 8.95800  16
   0   7  25-6.84202 10.8199  17
   0  -7  25 14.9016 9.55830  17
   0  -7 -25 2.08836 7.79943  25
   0   7 -25-2.61109 8.65899  25
   0   7  25 18.7710 9.46274  11
   0  -7  25 3.82319 9.23650  11
   0  -7  26-4.84880 6.51299  21
   0   7  26 2.73907 6.62341  21
   0   7 -26-3.45322 6.89141   9
   0  -7 -26 0.65199 6.69914   9
   0  -7  26 0.67855 9.93970  17
   0   7  26-9.12337 10.6822  16
   0   7  26-6.87245 10.6587  17
   0  -7  26-6.76539 9.64914  16
   0   7 -26 7.09973 9.08818  25
   0  -7  26 0.76798 9.67739  11
   0   7  26 3.23987 8.98469  11
   0  -8   0 1179.39 29.6728   5
   0  -8   0 1209.72 29.3520  25
   0  -8   0 1147.67 28.8738  24
   0  -8   0 1140.37 29.5811  22
   0   8   0 1140.81 29.8823  19
   0  -8   0 1115.08 29.5212  19
   0  -8   0 1127.50 29.3469   9
   0   8   0 1164.46 29.7355   8
   0   8   0 1137.93 29.8845  18
   0  -8   0 1149.91 29.5777  18
   0  -8   0 1146.45 29.0370  15
   0   8   0 1116.50 29.1145  15
   0  -8   0 1162.20 29.6279  14
   0  -8   0 1171.55 29.7090  10
   0  -8   0 1165.18 29.7172  12
   0  -8   0 1158.88 28.8095  13
   0  -8  -1 19.8662 1.96366   5
   0  -8   1 20.2362 2.17580  22
   0  -8  -1 20.6263 1.68102  24
   0   8  -1 17.5988 2.08066  22
   0  -8  -1 17.8238 2.09838  20
   0  -8   1 17.4625 1.90779  19
   0   8   1 18.2974 2.06870  19
   0   8  -1 18.2409 2.05999  19
   0  -8  -1 22.0558 2.08291  10
   0   8  -1 22.5523 2.08757   8
   0   8   1 18.1449 1.93038   8
   0  -8   1 21.3400 1.99568   8
   0  -8   1 17.8833 1.76171   9
   0  -8  -1 18.1105 2.09481  18
   0   8  -1 24.5219 2.28387  18
   0  -8  -1 20.1246 2.05730  17
   0  -8  -1 20.6563 2.06325  16
   0  -8  -1 20.1296 2.07108  19
   0  -8   1 21.8593 1.97148  18
   0   8   1 20.4513 2.12646  18
   0   8   1 20.1120 1.41583  15
   0  -8  -1 19.1448 1.49495  15
   0  -8   1 19.0237 1.79936  15
   0  -8  -1 19.1963 1.87058  14
   0  -8   1 20.9945 2.14932  14
   0  -8  -1 18.8248 1.31663  13
   0  -8  -1 15.8621 1.62790  11
   0  -8   1 18.3426 1.96303  12
   0  -8   1 15.7755 1.95593  10
   0  -8  -2 17.6594 2.07649   5
   0   8   2 14.8606 1.03464   4
   0  -8   2 14.6158 1.00921   4
   0  -8   2 15.8969 1.06680   1
   0   8   2 15.4846 1.06012   3
   0   8  -2 17.1919 1.11997   1
   0   8   2 15.6653 1.09440   1
   0  -8   2 16.6428 1.05566   3
   0   8  -2 17.0427 2.44876  25
   0  -8   2 16.3668 1.90229  22
   0  -8  -2 16.2566 1.70478  24
   0   8  -2 15.9168 2.06676  19
   0  -8  -2 16.5557 2.02604  20
   0  -8   2 17.4938 1.91972  19
   0   8   2 16.5229 2.15662  19
   0  -8   2 18.3697 1.96453   8
   0  -8  -2 16.5153 1.81178   8
   0   8   2 17.5737 1.79622   8
   0   8  -2 13.9689 1.85166   8
   0  -8   2 18.4200 1.80179   9
   0   8   2 12.3963 2.03598  18
   0  -8  -2 15.1397 2.10357  16
   0   8  -2 17.5024 2.11102  18
   0  -8  -2 18.3376 2.18237  19
   0  -8  -2 17.7196 2.25262  17
   0  -8   2 14.7928 1.79777  18
   0  -8  -2 14.4843 1.96023  18
   0  -8  -2 16.5297 1.17128  15
   0  -8   2 14.8643 1.80092  15
   0   8   2 15.2153 1.31022  13
   0  -8  -2 15.7630 1.30156  13
   0  -8   2 15.1303 2.07486  14
   0   8   2 17.2093 1.75217  11
   0  -8   2 16.6217 1.95546  12
   0  -8  -2 15.0609 1.70371  11
   0  -8   2 17.2879 2.04915  10
   0   8   3 37.7005 1.91570   4
   0  -8   3 40.2555 1.92396   4
   0  -8  -3 41.5408 3.02401   5
   0  -8  -3 36.5663 1.93351   1
   0   8  -3 37.1628 2.00711   1
   0   8   3 38.0385 1.91100   3
   0   8   3 40.5638 2.01075   1
   0  -8   3 39.0891 1.98486   1
   0  -8   3 40.1966 1.92944   3
   0  -8   3 44.1148 2.78039  22
   0  -8  -3 35.7807 2.51833  24
   0  -8  -3 37.5883 2.57577  22
   0   8  -3 47.6426 3.40873  25
   0  -8   3 41.0272 2.76309  19
   0  -8  -3 40.1352 2.95440  20
   0   8   3 39.5098 3.04682  19
   0  -8   3 42.3108 2.67577   8
   0  -8  -3 36.3690 2.35270   8
   0   8   3 39.7657 2.45265   8
   0  -8   3 37.8321 2.57428   9
   0  -8  -3 36.7348 3.06284  16
   0  -8  -3 43.6599 3.24578  17
   0  -8   3 34.3223 2.63134  18
   0   8   3 36.1798 2.94459  18
   0  -8   3 38.9709 2.74477  15
   0   8   3 38.8958 2.85502  14
   0  -8  -3 39.6892 2.17010  13
   0   8   3 38.9783 2.11347  13
   0  -8   3 41.0030 3.02877  14
   0   8   3 38.6833 2.61544  11
   0  -8   3 34.8699 2.77221  10
   0  -8  -3 40.8539 2.60699  11
   0  -8   3 44.0230 2.79971  12
   0  -8   4 91.5822 3.22975   7
   0   8   4 95.1167 3.50997   4
   0  -8   4 89.3098 3.45252   4
   0   8   4 90.4949 4.39226   5
   0  -8  -4 90.1914 4.63360   5
   0   8   4 86.6551 3.43754   3
   0   8  -4 88.8075 3.62372   1
   0   8   4 83.2857 3.49299   1
   0  -8  -4 89.2776 3.57412   1
   0  -8   4 90.2207 3.59440   1
   0  -8   4 92.7358 3.48959   3
   0  -8   4 86.4104 4.14014  23
   0   8  -4 129.628 5.60225  25
   0  -8  -4 93.9212 3.88358  22
   0  -8  -4 92.6255 4.12064  24
   0  -8   4 92.2329 2.99434  24
   0  -8   4 88.4577 4.13614  22
   0   8   4 81.6661 4.12340  20
   0   8   4 93.8579 4.61257  19
   0  -8   4 85.3374 4.16964  19
   0  -8  -4 87.3052 3.59114   8
   0  -8   4 89.2898 3.99651   9
   0   8   4 87.2385 3.66616   8
   0  -8   4 87.9012 3.99772   8
   0  -8  -4 91.5675 4.63613  17
   0  -8   4 93.5355 4.31274  18
   0  -8  -4 93.0563 4.68600  16
   0   8   4 90.7795 4.52269  18
   0  -8   4 87.0966 4.53156  14
   0   8   4 89.1153 3.54283  13
   0  -8   4 93.2538 4.40849  15
   0   8  -4 85.9984 4.86595  14
   0  -8  -4 87.6610 3.63050  13
   0  -8   4 94.8142 4.59889  10
   0  -8   4 94.3082 4.16027  12
   0  -8  -4 90.8949 4.03975  11
   0   8   4 88.9213 4.11912  11
   0  -8  -5 362.407 11.6757   5
   0  -8   5 371.181 10.3224   4
   0   8   5 364.461 10.3030   4
   0  -8  -5 353.000 11.1524   6
   0  -8  -5 349.679 10.4894   1
   0   8   5 365.415 10.3100   3
   0  -8   5 358.633 10.4164   1
   0   8  -5 364.819 10.5929   1
   0   8   5 353.706 10.3180   1
   0  -8   5 380.248 10.3608   3
   0   8  -5 319.958 11.5784  25
   0  -8  -5 354.751 10.2751  22
   0  -8   5 355.499 10.7306  22
   0   8  -5 368.502 11.0568  22
   0  -8   5 359.721 9.64777  24
   0   8   5 369.961 10.2713   8
   0  -8  -5 359.534 10.0954   8
   0  -8   5 367.246 9.76677   7
   0   8  -5 350.011 10.9246   8
   0  -8   5 375.635 10.7305   8
   0   8   5 358.818 11.5715  19
   0   8   5 350.399 11.4795  18
   0   8  -5 340.042 11.7767  14
   0   8  -5 349.911 11.6344  15
   0  -8  -5 361.222 10.4962  13
   0   8   5 357.813 10.2961  13
   0   8  -5 356.889 11.1244  12
   0   8   5 362.155 11.0575  11
   0  -8   5 362.123 10.8518  12
   0  -8  -5 357.943 10.7118  11
   0   8  -5 344.249 11.6863  10
   0  -8   6 73.5486 4.04858   6
   0   8   6 74.0744 3.53005   4
   0  -8  -6 66.5629 4.57404   5
   0  -8   6 77.1950 3.67700   4
   0   8   6 83.4527 3.67055   3
   0  -8   6 74.8212 3.65813   1
   0   8  -6 73.7849 3.76896   1
   0  -8   6 73.8913 3.59228   3
   0  -8  -6 72.0412 3.75452   1
   0   8   6 70.8721 3.54459   1
   0   8  -6 76.0790 3.94864  22
   0  -8  -6 69.8303 3.28348  22
   0  -8   6 81.7609 3.95050  22
   0   8  -6 84.1999 5.05297  25
   0  -8   6 68.5401 2.88949  24
   0  -8  -6 70.3852 4.63239  20
   0  -8   6 72.5716 3.71711   8
   0   8   6 68.3452 3.11852   8
   0  -8   6 75.8714 2.84250   7
   0  -8  -6 69.6782 3.08213   8
   0   8   6 101.540 5.60110  19
   0   8   6 79.3508 4.87679  18
   0  -8  -6 68.5537 3.61277  13
   0   8   6 69.7095 3.55177  13
   0   8  -6 71.0598 4.37808  15
   0   8  -6 73.8049 4.73725  14
   0  -8  -6 76.8550 4.12466  11
   0   8   6 79.3869 4.68140  11
   0  -8   6 71.1782 3.83382  12
   0   8  -6 68.4324 3.88609  12
   0  -8   7 346.325 11.0785   6
   0  -8  -7 347.960 11.9558   5
   0  -8  -7 365.865 11.2170   1
   0   8  -7 355.831 11.2015   1
   0  -8   7 363.172 10.7017  22
   0   8  -7 351.529 12.1596  25
   0  -8   7 335.875 9.85318  24
   0   8  -7 348.836 10.9179  22
   0  -8  -7 351.138 10.0607  22
   0  -8  -7 350.280 10.7160  23
   0   8   7 354.463 11.8139  24
   0  -8  -7 356.951 11.6966  20
   0  -8   7 343.481 9.53737   7
   0  -8  -7 356.188 9.83018   8
   0   8   7 361.192 9.88756   8
   0  -8   7 362.613 11.6098  16
   0  -8   7 345.276 11.4955  17
   0   8  -7 339.519 11.9317  15
   0   8   7 350.995 10.5946  13
   0   8   7 359.598 11.5105  11
   0   8  -7 347.305 11.1915  12
   0  -8   8 33.0477 3.12884   6
   0   8  -8 27.2315 2.84785   1
   0  -8  -8 33.0580 2.89520   1
   0  -8  -8 29.2167 2.19813  22
   0   8   8 28.5676 3.21726  24
   0   8  -8 28.1608 2.65994  22
   0  -8   8 27.0187 2.12605  24
   0   8  -8 38.3031 4.42354  25
   0  -8  -8 42.0778 3.15989  23
   0  -8  -8 32.8444 3.61318  20
   0  -8  -8 28.4723 1.92580   8
   0   8   8 30.4358 1.92966   8
   0  -8   8 30.5697 3.39431  16
   0  -8   8 31.4269 3.46116  17
   0   8   8 33.2436 3.81014  16
   0   8   8 41.0499 4.14145  17
   0   8  -8 24.4515 3.21881  15
   0   8   8 32.5366 3.51372  11
   0   8  -8 30.1922 2.93333  12
   0  -8   9 94.0614 5.06393   6
   0   8  -9 98.5159 5.23735   1
   0  -8  -9 99.3762 5.25185   1
   0   8  -9 92.1013 4.49050  22
   0  -8  -9 92.8834 3.71972  22
   0  -8   9 86.5587 3.97209  24
   0   8   9 93.6495 5.49184  24
   0  -8  -9 85.9900 4.67651  23
   0   8  -9 96.7914 6.32967  25
   0  -8  -9 93.8103 5.55330  20
   0  -8   9 95.6693 4.24636  20
   0   8   9 93.5994 3.31619   8
   0  -8   9 90.1612 5.39818  17
   0   8   9 88.9385 5.98323  17
   0   8   9 88.9593 5.97958  16
   0  -8   9 95.1018 5.46350  16
   0   8  -9 98.9785 5.84342  15
   0  -8  -9 92.1152 3.32247  15
   0   8   9 94.3650 5.59954  11
   0   8  -9 97.0868 5.01897  12
   0  -8  10 0.61734 2.44171   6
   0  -8  10 3.59149 1.76298  24
   0   8 -10 1.20035 1.92652  22
   0   8  10 2.62137 2.54736  24
   0  -8 -10 1.71582 1.39973  22
   0  -8 -10-0.71969 2.83885  23
   0  -8  10 1.44484 1.86024  20
   0  -8 -10 6.00120 3.67223  20
   0  -8 -10 3.99104 2.41247   1
   0   8 -10-0.71437 2.28229   1
   0   8  10 2.19067 3.78045  16
   0  -8  10-1.79752 2.85505  16
   0   8  10 5.02213 3.92322  17
   0  -8  10 2.31401 2.99437  17
   0   8 -10 1.42036 2.76049  15
   0  -8 -10 1.10539 1.25760  15
   0   8 -10 0.59816 2.13864  12
   0   8  10 6.93275 3.55382  11
   0  -8  11 189.625 8.17763   6
   0  -8 -11 189.709 8.29938   1
   0   8 -11 188.483 8.37339   1
   0   8  11 174.971 8.40067  24
   0  -8  11 174.490 6.70826  24
   0  -8 -11 164.305 5.55403  22
   0   8 -11 183.612 6.87638  22
   0  -8 -11 164.805 7.53641  23
   0  -8 -11 182.128 8.37502  20
   0  -8  11 173.024 8.50088  17
   0   8  11 181.833 9.42745  16
   0   8  11 173.412 9.30851  17
   0  -8  11 180.707 8.64870  16
   0   8 -11 195.741 8.91089  15
   0  -8 -11 174.012 5.88522  15
   0   8 -11 170.718 7.48893  12
   0   8  11 175.972 8.48255  11
   0  -8  11 170.497 8.92281  11
   0  -8  12 313.613 11.7601   6
   0   8 -12 273.376 7.62808   7
   0   8 -12 295.809 11.4457   1
   0  -8 -12 276.812 11.2221   1
   0  -8  12 256.680 9.29702  24
   0   8 -12 270.681 9.26348  22
   0  -8 -12 278.651 10.4230  23
   0  -8 -12 269.777 7.85209  22
   0   8  12 265.897 11.1394  24
   0  -8 -12 306.270 11.6366  20
   0  -8 -12 284.264 11.3678   9
   0  -8  12 269.593 11.5668  16
   0  -8  12 248.337 11.4198  17
   0   8  12 269.691 12.4643  17
   0   8  12 282.782 12.5490  16
   0   8 -12 290.598 11.8227  15
   0  -8  12 286.629 12.3277  11
   0   8  12 275.896 11.5551  11
   0   8 -12 259.818 10.2058  12
   0  -8 -13 279.674 12.3077   5
   0  -8  13 247.666 11.9304   6
   0   8 -13 280.451 7.98339   7
   0  -8 -13 274.905 11.7812   1
   0   8 -13 304.841 12.2206   1
   0  -8 -13 328.136 8.26534  22
   0  -8  13 276.257 9.93259  24
   0   8  13 273.649 11.8884  24
   0  -8 -13 276.773 7.91510  22
   0  -8 -13 278.156 10.9995  23
   0  -8 -13 362.933 15.9488  25
   0  -8 -13 280.516 11.3443  20
   0  -8 -13 278.552 11.9417   9
   0  -8  13 280.886 12.3959  16
   0   8  13 263.691 12.8007  17
   0   8  13 276.783 12.9626  16
   0  -8  13 285.760 12.5693  17
   0   8 -13 334.944 13.0728  15
   0  -8  13 281.395 12.8040  11
   0   8 -13 286.349 10.8358  12
   0   8  13 281.249 12.3090  11
   0  -8 -14 60.5085 6.12306   5
   0  -8  14 36.5116 6.03547   6
   0   8 -14 51.6545 5.39132   1
   0  -8 -14 57.1149 5.49357   1
   0  -8 -14 55.0068 5.03068  23
   0   8  14 47.4402 5.24561  24
   0  -8  14 55.7052 4.21675  24
   0  -8 -14 87.0391 10.9351  25
   0  -8 -14 60.6092 5.93835  20
   0  -8 -14 59.3087 5.59125   9
   0   8  14 69.3630 7.48096  16
   0  -8  14 60.3248 6.22843  16
   0  -8  14 59.3989 6.61719  17
   0   8  14 55.8343 6.75814  17
   0   8 -14 56.6795 6.02863  15
   0  -8  14 62.5783 6.30398  11
   0   8  14 64.9055 6.42157  11
   0   8 -14 52.3658 4.71246  12
   0  -8  15 6.57804 5.06637   6
   0  -8 -15 19.1171 4.74543   5
   0   8  15 16.6889 4.17845  24
   0  -8 -15 17.2376 3.80996  23
   0  -8 -15 19.7226 9.57641  25
   0  -8  15 12.8956 2.93614  24
   0   8 -15 26.0246 6.16268  25
   0  -8  15 12.3611 4.22797  21
   0   8  15 12.1513 4.18838  21
   0  -8 -15 19.4924 4.98347  20
   0  -8 -15 14.4660 4.01763   9
   0  -8  15 16.9429 5.58641  17
   0   8  15 10.4705 5.82775  16
   0   8  15 10.9793 5.94476  17
   0  -8  15 22.6514 5.48857  16
   0   8 -15 16.3211 4.35858  15
   0  -8  15 14.9281 5.05351  11
   0   8  15 20.0956 5.50015  11
   0   8 -15 13.6156 3.43794  12
   0  -8 -16 74.8806 7.17552   5
   0  -8  16 50.3757 6.70604   6
   0   8  16 72.5153 6.37868  24
   0   8 -16 69.2966 8.33939  25
   0  -8  16 77.6503 5.19307  24
   0  -8 -16 75.0593 6.02406  23
   0  -8  16 63.5074 6.34709  21
   0   8  16 77.3080 6.84000  21
   0  -8 -16 59.7076 6.32717  20
   0  -8 -16 70.3311 6.72902   9
   0   8  16 79.3981 8.43797  17
   0  -8  16 75.0746 7.66057  16
   0  -8  16 79.3745 8.16211  17
   0   8  16 87.8414 8.67565  16
   0   8 -16 75.3144 7.13297  15
   0   8  16 76.1135 7.62931  11
   0   8 -16 72.1799 5.44894  12
   0  -8  16 84.3230 7.80441  11
   0  -8 -16 85.5541 6.20451  12
   0  -8 -17 4.70003 4.73086   5
   0  -8  17 8.66771 4.78671   6
   0   8 -17 6.60033 5.95047  25
   0   8  17-0.44075 4.08428  24
   0  -8 -17-9.64099 10.0175  25
   0  -8  17 1.81567 2.96404  24
   0  -8 -17-1.64999 3.92814  23
   0  -8 -17-1.24098 5.02046  20
   0   8  17 3.20794 4.05113  21
   0  -8  17 5.12410 4.38082  21
   0  -8 -17 5.42161 4.66185   9
   0   8  17 7.69016 6.59661  17
   0  -8  17 11.4915 6.47463  17
   0   8  17 2.18981 6.17080  16
   0  -8  17 12.8773 6.23378  16
   0   8 -17 8.66674 4.78194  15
   0   8  17 3.64718 5.61991  11
   0  -8  17 5.38684 5.35258  11
   0   8 -17 2.60388 3.46500  12
   0  -8 -17 8.56612 4.06899  12
   0  -8  18 13.8796 4.73674   6
   0  -8 -18 17.3883 5.47707   5
   0  -8  18 12.4525 3.73233  24
   0   8 -18 8.07646 6.37863  25
   0  -8 -18 5.98237 9.34613  25
   0  -8 -18 13.6065 4.63047  20
   0  -8  18 20.4848 5.33011  21
   0   8  18 13.2734 4.96036  21
   0  -8 -18 11.5358 4.93153   9
   0   8  18 19.7978 7.20615  16
   0   8  18 6.42684 7.02494  17
   0  -8  18 16.8821 6.99088  17
   0  -8  18 25.9964 6.85274  16
   0   8 -18 18.1940 5.46245  15
   0  -8 -18 17.6857 4.44209  12
   0   8  18 15.5706 6.28899  11
   0   8 -18 14.5905 3.83922  12
   0  -8 -19 43.8539 6.97277   5
   0  -8  19 40.6860 4.89901  24
   0  -8 -19 20.8517 10.4258  25
   0   8 -19 34.8468 8.21661  25
   0  -8  19 39.4352 6.81673  21
   0   8  19 41.4295 6.72843  21
   0  -8 -19 43.4994 5.55851  20
   0  -8 -19 43.3802 7.02981   9
   0   8  19 48.2220 8.99147  17
   0   8  19 51.7554 8.85167  16
   0  -8  19 44.6222 7.97839  17
   0  -8  19 65.0879 8.54959  16
   0   8 -19 44.5155 6.45860  15
   0   8  19 52.7671 8.00429  11
   0   8 -19 42.2697 5.26500  12
   0  -8 -19 49.4120 5.63003  12
   0  -8 -20 14.1771 6.11524   5
   0  -8 -20 4.61615 9.51130  25
   0   8 -20 1.19912 7.27304  25
   0  -8 -20 15.3284 4.59836  20
   0   8  20 17.2568 5.73171  21
   0  -8  20 21.4922 6.25502  21
   0  -8 -20 5.40020 5.33121   9
   0   8  20 17.5608 7.91120  16
   0  -8  20 19.4790 7.42109  16
   0   8  20 14.3666 7.96611  17
   0  -8  20 19.5288 7.82945  17
   0   8 -20 15.0411 5.91627  15
   0   8  20 25.6500 7.49145  11
   0  -8 -20 17.4878 4.56978  12
   0   8 -20 18.1233 4.25639  12
   0  -8 -21-1.25388 4.89414  20
   0   8  21 1.76188 5.41370  21
   0  -8  21 0.59638 5.44163  21
   0  -8 -21-1.70266 5.85515   9
   0  -8  21 6.63031 8.28269  17
   0  -8  21 6.61924 7.62352  16
   0   8  21 0.68356 8.63677  17
   0   8  21-4.08470 8.67079  16
   0   8 -21-1.24926 7.91341  25
   0  -8 -21-1.91599 8.95384  25
   0   8  21 8.02332 7.14307  11
   0   8 -21 3.67310 3.72991  12
   0  -8 -21-2.67049 4.64917  12
   0  -8  22 4.99476 5.98325  21
   0   8  22 0.61539 5.52755  21
   0  -8 -22 1.77849 5.91535   9
   0  -8  22 22.5814 9.26158  16
   0   8  22-7.83611 9.09711  17
   0  -8  22 27.6200 9.90351  17
   0   8  22-7.09329 8.84110  16
   0   8 -22-0.64750 8.56784  25
   0  -8 -22-3.10018 8.80581  25
   0   8  22 2.38304 7.70740  11
   0  -8 -22-4.29687 4.80284  12
   0  -8  23 18.8195 6.76902  21
   0   8  23 26.8712 7.20563  21
   0  -8 -23 27.0295 7.17296   9
   0   8 -23 20.9353 7.29220   9
   0  -8  23 52.4309 10.7904  17
   0  -8  23 34.9150 10.4745  16
   0   8  23 13.9160 9.34325  16
   0   8  23 2.94245 9.62810  17
   0   8 -23 24.1925 9.22165  25
   0  -8 -23 10.7589 9.24782  25
   0   8  23 16.6020 8.25219  11
   0  -8  24 12.0323 6.61502  21
   0   8  24 21.0801 7.30064  21
   0  -8 -24 10.1080 6.95250   9
   0   8 -24 1.35014 6.88227   9
   0  -8  24 21.8314 9.99789  17
   0   8  24-6.02555 10.6531  17
   0  -8  24 24.4324 10.1467  16
   0   8  24-3.75110 10.2403  16
   0   8 -24 1.31373 8.73645  25
   0  -8 -24 3.97076 8.65339  25
   0   8  24 10.0559 8.87086  11
   0  -8  24 3.76987 9.10953  11
   0   8  25 2.68877 6.35265  21
   0  -8  25 12.9555 6.92176  21
   0   8 -25 6.17710 7.33468   9
   0  -8 -25 1.28744 6.28499   9
   0   8  25 40.1669 9.52450  19
   0  -8  25 2.00957 9.61527  17
   0   8  25-8.40555 10.8304  17
   0   8  25-11.4079 10.7561  16
   0  -8  25-0.66783 9.26125  16
   0   8  25 41.9974 9.35178  18
   0   8 -25 1.32492 8.83137  25
   0  -8 -25 3.18598 8.24782  25
   0  -8  25 6.13845 9.45868  11
   0   8  25 8.25731 8.54918  11
   0   8  26 4.06902 6.65035  21
   0  -8  26 5.50260 6.59277  21
   0   8 -26 0.69365 6.71045   9
   0  -8 -26 0.64581 6.95287   9
   0   8  26 21.4028 8.93320  18
   0   8  26 2.29585 9.45996  17
   0  -8  26 3.33954 9.48652  16
   0   8  26-4.57295 9.18010  16
   0  -8  26 1.33982 9.41322  17
   0   8  26 38.6142 9.51756  19
   0   8 -26 0.65419 9.11209  25
   0   8  26 2.53753 8.79709  11
   0  -8  26 6.18636 10.0816  11
   0  -9   0 1.04514 1.47907   5
   0  -9   0 0.26224 1.12492  24
   0  -9   0 1.86790 1.86316  22
   0  -9   0 3.55943 2.03283  25
   0  -9   0 0.43684 1.63458  19
   0   9   0-0.52858 1.63337  19
   0   9   0 1.34060 1.58074   8
   0  -9   0 0.09732 1.49518   9
   0  -9   0 0.11667 1.73282  10
   0  -9   0 0.98685 1.66614  18
   0   9   0 0.92454 1.61409  18
   0   9   0-0.25300 1.27907  15
   0  -9   0-0.07770 1.37525  15
   0  -9   0-1.11704 1.53848  14
   0  -9   0 0.23206 1.74663  12
   0  -9   0 0.19016 0.92297  13
   0  -9  -1 1075.44 27.9547   5
   0  -9   1 1064.11 27.7797  22
   0  -9  -1 1070.22 27.1385  24
   0   9  -1 1067.77 28.0901  22
   0  -9   1 1199.13 27.7508  25
   0  -9  -1 1075.41 27.7757  19
   0   9  -1 1077.00 28.1612  19
   0  -9   1 1056.51 27.7127  19
   0   9   1 1068.75 28.1020  19
   0  -9  -1 1060.73 28.0940  20
   0  -9   1 1037.33 27.4528   9
   0  -9   1 1046.50 27.6004   8
   0   9   1 1065.37 27.8219   8
   0  -9  -1 1037.74 27.8118  10
   0   9  -1 1072.45 27.9955   8
   0  -9  -1 1095.83 27.6720  16
   0  -9   1 1030.98 27.6717  18
   0   9   1 1052.59 28.0663  18
   0  -9  -1 1078.86 27.7923  18
   0   9  -1 1048.66 28.1049  18
   0  -9  -1 1084.31 27.6579  17
   0   9   1 1038.87 26.8900  15
   0  -9  -1 1086.20 27.6809  14
   0  -9  -1 1050.35 26.8444  15
   0  -9   1 1036.98 27.3402  15
   0  -9  -1 1061.35 26.8067  13
   0  -9   1 1083.15 27.8931  14
   0   9  -1 1060.49 27.5657  15
   0  -9   1 1074.87 27.8541  12
   0  -9  -1 1070.11 27.2626  11
   0  -9   1 1032.37 27.8328  10
   0   9   2 823.486 20.3822   4
   0  -9   2 836.847 20.4376   4
   0  -9  -2 826.723 22.2528   5
   0   9   2 814.966 20.3747   3
   0  -9   2 828.438 20.4295   3
   0  -9   2 814.862 20.5056   1
   0   9   2 783.800 20.4323   1
   0   9  -2 801.246 22.1414  25
   0  -9   2 820.230 21.9282  22
   0  -9  -2 792.312 21.6845  22
   0   9  -2 801.992 22.2101  22
   0  -9  -2 862.500 21.5090  24
   0  -9   2 794.797 21.8504  19
   0   9   2 790.850 20.4712  21
   0  -9  -2 828.563 22.3248  20
   0   9   2 832.038 22.2965  19
   0  -9  -2 802.917 21.8868  19
   0  -9   2 819.350 20.5502  21
   0   9  -2 816.023 22.3350  19
   0   9   2 822.982 21.8406   8
   0  -9   2 857.188 21.7078   9
   0  -9  -2 819.500 21.5348   8
   0   9  -2 848.327 22.2378   8
   0  -9   2 845.987 21.8279   8
   0  -9  -2 827.621 21.9028  17
   0  -9  -2 829.197 21.9026  16
   0   9   2 838.346 22.3337  18
   0  -9  -2 810.833 21.9063  18
   0   9  -2 854.925 22.4551  18
   0  -9   2 813.740 21.8924  18
   0  -9  -2 808.647 20.6586  15
   0   9   2 829.632 22.1157  14
   0  -9   2 836.615 22.1689  14
   0  -9  -2 820.311 20.9567  13
   0  -9   2 848.928 21.7666  15
   0  -9   2 827.374 21.9474  12
   0   9   2 838.589 20.8277  13
   0  -9  -2 816.148 21.3826  11
   0  -9   2 811.566 22.0622  10
   0  -9   3 378.822 9.70923   4
   0   9   3 358.038 9.64287   4
   0  -9  -3 349.344 11.2213   5
   0  -9  -3 349.691 9.73767   1
   0   9   3 342.381 9.69566   1
   0   9  -3 366.109 9.83361   1
   0  -9   3 379.723 9.71689   3
   0  -9   3 353.923 9.76811   1
   0   9   3 354.057 9.63039   3
   0  -9  -3 370.407 10.6041  24
   0  -9  -3 357.216 10.5746  22
   0   9  -3 399.334 11.5648  25
   0  -9   3 375.196 10.9230  22
   0  -9  -3 364.158 11.3321  20
   0  -9   3 377.218 10.9518  19
   0   9   3 342.807 11.1331  19
   0   9   3 352.847 10.6082   8
   0  -9   3 350.081 10.6753   8
   0  -9   3 384.762 10.7590   9
   0  -9  -3 361.116 10.3828   8
   0   9   3 355.248 11.2363  18
   0  -9  -3 360.546 11.0525  16
   0  -9  -3 348.981 10.9945  17
   0  -9   3 362.226 10.8950  18
   0   9   3 356.519 9.86845  13
   0   9   3 363.436 10.9562  14
   0  -9   3 377.060 11.2940  14
   0  -9  -3 355.084 10.0100  13
   0  -9   3 363.995 10.8566  15
   0  -9  -3 343.527 9.23736  15
   0  -9   3 372.659 11.1560  10
   0   9   3 361.391 10.5622  11
   0  -9  -3 362.501 10.4430  11
   0  -9   3 367.070 10.8812  12
   0   9   4 4.41253 1.35818   4
   0  -9  -4 4.95584 2.26261   5
   0  -9   4 6.05561 1.28952   7
   0  -9   4 4.15503 1.34841   4
   0  -9   4 4.25246 1.37895   1
   0  -9   4 3.01969 1.29818   3
   0   9   4 3.65913 1.36588   1
   0   9  -4 4.92079 1.37623   1
   0   9   4 4.87209 1.36543   3
   0  -9  -4 2.65427 1.28936   1
   0  -9  -4 5.09458 1.89617  22
   0  -9   4 4.09026 0.90844  24
   0   9  -4 2.46425 2.64745  25
   0  -9   4 3.90001 2.03253  22
   0   9   4 3.32943 1.59973   8
   0  -9  -4 4.39972 1.63418   8
   0  -9   4 1.98412 1.84180   9
   0   9   4 6.40952 2.47342  19
   0   9   4 4.17821 2.13476  18
   0  -9  -4 1.45169 1.53838  13
   0  -9   4 4.09410 1.93358  12
   0   9   4 16.3025 2.82326  11
   0  -9  -4 2.16052 2.25648  11
   0  -9  -5 2218.21 57.9676   5
   0   9   5 2307.72 56.2923   4
   0  -9   5 2329.34 56.3349   4
   0  -9  -5 2252.26 56.5923   1
   0  -9   5 2339.44 56.3384   3
   0   9  -5 2257.58 56.6205   1
   0   9   5 2301.87 56.2826   3
   0   9   5 2183.42 56.3259   1
   0  -9   5 2180.86 56.3607   1
   0  -9  -5 2247.41 56.5146  22
   0  -9   5 2216.61 55.6004  24
   0   9  -5 2307.88 57.4342  22
   0   9   5 2253.79 57.8719  19
   0   9  -5 2256.66 57.3341   8
   0  -9  -5 2242.92 56.2659   8
   0   9   5 2274.18 56.5354   8
   0  -9   5 2282.71 55.8698   7
   0   9   5 2258.86 57.8809  18
   0   9   5 2249.97 56.2624  13
   0  -9  -5 2263.05 56.5541  13
   0   9  -5 2149.98 58.2292  14
   0   9  -5 2240.76 57.4578  12
   0   9   5 2261.65 57.1405  11
   0  -9  -5 2257.96 56.7824  11
   0  -9   6 408.594 11.4186   4
   0   9   6 400.130 11.4038   4
   0  -9  -6 382.327 12.8925   5
   0  -9   6 409.597 11.4237   3
   0  -9   6 407.109 11.5649   1
   0   9   6 391.693 11.3711   3
   0   9  -6 414.730 11.8929   1
   0  -9  -6 380.271 11.6898   1
   0   9   6 371.296 11.3394   1
   0   9  -6 388.413 12.0786  22
   0  -9  -6 388.018 11.2504  22
   0  -9   6 377.778 10.5860  24
   0  -9   6 395.330 10.6488   7
   0   9   6 403.074 11.2357   8
   0  -9  -6 396.713 11.0316   8
   0   9   6 447.953 13.4287  19
   0   9   6 463.694 13.5375  18
   0   9   6 387.767 11.3297  13
   0   9  -6 418.117 13.0535  15
   0  -9  -6 394.738 11.6550  13
   0   9  -6 406.006 13.3458  14
   0  -9  -6 387.511 11.7954  11
   0   9   6 387.073 12.2378  11
   0   9  -6 398.102 12.3390  12
   0  -9   7 664.803 18.7708   6
   0  -9  -7 629.692 19.7059   5
   0  -9  -7 667.272 18.6186   1
   0   9  -7 664.547 18.6500   1
   0  -9   7 637.747 17.2040  24
   0   9  -7 642.956 18.5688  22
   0   9  -7 573.137 19.7378  25
   0  -9  -7 673.864 17.6826  22
   0  -9  -7 686.970 19.4545  20
   0   9   7 653.401 17.4987   8
   0  -9  -7 664.510 17.3839   8
   0  -9   7 656.253 17.0139   7
   0   9   7 668.420 19.6232  18
   0  -9   7 673.113 19.2198  17
   0   9   7 670.969 19.6307  19
   0   9   7 660.544 17.9688  13
   0  -9   7 692.706 19.2732  16
   0   9  -7 633.295 19.6677  15
   0   9   7 663.078 19.0075  11
   0   9  -7 675.201 19.0039  12
   0  -9   8 512.193 15.2404   6
   0  -9  -8 507.093 16.2938   5
   0   9  -8 514.371 15.3384   1
   0  -9  -8 511.011 15.2549   1
   0   9  -8 532.841 16.7437  25
   0  -9  -8 501.691 13.8491  22
   0   9   8 483.003 15.8602  24
   0  -9   8 480.073 13.6869  24
   0   9  -8 496.648 14.9149  22
   0  -9  -8 488.474 14.5891  23
   0  -9  -8 513.374 15.7953  20
   0  -9   8 507.145 13.2355   7
   0  -9  -8 506.849 13.5754   8
   0   9   8 505.638 13.6409   8
   0  -9   8 507.849 15.7342  16
   0  -9   8 519.239 15.8085  17
   0   9  -8 475.722 16.1248  15
   0   9  -8 493.855 15.3037  12
   0   9   8 505.678 15.6622  11
   0  -9   9 162.435 7.06413   6
   0  -9  -9 166.882 7.17113   1
   0   9  -9 169.704 7.27949   1
   0  -9  -9 169.580 6.79701  23
   0   9  -9 157.613 6.57899  22
   0  -9  -9 162.120 5.70100  22
   0   9   9 169.519 7.73769  24
   0  -9   9 157.713 5.79482  24
   0   9  -9 197.101 8.75494  25
   0  -9  -9 183.268 7.91535  20
   0  -9   9 175.466 6.27273  20
   0   9   9 175.666 5.45851   8
   0   9   9 162.101 8.29800  17
   0  -9   9 175.189 7.71958  17
   0  -9   9 164.673 7.58349  16
   0   9   9 176.235 8.43645  16
   0   9  -9 169.184 8.04832  15
   0   9  -9 167.153 7.12055  12
   0   9   9 168.795 7.68874  11
   0  -9  10 108.743 5.93425   6
   0   9 -10 102.670 6.83933  25
   0  -9  10 112.342 4.62390  24
   0  -9 -10 106.524 5.52488  23
   0   9 -10 99.9702 5.13471  22
   0  -9 -10 104.653 4.23008  22
   0   9  10 107.744 6.30002  24
   0  -9 -10 120.886 6.65350  20
   0  -9 -10 102.144 5.80677   1
   0   9 -10 107.269 5.84494   1
   0   9  10 107.504 7.17836  17
   0  -9  10 109.965 6.42233  17
   0  -9  10 119.196 6.55009  16
   0   9  10 105.538 7.14548  16
   0   9 -10 116.272 6.71233  15
   0   9 -10 103.344 5.63206  12
   0   9  10 117.324 6.67140  11
   0  -9  11 526.211 16.4083   6
   0   9 -11 501.630 16.6036   1
   0  -9 -11 510.707 16.6052   1
   0   9  11 482.260 16.7694  24
   0  -9 -11 502.066 15.6114  23
   0   9 -11 502.163 15.0940  22
   0  -9 -11 495.362 13.6754  22
   0  -9  11 496.600 14.5646  24
   0  -9 -11 543.084 16.8151  20
   0   9  11 507.370 17.9748  17
   0   9  11 488.388 17.7806  16
   0  -9  11 503.215 16.9973  17
   0  -9  11 505.087 16.9979  16
   0   9 -11 526.478 17.5741  15
   0   9  11 497.738 16.8749  11
   0   9 -11 478.451 15.8186  12
   0  -9  12 427.724 14.7063   6
   0  -9 -12 424.275 14.8397   1
   0   9 -12 444.047 15.0919   1
   0   9  12 398.104 15.0028  24
   0  -9 -12 411.454 13.9274  23
   0   9 -12 427.225 13.0516  22
   0  -9 -12 393.250 11.4132  22
   0  -9  12 405.839 12.7369  24
   0  -9 -12 418.407 14.7040  20
   0  -9 -12 429.960 15.2084   9
   0  -9  12 410.935 15.2113  17
   0   9  12 414.002 16.2043  16
   0   9  12 418.847 16.2650  17
   0  -9  12 417.773 15.2971  16
   0   9 -12 459.452 15.9719  15
   0   9  12 434.287 15.3458  11
   0   9 -12 423.210 14.1003  12
   0  -9  12 389.361 15.6907  11
   0  -9  13 416.700 14.6386   6
   0  -9 -13 392.265 15.0227   5
   0  -9 -13 376.402 14.1789   1
   0   9 -13 391.783 14.3986   1
   0   9  13 348.527 14.0854  24
   0  -9 -13 363.474 10.2243  22
   0  -9 -13 395.541 13.2802  23
   0  -9  13 368.107 12.0099  24
   0  -9 -13 375.454 13.7930  20
   0  -9 -13 414.757 14.7655   9
   0  -9  13 358.215 14.7061  17
   0   9  13 399.527 16.0521  17
   0  -9  13 382.083 14.7542  16
   0   9  13 354.335 15.4733  16
   0   9 -13 401.939 15.1261  15
   0   9 -13 365.689 13.0987  12
   0   9  13 384.049 14.5811  11
   0  -9  13 382.738 15.3908  11
   0  -9  14 27.0792 5.34425   6
   0  -9 -14 46.2899 5.76690   5
   0   9 -14 43.9285 5.22142   1
   0  -9 -14 40.5310 4.88811   1
   0  -9 -14 71.6845 10.9618  25
   0   9  14 42.5761 5.11295  24
   0  -9  14 48.2540 3.92965  24
   0  -9 -14 36.1862 1.94328  22
   0  -9 -14 40.4934 2.30491  22
   0  -9 -14 41.3899 4.51322  23
   0  -9 -14 54.6468 5.72580  20
   0  -9 -14 47.5385 5.47032   9
   0  -9  14 47.0922 6.51106  17
   0   9  14 36.6824 6.30300  17
   0   9  14 36.5612 6.28269  16
   0  -9  14 51.8830 6.04995  16
   0   9 -14 48.1761 5.81308  15
   0   9 -14 48.2977 4.44385  12
   0   9  14 51.8966 6.17086  11
   0  -9  14 44.0634 6.02746  11
   0  -9  15 42.4993 6.71038   6
   0  -9 -15 76.4267 7.07474   5
   0   9  15 74.3591 6.53733  24
   0  -9 -15 67.2323 10.7875  25
   0  -9 -15 71.4675 5.72585  23
   0  -9  15 65.5078 4.67931  24
   0   9  15 78.5771 6.56459  21
   0  -9  15 66.6489 6.41068  21
   0  -9 -15 91.1554 7.15133  20
   0  -9 -15 81.3408 6.64619   9
   0  -9  15 81.3470 7.70925  17
   0   9  15 75.5001 8.17919  17
   0  -9  15 59.9759 6.75921  16
   0   9  15 76.2209 8.05343  16
   0   9 -15 69.0257 6.59055  15
   0   9  15 75.8154 7.09726  11
   0   9 -15 68.7005 5.32570  12
   0  -9  15 77.9863 7.80935  11
   0  -9 -16 8.18598 4.69269   5
   0  -9  16-0.83784 5.39262   6
   0  -9 -16 1.81196 3.34712  23
   0   9 -16-1.46555 6.02203  25
   0  -9 -16-3.01288 9.47436  25
   0   9  16 3.83809 3.77015  24
   0  -9  16 5.74843 2.96870  24
   0  -9  16 3.89023 4.16278  21
   0   9  16 3.81291 4.02306  21
   0  -9 -16 1.58175 4.93133  20
   0  -9 -16 3.81730 4.15970   9
   0  -9  16 6.70701 5.80025  17
   0  -9  16 8.01773 5.30168  16
   0   9  16 0.52018 6.22848  16
   0   9  16 3.65338 6.05929  17
   0   9 -16 5.38694 4.49961  15
   0   9 -16 7.43206 3.39280  12
   0   9  16 4.23209 4.92933  11
   0  -9  16 3.57673 4.87469  11
   0  -9 -17-0.48206 4.51044   5
   0  -9  17-1.51437 5.19054   6
   0  -9 -17-1.28922 3.74142  23
   0   9 -17 1.03845 6.29028  25
   0  -9  17-1.23629 2.94245  24
   0  -9 -17-1.27520 10.1799  25
   0  -9  17 0.93122 4.22645  21
   0   9  17 0.45667 4.33526  21
   0  -9 -17-6.17531 5.68130  20
   0  -9 -17 0.90804 4.14265   9
   0  -9  17 2.86587 5.34687  16
   0  -9  17 3.83623 6.32966  17
   0   9  17-1.10935 6.33544  16
   0   9  17 2.78429 6.58653  17
   0   9 -17 0.47260 4.46511  15
   0  -9  17-5.46590 5.88364  11
   0   9  17-2.26650 5.29545  11
   0   9 -17-0.59232 3.31530  12
   0  -9 -17 15.1005 4.85073  12
   0  -9 -18 32.5390 6.48697   5
   0  -9  18 22.1985 5.49435   6
   0  -9 -18 5.26525 9.40660  25
   0  -9  18 23.7281 4.05937  24
   0   9 -18 19.9063 7.50121  25
   0  -9  18 23.4580 5.46589  21
   0   9  18 19.1040 5.36576  21
   0  -9 -18 28.8354 5.19224  20
   0  -9 -18 31.4769 5.91524   9
   0   9  18 22.4479 7.40827  16
   0  -9  18 45.0087 8.21603  17
   0   9  18 23.7232 7.61798  17
   0  -9  18 32.6150 7.02912  16
   0   9 -18 24.7808 5.76712  15
   0  -9 -18 27.8547 4.79277  12
   0   9  18 26.5852 6.78914  11
   0   9 -18 21.8825 4.50221  12
   0  -9  18 23.9277 6.95070  11
   0  -9 -19 115.292 9.68030   5
   0  -9  19 119.589 7.17319  24
   0   9 -19 99.1034 10.8109  25
   0  -9 -19 108.028 7.97926  20
   0   9  19 118.056 9.63934  21
   0  -9  19 119.732 9.62842  21
   0  -9 -19 127.391 9.68230   9
   0   9  19 108.086 10.7351  16
   0  -9  19 146.791 11.0541  16
   0  -9  19 132.057 10.9383  17
   0   9  19 120.436 11.4584  17
   0   9 -19 129.336 9.80411  15
   0  -9  19 147.572 11.5940  11
   0  -9 -19 147.060 8.25994  12
   0   9 -19 127.479 7.80231  12
   0   9  19 121.647 10.2542  11
   0  -9 -20 2.78482 5.48741   5
   0   9 -20 7.93769 7.79895  25
   0  -9 -20 5.18762 9.40462  25
   0  -9  20 6.77451 5.38714  21
   0   9  20 12.7409 5.45778  21
   0  -9 -20 5.01890 4.61097  20
   0  -9 -20 9.21609 5.75068   9
   0   9  20-5.27461 8.26465  17
   0   9  20 4.59740 7.64989  16
   0  -9  20 4.58138 7.59796  17
   0  -9  20 7.42562 7.04216  16
   0   9 -20 8.58181 5.46833  15
   0   9 -20 12.7881 4.27920  12
   0   9  20 13.5174 7.17390  11
   0  -9 -20 1.34751 4.48227  12
   0  -9 -21-0.62788 9.08645  25
   0   9 -21-4.45366 8.23111  25
   0   9  21 2.33579 5.59620  21
   0  -9 -21-4.93841 5.27422  20
   0  -9  21-1.18921 5.56358  21
   0  -9 -21 1.70891 5.70843   9
   0   9  21-6.21669 8.68054  17
   0  -9  21 4.19515 7.61290  16
   0  -9  21 4.80256 8.19284  17
   0   9  21-10.3175 8.89863  16
   0  -9 -21-1.73161 6.46142   5
   0  -9 -21-3.06149 4.70622  12
   0   9  21 0.56536 6.98809  11
   0   9 -21 1.55049 3.93925  12
   0  -9  22 5.60200 6.10318  21
   0   9  22 4.27720 5.82860  21
   0  -9 -22 4.74957 5.87308   9
   0  -9  22 21.8346 9.02825  17
   0   9  22-2.14457 9.31929  16
   0   9  22-7.17916 9.82044  17
   0  -9  22 13.0908 9.09501  16
   0  -9 -22-5.49302 8.95854  25
   0   9 -22 7.11787 8.41441  25
   0   9  22-3.52455 7.96149  11
   0  -9 -22 0.67288 4.80908  12
   0  -9  23 0.64589 5.89374  21
   0   9  23 2.53947 6.19711  21
   0  -9 -23-0.61239 6.36877   9
   0  -9  23 19.8884 9.89249  16
   0   9  23-9.62398 10.2192  17
   0   9  23-5.16216 9.85357  16
   0  -9 -23-0.58404 8.82495  25
   0   9 -23 10.4726 8.78770  25
   0   9  23 0.60495 7.84666  11
   0   9  24 35.2683 7.63059  21
   0  -9  24 25.2419 7.17591  21
   0  -9 -24 25.1302 7.61566   9
   0   9  24 23.3797 9.61904  16
   0   9  24 84.8045 10.6489  19
   0  -9  24 57.0480 11.1524  17
   0  -9  24 52.3369 10.5854  16
   0   9  24 71.7198 10.0955  18
   0   9  24 3.78585 10.3218  17
   0  -9 -24 24.9169 9.31639  25
   0   9 -24 26.6795 9.73018  25
   0   9  24 37.6549 9.82715  11
   0  -9  25 4.05957 6.48596  21
   0   9  25 11.3058 6.91792  21
   0  -9 -25 0.63860 6.42879   9
   0  -9 -25 4.14707 8.08073  25
   0   9 -25-4.66027 9.10811  25
   0  -9  25 6.96035 9.61401  11
   0   9  25 18.6823 9.32209  11
   0   9  25 37.0943 9.69740  19
   0   9  25-3.82966 9.25337  17
   0   9  25 32.3325 9.13306  18
   0   9  25-7.63381 9.35716  16
   0  -9  25-3.31174 9.44807  17
   0  -9  25 16.5082 9.65472  16
   0  -9  26 5.45191 6.68204  21
   0   9  26-5.36179 7.05266  21
   0  -9  26-7.90430 9.85896  17
   0   9  26 28.3945 9.25221  19
   0  -9  26 6.58668 9.78277  16
   0   9  26 12.4325 8.77585  18
   0   9 -26-3.31331 9.76521  25
   0   9  26-2.47968 8.76689  11
   0 -10   0 1280.60 33.7298   5
   0 -10   0 1363.42 33.3964  25
   0 -10   0 1299.79 32.7383  24
   0 -10   0 1271.85 33.5973  19
   0  10   0 1293.10 34.0675  19
   0  10   0 1307.51 33.9272   8
   0 -10   0 1318.24 33.3893   9
   0  10   0 1283.83 34.0421  18
   0 -10   0 1278.68 33.6185  18
   0 -10   0 1309.65 33.0082  15
   0 -10   0 1310.47 33.6771  14
   0  10   0 1262.92 33.0982  15
   0 -10   0 1311.55 32.7147  13
   0 -10   0 1326.04 33.7971  12
   0 -10   0 1296.43 33.7454  10
   0 -10   1-0.12523 1.71723   5
   0 -10  -1 0.69318 1.86151   5
   0  10  -1 1.04482 1.99454  22
   0 -10  -1 1.67018 1.50647  24
   0 -10   1 3.80112 2.60647  25
   0  10  -1 1.66549 1.88219  19
   0  10   1 1.79098 1.98959  19
   0 -10  -1 0.29873 2.14399  20
   0 -10  -1 1.81592 2.07464  10
   0 -10   1 1.40104 1.66203   9
   0 -10   1 1.30663 1.97824  10
   0  10  -1 2.55183 1.94833   8
   0  10   1 2.24845 1.89852   8
   0 -10  -1 0.79954 2.14288  16
   0  10  -1 1.66917 1.89156  18
   0 -10  -1 1.14414 2.11488  17
   0  10   1 0.74748 1.85843  18
   0 -10  -1 2.27645 1.41999  15
   0 -10  -1 2.01586 1.86783  14
   0 -10   1 0.30071 1.76956  15
   0  10   1 1.35666 1.33437  15
   0 -10  -1 1.00947 1.10699  13
   0  10   1-0.56866 1.89520  14
   0 -10   1 0.25948 2.02228  14
   0  10  -1 1.69709 1.74162  15
   0 -10  -1 0.46828 1.59549  11
   0 -10   1 2.68823 2.12171  12
   0 -10  -2 1208.37 30.7675   5
   0 -10   2 1166.50 28.5782   4
   0  10   2 1166.87 28.5198   4
   0  10   2 1165.03 28.5150   3
   0 -10   2 1159.95 28.6595   1
   0 -10   2 1172.15 28.5772   3
   0  10   2 1125.24 28.5735   1
   0 -10  -2 1176.58 29.7731  24
   0 -10  -2 1166.67 30.1440  22
   0 -10   2 989.176 30.0083  25
   0  10  -2 996.111 30.3273  25
   0  10  -2 1148.87 30.7315  22
   0 -10  -2 1175.28 30.8746  20
   0  10   2 1124.24 28.5970  21
   0 -10   2 1167.55 28.6994  21
   0  10   2 1190.28 30.8212  19
   0  10  -2 1139.32 30.7970  19
   0 -10  -2 1161.34 29.9252   8
   0  10   2 1191.27 30.3554   8
   0  10  -2 1206.87 30.7219   8
   0 -10   2 1184.79 30.0402   9
   0 -10  -2 1182.38 30.2870  17
   0  10  -2 1186.76 30.9110  18
   0  10   2 1179.01 30.7980  18
   0 -10  -2 1176.03 30.2480  16
   0  10  -2 1162.06 30.3818  15
   0  10   2 1217.89 30.6311  14
   0 -10  -2 1146.87 29.2429  13
   0 -10  -2 1164.06 29.0054  15
   0 -10   2 1187.21 30.0916  15
   0 -10   2 1168.72 30.5189  14
   0 -10  -2 1171.44 29.7303  11
   0  10   2 1199.58 29.1018  13
   0 -10  -3 1292.80 33.5148   5
   0 -10   3 1288.55 31.4946   4
   0  10   3 1265.38 31.4306   4
   0  10   3 1209.22 31.5012   1
   0  10   3 1262.62 31.4317   3
   0 -10   3 1295.05 31.4960   3
   0 -10   3 1255.55 31.5835   1
   0  10  -3 1427.49 33.7581  25
   0 -10  -3 1301.22 32.5517  24
   0 -10  -3 1237.31 32.6014  22
   0 -10  -3 1267.69 33.5577  20
   0  10   3 1255.47 33.4314  19
   0  10   3 1204.83 31.5780  21
   0  10   3 1285.22 32.7784   8
   0 -10   3 1299.88 32.7230   9
   0 -10  -3 1254.73 32.3818   8
   0 -10  -3 1276.92 33.0582  17
   0  10   3 1255.96 33.4689  18
   0 -10  -3 1264.43 33.0129  16
   0 -10  -3 1253.47 31.2125  15
   0 -10   3 1230.85 32.7938  15
   0  10   3 1270.34 31.7492  13
   0 -10  -3 1263.79 31.9413  13
   0  10   3 1270.29 33.1086  14
   0  10   3 1267.15 32.6143  11
   0 -10  -3 1283.31 32.4057  11
   0 -10   4 1.73960 1.14245   4
   0  10   4 0.26690 1.20358   4
   0 -10  -4 2.32604 2.26686   5
   0  10   4 0.74111 1.23980   1
   0 -10   4 0.15468 1.19480   1
   0 -10  -4 0.87016 1.25458   1
   0  10  -4 1.40109 1.25938   1
   0  10   4 0.86535 1.22731   3
   0 -10   4 0.97225 1.17065   3
   0  10  -4 1.93289 2.73864  25
   0 -10  -4 0.11297 1.83094  22
   0  10   4 0.47486 1.49603   8
   0 -10  -4 0.70136 1.68888   8
   0  10   4-0.87100 2.26522  19
   0  10   4 0.87440 2.23917  18
   0  10   4 1.35373 2.02904  14
   0  10   4 1.36576 1.71905  13
   0 -10  -4-0.35392 1.52707  13
   0  10   4-0.87219 1.98941  11
   0 -10  -4-1.08974 2.38703  11
   0 -10   5 46.8235 2.65497   4
   0 -10  -5 45.8474 3.78072   5
   0  10   5 51.5651 2.68932   4
   0 -10   5 47.3793 2.77742   1
   0 -10   5 46.5556 2.64217   3
   0 -10  -5 49.2917 2.79528   1
   0  10   5 50.4687 2.70010   3
   0  10   5 49.3537 2.77095   1
   0  10  -5 46.8281 2.83414   1
   0 -10  -5 49.4472 3.16497  22
   0  10  -5 54.5598 3.66569  22
   0 -10   5 46.2636 2.06596  24
   0  10  -5 54.9066 4.36547  25
   0  10   5 52.1801 4.01794  19
   0 -10   5 49.7154 2.45952   7
   0 -10  -5 50.8790 2.89243   8
   0  10   5 52.8651 3.06217   8
   0  10   5 52.7274 3.99161  18
   0  10   5 54.6206 2.99158  13
   0 -10  -5 47.5102 2.84766  13
   0  10   5 50.7201 3.64187  11
   0  10  -5 50.6275 3.58225  12
   0 -10  -5 60.0610 3.95499  11
   0  10   6 68.5763 3.45838   4
   0 -10   6 70.7562 3.49825   4
   0 -10  -6 75.5928 4.77659   5
   0  10  -6 70.7818 3.74520   1
   0  10   6 70.0864 3.52109   1
   0 -10   6 70.4388 3.56903   1
   0 -10  -6 74.4186 3.73578   1
   0 -10   6 70.7197 3.49323   3
   0  10   6 75.5776 3.55012   3
   0  10  -6 75.7682 4.26442  22
   0 -10   6 74.1986 2.79514  24
   0  10  -6 71.8361 5.48102  25
   0 -10  -6 76.0045 3.63849  22
   0  10   6 88.9250 4.97007  19
   0 -10   6 74.8973 3.00909   7
   0 -10  -6 73.5370 3.40605   8
   0  10   6 72.9215 3.53723   8
   0  10   6 75.0319 4.69963  18
   0  10  -6 70.8959 4.87402  14
   0  10  -6 70.1919 4.63102  15
   0  10   6 68.8157 3.46851  13
   0 -10  -6 77.4143 3.70033  13
   0  10  -6 76.4522 4.27528  12
   0  10   6 73.8788 4.30587  11
   0 -10  -6 70.7211 4.06492  11
   0 -10  -7 28.5820 3.48173   5
   0 -10   7 29.9510 3.02019   6
   0 -10  -7 28.9008 2.69016   1
   0  10  -7 33.2813 2.73891   1
   0 -10   7 25.9194 1.80769  24
   0 -10  -7 29.4466 2.38316  22
   0  10  -7 24.7548 2.73600  22
   0  10  -7 21.4189 3.77081  25
   0 -10  -7 30.8460 3.52135  20
   0 -10  -7 28.4134 2.19964   8
   0  10   7 29.5428 2.24934   8
   0 -10   7 30.8334 1.92221   7
   0 -10   7 27.4529 3.13822  17
   0  10   7 37.3998 3.62502  18
   0  10   7 32.2273 3.44633  19
   0  10  -7 27.9264 3.55609  14
   0 -10  -7 29.8827 2.59855  13
   0  10  -7 30.6248 3.46149  15
   0 -10   7 21.8587 2.97443  16
   0  10   7 29.2458 2.58802  13
   0  10  -7 27.4924 2.88210  12
   0  10   7 33.6160 3.36520  11
   0 -10   8 11.0744 2.41692   6
   0 -10  -8 4.64213 2.33636   5
   0  10  -8 11.8017 2.25209   1
   0 -10  -8 7.30316 2.14087   1
   0  10  -8 4.33205 2.95268  25
   0 -10  -8 17.8784 2.76361  23
   0 -10  -8 6.95235 1.89668  22
   0  10  -8 9.29842 2.32912  22
   0 -10   8 7.39796 1.45050  24
   0 -10  -8 9.64931 3.31866  20
   0 -10  -8 5.41381 1.62428   8
   0  10   8 5.83834 1.48774   8
   0 -10   8 7.92940 1.30340   7
   0  10   8 12.0001 3.21416  18
   0 -10   8 8.36844 2.57585  17
   0  10   8 13.7054 3.34536  19
   0  10  -8 6.56242 2.64840  15
   0 -10   8 6.42906 2.54950  16
   0  10   8 7.45185 3.02028  11
   0  10  -8 5.95995 2.18586  12
   0 -10   9 58.6736 4.21805   6
   0 -10  -9 63.2712 4.26609   1
   0  10  -9 60.4740 4.30964   1
   0 -10  -9 60.4441 3.28673  22
   0  10   9 60.4993 4.62780  24
   0 -10   9 63.9716 3.16497  24
   0 -10  -9 75.7801 4.41621  23
   0  10  -9 55.4083 3.95173  22
   0  10  -9 47.7084 5.03985  25
   0 -10  -9 66.6253 5.22394  20
   0  10   9 63.0284 3.01037   8
   0 -10  -9 60.4522 2.98579   8
   0 -10   9 62.6165 4.78048  17
   0 -10   9 65.8898 4.88711  16
   0  10  -9 66.1518 5.03486  15
   0  10  -9 65.9026 4.43759  12
   0  10   9 68.5923 5.06791  11
   0 -10  10 255.847 9.65591   6
   0 -10  10 240.634 7.88715  24
   0  10 -10 248.143 11.1943  25
   0  10 -10 266.575 9.15407  22
   0 -10 -10 239.158 7.72160  22
   0  10  10 229.077 9.97978  24
   0 -10 -10 236.560 8.94234  23
   0 -10 -10 246.632 10.2520  20
   0 -10 -10 231.085 9.43392   1
   0  10 -10 264.123 9.81977   1
   0 -10  10 249.194 10.1643  16
   0 -10  10 243.142 10.0923  17
   0  10  10 222.609 10.7808  17
   0  10 -10 264.537 10.7978  15
   0  10  10 239.395 10.0283  11
   0  10 -10 248.692 9.51268  12
   0 -10  11 758.384 22.1110   6
   0 -10 -11 696.541 19.3591  22
   0 -10  11 726.041 20.0279  24
   0  10 -11 735.943 20.9786  22
   0 -10 -11 726.232 21.1875  23
   0  10  11 721.797 22.7004  24
   0 -10 -11 751.808 22.4930  20
   0 -10 -11 765.694 22.3908   1
   0  10 -11 757.049 22.4134   1
   0 -10  11 705.620 22.5717  16
   0 -10  11 741.296 22.7913  17
   0  10  11 749.849 23.9586  17
   0  10  11 748.411 23.9518  16
   0  10 -11 759.215 23.4974  15
   0  10 -11 722.318 21.6693  12
   0  10  11 720.231 22.5133  11
   0 -10  12 120.581 7.46318   6
   0  10 -12 123.358 7.13148   1
   0 -10 -12 127.744 7.08307   1
   0 -10 -12 106.981 6.26625  23
   0 -10  12 124.578 5.46905  24
   0  10  12 124.558 7.35409  24
   0 -10 -12 113.098 4.57459  22
   0 -10 -12 132.764 8.21865  20
   0  10  12 118.583 8.38195  17
   0 -10  12 122.852 7.69721  17
   0  10  12 120.890 8.40931  16
   0 -10  12 115.534 7.48510  16
   0  10 -12 134.077 7.95815  15
   0  10  12 111.921 7.39382  11
   0 -10  12 120.972 8.17204  11
   0  10 -12 115.014 6.48589  12
   0 -10  13 261.579 10.8103   6
   0 -10 -13 232.059 10.3241   1
   0  10 -13 244.499 10.5782   1
   0 -10  13 210.926 8.11934  24
   0 -10 -13 225.795 9.35058  23
   0 -10 -13 217.989 6.91249  22
   0  10  13 215.577 10.5134  24
   0 -10 -13 241.892 10.6569  20
   0 -10 -13 224.281 10.4323   9
   0 -10  13 217.423 10.8422  16
   0 -10  13 228.984 11.0313  17
   0  10  13 226.251 11.9012  16
   0  10  13 239.153 12.2065  17
   0  10 -13 232.343 11.1024  15
   0  10  13 216.732 10.5807  11
   0 -10  13 231.151 11.4657  11
   0  10 -13 228.572 9.58739  12
   0 -10  14 38.8457 5.62407   6
   0 -10 -14 35.4199 5.68507   5
   0  10  14 30.4063 4.64732  24
   0 -10 -14 31.2654 2.15331  22
   0 -10  14 33.1159 3.35316  24
   0 -10 -14 34.2226 4.39849  23
   0 -10 -14 63.7581 10.2261  25
   0 -10  14 43.9938 5.02130  21
   0 -10 -14 39.1683 5.50855  20
   0  10  14 37.2104 4.92705  21
   0 -10 -14 35.1898 4.97785   9
   0  10  14 38.4197 6.32801  17
   0 -10  14 36.7249 5.63665  16
   0  10  14 37.8094 6.34724  16
   0 -10  14 36.4775 5.94072  17
   0  10 -14 42.9824 5.42776  15
   0  10  14 36.6102 5.69634  11
   0 -10  14 40.5042 5.95540  11
   0  10 -14 38.5939 4.29354  12
   0 -10 -15 166.612 9.92915   5
   0 -10  15 131.543 9.89117   6
   0 -10 -15 203.594 14.5765  25
   0 -10  15 151.388 6.97930  24
   0 -10 -15 154.351 8.18237  23
   0  10  15 163.378 9.40741  24
   0 -10  15 152.415 9.19120  21
   0  10  15 159.056 9.17509  21
   0 -10 -15 171.260 9.28740  20
   0 -10 -15 158.389 9.30625   9
   0  10  15 164.007 10.9069  17
   0 -10  15 169.758 9.96301  16
   0  10  15 144.556 10.3543  16
   0 -10  15 165.383 10.1481  17
   0  10 -15 171.287 9.96283  15
   0  10 -15 153.426 7.96625  12
   0  10  15 151.248 9.62650  11
   0 -10  15 169.229 10.5126  11
   0 -10 -16 54.6834 6.68499   5
   0 -10  16 43.2019 6.84011   6
   0 -10  16 56.5482 4.44290  24
   0  10  16 53.9027 6.04623  24
   0 -10 -16 64.6073 5.55427  23
   0  10  16 62.0764 6.44853  21
   0 -10 -16 74.2045 6.82549  20
   0 -10  16 66.5552 6.53148  21
   0 -10 -16 62.6665 6.54952   9
   0  10  16 67.7924 8.34231  16
   0 -10  16 52.3356 6.97521  17
   0  10  16 51.0418 7.64687  17
   0 -10  16 57.9525 7.09807  16
   0  10 -16 62.2911 6.69221  15
   0  10  16 61.5206 7.21663  11
   0 -10  16 53.6182 7.11002  11
   0  10 -16 56.8172 5.29628  12
   0 -10 -17 26.7078 5.80043   5
   0 -10  17 11.8416 6.02100   6
   0  10 -17 25.1355 7.34997  25
   0 -10  17 19.7155 3.62256  24
   0 -10 -17-7.65268 10.7935  25
   0 -10 -17 22.9335 4.32769  23
   0 -10 -17 15.3181 5.74304  20
   0 -10  17 18.1592 5.00109  21
   0  10  17 15.0202 4.88991  21
   0 -10 -17 17.8897 5.08991   9
   0  10  17 19.1860 7.07134  16
   0 -10  17 27.2748 6.74256  16
   0  10  17 23.7935 7.56849  17
   0 -10  17 25.9414 6.73973  17
   0  10 -17 24.9450 5.55492  15
   0 -10  17 25.0122 6.20048  11
   0  10  17 13.5254 6.06003  11
   0 -10 -17 57.1135 6.03453  12
   0  10 -17 18.5186 3.96073  12
   0 -10  18 32.0493 6.31860   6
   0 -10 -18 47.9168 7.01798   5
   0 -10 -18-3.33692 10.7189  25
   0  10 -18 15.2676 7.64840  25
   0 -10  18 32.0100 4.17678  24
   0 -10 -18 21.1584 5.68264  20
   0 -10  18 30.4119 6.03584  21
   0  10  18 36.5596 6.02341  21
   0 -10 -18 27.8192 5.77080   9
   0  10  18 22.2251 7.76917  17
   0  10  18 25.1293 7.57845  16
   0 -10  18 37.7304 7.22036  16
   0 -10  18 47.5910 8.09609  17
   0  10 -18 33.8048 6.46501  15
   0  10 -18 36.0550 4.82809  12
   0  10  18 41.2592 7.58194  11
   0 -10 -18 42.6147 5.65553  12
   0 -10  18 24.8961 6.98882  11
   0 -10 -19 191.101 12.0264   5
   0  10 -19 128.412 12.3914  25
   0 -10  19 182.564 8.65147  24
   0 -10 -19 114.740 14.2384  25
   0 -10  19 207.714 12.0616  21
   0  10  19 167.882 11.1300  21
   0 -10 -19 194.765 10.1276  20
   0 -10 -19 205.074 11.7294   9
   0  10  19 210.392 13.9850  17
   0  10  19 182.939 13.3663  16
   0 -10  19 183.901 12.5771  17
   0 -10  19 195.191 12.6008  16
   0  10 -19 171.030 11.5344  15
   0  10 -19 183.091 9.38198  12
   0 -10  19 209.500 13.3849  11
   0 -10 -19 206.964 10.1286  12
   0  10  19 176.336 12.0507  11
   0 -10 -20 2.84485 5.45437   5
   0  10 -20-4.98074 8.29984  25
   0 -10 -20 3.19258 8.95285  25
   0 -10  20 9.56650 5.13656  21
   0 -10 -20 4.54701 4.72023  20
   0  10  20 14.3179 5.88538  21
   0 -10 -20 8.14096 5.41725   9
   0 -10  20 9.11640 7.00432  16
   0  10  20-0.66734 8.70074  17
   0  10  20-2.65828 8.14599  16
   0 -10  20 11.4250 7.61561  17
   0  10 -20 8.85892 5.57390  15
   0 -10 -20 5.85458 4.50304  12
   0 -10  20 3.31188 6.77950  11
   0  10 -20 4.75710 3.75379  12
   0  10  20 14.4307 7.27863  11
   0 -10 -21 0.66430 9.82769  25
   0  10 -21-4.45712 8.00174  25
   0 -10 -21 1.03478 4.77201  20
   0  10  21 6.37866 5.95814  21
   0 -10  21 1.18436 5.37538  21
   0 -10 -21 0.56921 5.94281   9
   0  10  21-6.94237 8.98140  16
   0  10  21-2.09148 9.01922  17
   0 -10  21 0.59351 7.08442  16
   0 -10  21 5.95066 8.12110  17
   0 -10 -21-2.94258 6.54275   5
   0  10 -21 1.88848 3.75699  12
   0  10  21-0.55831 7.45986  11
   0 -10 -21 4.50405 4.68460  12
   0  10  22 18.1858 6.41180  21
   0 -10  22 12.3830 6.49801  21
   0 -10 -22 16.5910 6.61850   9
   0  10  22 2.16219 9.54260  16
   0 -10  22 22.2440 9.18281  17
   0 -10  22 32.0742 9.20240  16
   0  10  22 7.95810 9.22029  17
   0  10 -22 16.4309 8.93421  25
   0 -10 -22-1.19282 8.63728  25
   0 -10 -22 10.6114 4.92397  12
   0  10  22 20.8363 8.43370  11
   0  10  23 45.8833 7.95533  21
   0 -10  23 60.3259 8.82703  21
   0 -10 -23 53.2616 8.23765   9
   0 -10  23 89.4901 11.7531  16
   0  10  23 43.9553 10.3994  17
   0  10  23 46.7547 10.2684  16
   0  10  23 81.0159 10.0927  18
   0 -10  23 87.0649 11.8416  17
   0  10  23 82.1376 10.1151  19
   0  10 -23 41.9386 10.2650  25
   0 -10 -23 18.2831 9.24162  25
   0  10  23 70.1615 10.3541  11
   0 -10  24 15.8325 7.14563  21
   0  10  24 9.69464 6.60626  21
   0 -10 -24 13.1727 6.99229   9
   0 -10  24 31.6398 9.95140  16
   0  10  24 40.5945 8.94965  18
   0  10  24 6.81559 8.43450  16
   0  10  24 50.1072 9.60149  19
   0 -10  24 54.9525 11.5167  17
   0  10  24 6.84251 8.58407  17
   0  10 -24 18.7841 9.66200  25
   0 -10 -24 19.4685 9.25233  25
   0  10  24 27.2165 9.48968  11
   0  10  25 2.62765 6.44882  21
   0 -10  25 12.7461 7.41307  21
   0 -10 -25 9.54376 6.51869   9
   0  10  25 0.76875 8.78651  17
   0  10  25 30.4325 8.60596  19
   0  10  25 34.0521 8.86128  18
   0  10  25 4.59398 8.66465  16
   0 -10  25 18.8491 10.0090  16
   0 -10  25 37.1389 11.0200  17
   0  10  25 16.4398 9.24023  11
   0  10 -25 3.37232 9.14650  25
   0 -10  26-3.89183 9.68964  17
   0  10  26 1.18052 7.73350  18
   0 -10  26-3.23288 9.56551  16
   0  10  26 8.24915 8.20641  19
   0  10 -26 0.66602 9.27601  25
   0  10  26-3.63332 9.04602  11
   0 -11   0 0.14490 1.89373   5
   0 -11   0 1.01952 1.36324  24
   0 -11   0 0.54880 2.40852  25
   0  11   0 0.66256 2.05316  19
   0 -11   0 0.95686 1.91508  20
   0  11   0 1.37296 1.85360   8
   0 -11   0 0.11695 1.76380   9
   0  11   0 0.66285 2.03099  18
   0  11   0 1.56010 1.55677  15
   0 -11   0-0.65871 1.62874  15
   0 -11   0 0.53698 1.99777  14
   0  11   0 1.47716 2.26054  14
   0 -11   0 0.70260 1.17525  13
   0 -11   1 891.910 23.7578   5
   0 -11  -1 872.974 23.9291   5
   0 -11   1 922.155 23.5521  25
   0 -11   1 897.704 22.4922  24
   0 -11  -1 877.502 22.8696  24
   0 -11  -1 843.997 23.1738  25
   0  11   1 864.133 24.1209  19
   0 -11  -1 909.520 24.2761  20
   0  11  -1 883.229 24.2448  19
   0  11  -1 849.190 23.9587   8
   0  11   1 873.365 23.8625   8
   0 -11   1 885.650 23.3629   9
   0  11   1 869.045 24.1411  18
   0 -11  -1 881.468 23.5354  17
   0 -11  -1 892.793 23.5447  16
   0  11  -1 867.571 24.2005  18
   0  11   1 879.035 24.0250  14
   0 -11  -1 875.173 22.6815  15
   0 -11   1 885.549 23.7990  14
   0  11   1 846.375 22.7338  15
   0  11  -1 871.977 23.4606  15
   0 -11   1 886.771 23.2025  15
   0 -11  -1 877.678 22.5809  13
   0 -11  -1 905.074 23.6590  14
   0 -11  -1 877.471 23.0848  11
   0 -11   2 2.22172 0.71768   4
   0  11   2 2.17881 0.70948   4
   0 -11  -2 2.79189 1.99014   5
   0 -11   2 2.03768 0.71632   3
   0  11   2 2.22114 0.70442   3
   0 -11  -2 2.64103 1.72818  24
   0  11  -2 2.19648 2.12956  22
   0 -11  -2 3.11529 2.08494  20
   0 -11   2 1.52846 0.75738  21
   0  11   2-0.17038 2.04651  19
   0  11  -2 2.79361 1.93488  19
   0  11   2 2.23194 0.73757  21
   0  11   2 1.14505 1.94488   8
   0 -11   2 0.36023 1.85870   9
   0  11  -2 2.43642 1.89207   8
   0  11   2 3.75744 2.01446  18
   0  11  -2 1.57849 1.97728  18
   0 -11  -2-0.52992 2.56320  16
   0 -11  -2 0.92989 2.47716  17
   0  11   2 0.46993 2.01138  14
   0 -11   2 1.22148 1.87717  15
   0  11  -2 3.58339 1.97016  15
   0 -11  -2 2.73514 1.34070  15
   0 -11  -2 0.97588 1.23322  13
   0 -11  -2-1.03116 2.14729  11
   0  11   3 465.876 12.2759   4
   0 -11  -3 487.720 14.5142   5
   0 -11   3 477.622 12.3480   4
   0  11   3 463.354 12.3834   1
   0 -11   3 470.755 12.4489   1
   0  11   3 472.077 12.2830   3
   0 -11   3 470.396 12.3283   3
   0  11  -3 538.801 14.7775  25
   0  11   3 454.431 12.4313  21
   0 -11  -3 463.388 14.5160  20
   0 -11   3 464.464 12.5324  21
   0  11   3 489.083 14.5367  19
   0 -11  -3 484.550 13.5233   8
   0  11  -3 484.467 14.2776   9
   0  11   3 476.434 13.8606   8
   0  11   3 483.030 14.5172  18
   0  11   3 468.332 14.1276  14
   0 -11  -3 471.981 12.2620  15
   0 -11  -3 474.732 12.9130  13
   0  11  -3 472.333 14.2130  15
   0  11   3 475.121 12.6827  13
   0 -11  -3 471.800 13.4170  11
   0  11   3 463.362 13.6120  11
   0  11   4 174.628 5.54764   4
   0 -11  -4 177.417 7.28637   5
   0 -11   4 188.077 5.63104   4
   0  11   4 170.160 5.62633   1
   0 -11   4 184.809 5.76635   1
   0  11   4 170.004 5.53071   3
   0 -11   4 190.493 5.63998   3
   0  11  -4 194.215 7.67236  25
   0  11   4 167.954 5.74529  21
   0  11   4 163.011 7.16042  19
   0  11  -4 170.926 7.03989   9
   0  11   4 182.471 6.59971   8
   0 -11  -4 175.845 6.28882   8
   0  11   4 176.114 7.29494  18
   0  11   4 172.331 6.95124  14
   0 -11  -4 174.717 5.95916  13
   0  11   4 181.758 5.79021  13
   0  11   4 173.184 6.50600  11
   0  11   5 31.3009 2.16689   4
   0 -11   5 33.9491 2.19183   4
   0 -11  -5 31.1364 3.28062   5
   0  11   5 32.2019 2.29881   1
   0 -11   5 29.0866 2.10317   3
   0 -11   5 29.5897 2.26900   1
   0 -11  -5 32.6949 2.32469   1
   0  11   5 32.5580 2.18451   3
   0  11  -5 34.1583 2.37326   1
   0  11  -5 33.6030 3.74974  25
   0  11  -5 34.6149 3.15074  22
   0 -11   5 30.0640 1.63420  24
   0  11   5 34.2376 3.44298  19
   0  11   5 30.8032 2.49834   8
   0 -11   5 32.7138 2.09247   7
   0 -11  -5 30.4555 2.47943   8
   0  11   5 32.9479 3.35677  18
   0 -11  -5 26.4870 2.26260  13
   0  11   5 29.9504 2.33032  13
   0  11   5 43.4162 3.56766  14
   0  11   5 30.1719 2.84173  11
   0 -11  -5 30.0426 2.84515  11
   0  11  -5 36.2261 3.15421  12
   0  11   6 112.129 4.47858   4
   0 -11   6 107.725 4.42433   4
   0 -11  -6 120.768 6.09017   5
   0  11   6 106.962 4.39806   3
   0  11  -6 110.232 4.70242   1
   0 -11   6 109.205 4.57909   1
   0 -11  -6 107.938 4.68686   1
   0 -11   6 112.119 4.45424   3
   0  11   6 112.446 4.53754   1
   0  11  -6 111.859 6.22087  25
   0  11  -6 118.144 5.53284  22
   0 -11   6 109.165 3.69566  24
   0  11   6 115.241 5.87018  19
   0 -11   6 114.520 4.09751   7
   0  11   6 117.096 4.77339   8
   0 -11  -6 111.506 4.48835   8
   0  11   6 108.609 5.79366  18
   0  11  -6 105.785 6.16397  14
   0 -11  -6 114.861 4.71879  13
   0  11   6 107.639 4.46628  13
   0  11   6 122.569 5.49940  11
   0  11  -6 106.972 5.42406  12
   0 -11  -7 242.364 9.89022   5
   0  11  -7 256.927 8.72267   1
   0 -11  -7 241.678 8.57937   1
   0 -11   7 236.002 7.23966  24
   0  11  -7 261.318 9.22139  22
   0  11   7 255.952 9.83959  19
   0 -11  -7 265.546 9.92263  20
   0 -11   7 242.052 7.39018   7
   0  11   7 253.433 8.15758   8
   0 -11  -7 252.306 7.90547   8
   0  11   7 259.394 9.91068  18
   0  11  -7 250.470 10.2641  14
   0  11  -7 255.961 10.0252  15
   0 -11  -7 240.898 8.41469  13
   0  11  -7 254.953 9.36201  12
   0  11   7 252.734 9.20749  11
   0 -11  -8 88.9681 5.67522   5
   0 -11   8 91.8541 5.03916   6
   0 -11  -8 95.8423 4.87313   1
   0  11  -8 89.7262 4.81803   1
   0 -11   8 87.9076 3.53624  24
   0  11  -8 95.9223 5.07712  22
   0 -11  -8 87.4371 5.78786  20
   0 -11  -8 93.7394 3.97895   8
   0 -11   8 90.5235 3.43788   7
   0  11   8 87.8474 3.97252   8
   0 -11   8 90.9956 5.36189  17
   0  11   8 96.0045 5.84887  18
   0  11   8 92.5247 5.79725  19
   0  11  -8 88.6519 5.71977  15
   0 -11   8 97.9764 5.45838  16
   0  11  -8 92.4395 5.14753  12
   0  11   8 94.8198 5.44922  11
   0 -11   9 235.898 9.42777   6
   0 -11  -9 254.352 10.5782   5
   0 -11  -9 251.046 9.38966   1
   0  11  -9 253.247 9.43219   1
   0  11  -9 235.205 9.21491  22
   0 -11  -9 271.909 8.98005  23
   0 -11   9 239.153 7.64717  24
   0  11  -9 220.857 10.6219  25
   0 -11  -9 256.094 10.3854  20
   0 -11  -9 252.930 7.81946   8
   0 -11   9 254.592 7.16740   7
   0  11   9 244.281 7.85040   8
   0 -11   9 269.230 10.1437  16
   0  11   9 252.098 10.4301  18
   0 -11   9 261.928 10.1226  17
   0  11   9 260.518 10.4979  19
   0  11  -9 257.341 10.6117  15
   0  11   9 259.900 10.0436  11
   0  11  -9 241.435 9.54096  12
   0 -11  10 282.055 10.7325   6
   0 -11  10 270.208 8.75687  24
   0 -11 -10 283.892 9.97112  23
   0  11  10 288.418 11.4042  24
   0 -11 -10 279.078 8.93783  22
   0  11 -10 254.028 11.8972  25
   0  11 -10 292.282 10.3154  22
   0 -11 -10 309.437 11.6880  20
   0 -11 -10 304.326 10.8789   1
   0  11 -10 294.115 10.7955   1
   0  11  10 286.585 11.7456  19
   0 -11  10 282.357 11.2578  16
   0 -11  10 282.139 11.2769  17
   0  11  10 303.892 11.8360  18
   0  11 -10 300.513 12.0345  15
   0  11  10 304.710 11.3667  11
   0  11 -10 295.420 10.7841  12
   0 -11  11 513.816 16.0975   6
   0  11 -11 463.965 14.9130  22
   0  11  11 460.594 16.5321  24
   0 -11  11 467.581 13.6415  24
   0 -11 -11 473.117 14.8873  23
   0 -11 -11 465.652 13.4181  22
   0 -11 -11 474.719 16.3675  20
   0 -11 -11 476.452 15.9010   1
   0  11 -11 492.295 16.0528   1
   0 -11  11 486.479 16.6460  17
   0  11  11 492.201 17.0597  18
   0 -11  11 494.768 16.7300  16
   0  11  11 489.926 17.0586  19
   0  11 -11 521.022 17.4943  15
   0  11  11 493.398 16.3921  11
   0  11 -11 467.267 15.6207  12
   0 -11  12 616.175 19.3107   6
   0  11 -12 641.658 19.6083   1
   0 -11 -12 615.654 19.4024   1
   0 -11  12 600.902 16.8549  24
   0  11  12 596.581 20.0149  24
   0 -11 -12 582.029 18.1271  23
   0 -11 -12 555.771 16.0757  22
   0 -11 -12 612.699 19.6262  20
   0  11  12 560.787 20.8803  17
   0  11  12 581.648 20.9507  16
   0 -11  12 600.923 19.9037  16
   0 -11  12 624.875 20.0606  17
   0  11 -12 603.614 20.5526  15
   0  11 -12 587.494 18.7206  12
   0  11  12 582.904 19.6421  11
   0 -11  13 26.6626 4.58256   6
   0  11  13 19.6302 4.14644  24
   0 -11 -13 19.1790 3.94015  23
   0 -11 -13 21.3511 2.29471  22
   0 -11  13 25.5956 2.75950  24
   0 -11  13 28.1329 4.39563  21
   0  11  13 27.6634 4.06664  21
   0 -11 -13 41.5444 5.80392  20
   0 -11 -13 27.2567 4.34817   9
   0  11  13 26.2670 5.72374  16
   0 -11  13 24.8333 4.88920  17
   0  11  13 24.6145 6.09657  17
   0 -11  13 26.9092 4.85770  16
   0  11 -13 27.3430 4.85089  15
   0  11  13 26.3354 5.16535  11
   0 -11  13 25.5329 5.29360  11
   0  11 -13 21.8849 3.79347  12
   0 -11  14 37.3643 5.50259   6
   0 -11 -14 43.8161 9.45030  25
   0 -11 -14 36.3167 4.42663  23
   0 -11  14 34.0314 3.20010  24
   0  11  14 21.0239 4.30715  24
   0 -11 -14 30.2326 2.30101  22
   0 -11 -14 36.5898 5.80568  20
   0  11  14 38.1417 4.91389  21
   0 -11  14 34.1010 4.72062  21
   0 -11 -14 33.1384 4.84469   9
   0 -11  14 26.2196 5.08480  16
   0  11  14 23.1338 5.93435  17
   0 -11  14 30.1873 5.70963  17
   0  11  14 22.6086 5.70779  16
   0  11 -14 32.9993 5.15748  15
   0  11 -14 36.3765 4.39198  12
   0 -11  14 30.8082 5.73515  11
   0  11  14 35.7924 5.51645  11
   0 -11  15-0.41786 5.19437   6
   0 -11 -15 8.13417 4.54840   5
   0 -11 -15 3.23499 3.35162  23
   0 -11  15 1.14101 2.46137  24
   0  11  15 0.84699 3.74348  24
   0  11  15 0.77667 3.56231  21
   0 -11  15 2.39462 3.94853  21
   0 -11 -15 7.41162 5.42442  20
   0 -11 -15 4.26188 1.88435  22
   0 -11 -15 4.04655 4.00343   9
   0  11  15 0.50685 6.03213  17
   0 -11  15 11.7089 5.88869  17
   0 -11  15 0.41667 4.77544  16
   0  11  15-3.02883 6.11607  16
   0  11 -15 4.54854 4.46027  15
   0  11 -15 2.05247 3.41531  12
   0  11  15 5.07297 5.08764  11
   0 -11  15-0.49462 4.62858  11
   0 -11 -16 108.445 8.58842   5
   0 -11  16 67.2991 7.89976   6
   0 -11 -16 67.3255 11.5460  25
   0 -11  16 99.8134 5.47127  24
   0 -11 -16 81.2425 6.39341  23
   0 -11 -16 114.422 8.38326  20
   0 -11  16 87.6367 7.59299  21
   0  11  16 97.5316 7.58409  21
   0 -11 -16 98.8006 7.85856   9
   0  11  16 98.1290 9.13960  16
   0 -11  16 101.024 8.74497  17
   0  11  16 95.8204 9.53734  17
   0 -11  16 96.6521 8.14646  16
   0  11 -16 103.723 8.46672  15
   0 -11  16 103.894 8.72278  11
   0  11 -16 92.7783 6.48330  12
   0  11  16 88.0052 8.11987  11
   0 -11  17 15.5471 6.99820   6
   0 -11 -17 21.8067 5.57752   5
   0  11 -17 13.6731 7.03554  25
   0 -11 -17 11.9877 10.0667  25
   0 -11  17 17.7264 3.32829  24
   0 -11 -17 19.8948 4.31488  23
   0  11  17 19.4671 5.01847  21
   0 -11  17 18.1373 5.15412  21
   0 -11 -17 21.7250 6.32856  20
   0 -11 -17 20.3254 4.90050   9
   0  11  17 14.9746 7.03276  17
   0  11  17 12.6194 6.86180  16
   0 -11  17 16.7951 6.41215  17
   0 -11  17 24.8569 6.29488  16
   0  11 -17 12.1247 5.33510  15
   0  11 -17 20.8928 4.06983  12
   0 -11  17 24.8977 6.64655  11
   0  11  17 23.2869 6.49652  11
   0 -11 -18 211.111 12.2296   5
   0 -11  18 172.578 11.0538   6
   0 -11  18 183.874 8.41630  24
   0  11 -18 140.951 12.3550  25
   0 -11  18 188.062 11.2082  21
   0  11  18 194.556 11.2298  21
   0 -11 -18 184.031 10.4252  20
   0 -11 -18 199.680 11.4446   9
   0  11  18 187.225 13.1992  17
   0 -11  18 192.239 12.4700  17
   0  11  18 177.959 12.9209  16
   0 -11  18 208.239 12.5335  16
   0  11 -18 225.370 12.4322  15
   0  11  18 186.069 11.7895  11
   0  11 -18 201.286 9.67042  12
   0 -11  18 204.243 12.8568  11
   0 -11 -18 212.974 10.1878  12
   0 -11 -19 5.57574 5.79911   5
   0 -11 -19 2.02652 10.2264  25
   0  11 -19 12.1408 7.69111  25
   0  11  19 8.78195 5.35157  21
   0 -11 -19 2.92445 5.09212  20
   0 -11  19 6.35886 5.57662  21
   0 -11 -19 5.18943 5.52441   9
   0  11  19-3.85762 8.21091  17
   0  11  19-4.48211 7.84787  16
   0 -11  19 5.93395 7.19102  17
   0 -11  19 10.2120 6.91820  16
   0  11 -19 0.55074 5.42464  15
   0 -11  19 1.27293 6.32394  11
   0  11 -19 4.19238 4.10845  12
   0  11  19 5.52859 6.50281  11
   0 -11 -19 0.69902 4.70442  12
   0 -11 -20 0.58074 5.64325   5
   0 -11 -20-3.36922 9.69164  25
   0  11 -20 4.36555 7.59975  25
   0 -11  20-0.56107 5.40229  21
   0 -11 -20 4.37869 5.08246  20
   0  11  20 0.54708 5.36425  21
   0 -11 -20-0.54560 5.42091   9
   0 -11  20-2.27020 7.05470  17
   0 -11  20 6.78797 6.83318  16
   0  11  20-0.67231 8.00097  16
   0  11  20 35.0473 8.08582  18
   0  11  20-9.44689 8.92907  17
   0  11 -20-1.14105 6.07304  15
   0  11 -20-1.29272 3.98391  12
   0 -11 -20 3.54304 4.45301  12
   0  11  20 4.22424 7.20652  11
   0 -11  20 2.01250 6.77997  11
   0  11 -21 1.27785 7.94153  25
   0 -11 -21-0.65187 9.56795  25
   0 -11  21-0.58980 5.65221  21
   0 -11 -21-3.24220 5.19192  20
   0  11  21 0.57559 5.35914  21
   0 -11 -21 5.70999 6.14644   9
   0 -11  21 10.0655 8.13615  17
   0  11  21 25.4770 8.24336  19
   0  11  21-7.01001 9.34379  16
   0  11  21 35.6939 8.56078  18
   0  11  21-10.5542 9.53582  17
   0 -11  21 1.77160 6.87692  16
   0 -11 -21-3.60195 6.34131   5
   0  11  21 4.40293 7.38892  11
   0 -11  21 4.92051 7.48203  11
   0 -11 -21-4.94891 4.84648  12
   0  11 -21-0.63944 3.75847  12
   0 -11 -22-3.10109 9.31839  25
   0  11 -22 1.32066 8.38802  25
   0  11  22 1.80274 5.62253  21
   0 -11  22-1.84790 6.09296  21
   0 -11 -22 1.78009 5.97147   9
   0  11  22 12.8031 8.08728  18
   0  11  22-11.6655 9.64754  17
   0  11  22 23.2613 8.48434  19
   0 -11  22 6.73843 7.94534  16
   0  11  22-8.71616 9.34847  16
   0 -11  22 0.61367 8.25831  17
   0 -11 -22-3.07946 6.48065   5
   0 -11 -22-6.66648 5.30155  12
   0  11  22 2.27554 7.49062  11
   0  11  23 5.59605 6.33821  21
   0 -11  23-1.27432 6.16457  21
   0 -11 -23 5.50612 6.31321   9
   0  11  23-6.74122 8.94184  17
   0  11  23 14.7955 8.37050  19
   0  11  23-0.74613 8.20941  16
   0 -11  23 22.0214 9.73746  16
   0 -11  23 27.0779 10.2063  17
   0  11  23 26.0600 9.00065  18
   0 -11 -23 1.11622 8.66867  25
   0  11 -23-0.67026 8.62788  25
   0  11  23 4.08670 8.11437  11
   0 -11  24 4.57854 6.44806  21
   0  11  24 11.4828 7.26827  21
   0 -11 -24 13.7590 6.83731   9
   0  11  24 3.80458 8.75298  16
   0  11  24 0.76392 8.61482  17
   0 -11  24 42.8252 11.0028  17
   0  11  24 27.4794 8.75544  18
   0 -11  24 35.1112 10.4004  16
   0  11  24 16.7137 8.46442  19
   0 -11 -24-6.31894 8.22645  25
   0  11 -24 16.3194 9.22010  25
   0  11  24 7.70693 8.63678  11
   0  11  25-3.24073 6.29796  21
   0 -11  25 0.66385 6.65258  21
   0 -11 -25 5.70042 6.40130   9
   0  11  25 10.1419 8.30899  18
   0 -11  25 7.05090 9.42705  16
   0 -11  25 28.9153 10.5656  17
   0  11  25-0.77029 9.70655  17
   0  11  25-6.14053 9.21710  16
   0  11  25 0.59561 7.82325  19
   0  11 -25-1.35648 8.88631  25
   0  11  25-4.16748 8.65103  11
   0 -12   0 599.990 17.2370   5
   0 -12   0 600.559 15.9819  24
   0  12   0 588.528 17.5361  19
   0 -12   0 583.434 17.4535  20
   0  12   0 620.542 17.4302   8
   0  12   0 611.665 17.6693  18
   0  12   0 580.438 16.4651  15
   0 -12   0 598.461 16.2935  15
   0 -12   0 590.321 15.9579  13
   0  12   0 572.243 17.4548  14
   0 -12   0 622.087 16.5796  11
   0 -12  -1 739.251 20.4239   5
   0 -12   1 710.730 20.1115   5
   0 -12  -1 718.707 19.5634  25
   0 -12  -1 744.996 19.2128  24
   0 -12   1 724.549 18.7719  24
   0 -12  -1 735.805 20.6886  20
   0  12   1 699.038 20.5377  19
   0  12  -1 727.559 20.6817  19
   0  12  -1 725.593 20.5118   8
   0  12   1 716.441 20.2893   8
   0  12   1 711.052 20.6002  18
   0  12  -1 749.196 20.7444  18
   0 -12  -1 714.910 18.8818  13
   0  12   1 697.735 19.0716  15
   0  12   1 734.577 20.5658  14
   0 -12   1 709.437 19.5141  15
   0  12  -1 744.268 19.9043  15
   0 -12  -1 706.348 18.9764  15
   0 -12  -1 717.512 19.4448  11
   0 -12   2 22.2916 1.10236   4
   0 -12  -2 25.0778 2.83508   5
   0  12   2 22.0416 0.99816   4
   0 -12   2 23.4439 1.10127   3
   0  12   2 22.4266 1.01421   2
   0  12   2 23.1722 0.99748   2
   0  12   2 23.8564 1.01452   3
   0 -12  -2 24.6377 2.26877  24
   0  12   2 22.3875 1.03179  21
   0  12  -2 22.8241 2.84566  19
   0 -12  -2 21.4399 2.84887  20
   0  12   2 22.6368 2.70708  19
   0 -12   2 22.1924 1.13543  21
   0  12   2 22.2307 2.49575   8
   0  12  -2 25.5293 2.82592   8
   0  12   2 23.4342 2.72916  18
   0  12  -2 17.1471 2.75587  18
   0 -12  -2 22.0633 1.84858  15
   0  12  -2 25.7243 2.61852  15
   0 -12  -2 21.1685 1.82508  13
   0  12   2 22.5622 2.75328  14
   0 -12  -2 19.1210 2.36698  11
   0 -12  -3 569.595 17.0332   5
   0  12   3 564.241 14.5605   4
   0 -12   3 584.022 14.6524   4
   0  12   3 542.682 14.6381   1
   0  12   3 570.847 14.5687   3
   0 -12   3 568.514 14.7508   1
   0 -12   3 565.870 14.6221   3
   0  12  -3 640.409 17.4132  25
   0 -12  -3 563.663 17.1210  20
   0 -12   3 577.326 14.8447  21
   0  12   3 565.460 17.0423  19
   0  12   3 549.168 14.7000  21
   0  12  -3 615.754 17.0244   9
   0  12   3 600.789 16.5822   8
   0  12   3 557.024 17.0231  18
   0  12  -3 584.820 16.8294  15
   0 -12  -3 565.018 15.3096  13
   0  12   3 549.586 16.7183  14
   0 -12  -3 554.220 14.7241  15
   0 -12  -3 581.876 15.9210  11
   0  12   3 574.117 15.0624  13
   0 -12   4 54.4623 2.44306   4
   0  12   4 48.8927 2.36191   4
   0 -12  -4 51.8566 4.00307   5
   0  12   4 48.4503 2.46014   1
   0 -12   4 42.8422 2.38514   1
   0  12   4 51.4803 2.40327   3
   0 -12   4 52.5861 2.40666   3
   0  12  -4 56.0126 4.26367  25
   0  12   4 42.7167 3.78263  19
   0  12   4 45.7843 2.47571  21
   0 -12   4 49.2397 2.52353  21
   0  12   4 49.5084 3.32829   8
   0  12  -4 47.9389 3.56081   9
   0  12   4 44.3835 3.74808  18
   0  12   4 50.4041 3.64303  14
   0 -12  -4 50.7132 2.76411  13
   0  12   4 49.5623 2.57036  13
   0 -12  -4 47.5755 1.79467  15
   0 -12  -4 52.6937 3.35058  11
   0  12   4 49.4768 3.26559  11
   0 -12  -5 86.8064 5.23044   5
   0  12   5 97.3580 3.79405   4
   0 -12   5 101.503 3.89980   7
   0 -12   5 97.4601 3.80113   4
   0  12   5 90.7170 3.83797   1
   0 -12   5 100.760 3.81956   3
   0  12   5 96.1734 3.77993   3
   0 -12   5 93.4110 3.88530   1
   0  12  -5 95.4106 5.08876  22
   0  12  -5 108.097 5.89280  25
   0 -12   5 96.8079 3.27165  24
   0  12   5 92.9763 5.29451  19
   0 -12   5 90.9873 4.10329  21
   0  12   5 95.9213 4.08868  21
   0  12  -5 109.506 5.42273   9
   0  12   5 87.5769 4.44080   8
   0  12   5 91.6688 5.33776  18
   0  12   5 96.2654 3.93496  13
   0 -12  -5 101.867 4.17327  13
   0  12   5 87.9623 4.87678  14
   0  12  -5 93.3302 5.15256  12
   0 -12  -5 88.8623 4.52638  11
   0  12   5 103.606 4.84153  11
   0 -12  -6 62.6922 4.67202   5
   0 -12   6 70.3543 3.40067   4
   0  12   6 69.0574 3.35122   4
   0 -12   6 62.6218 3.39163   1
   0  12  -6 66.6085 3.61306   1
   0  12   6 64.7000 3.29004   3
   0 -12   6 69.3207 3.36482   3
   0  12   6 62.1177 3.36894   1
   0  12  -6 69.5492 4.45047  22
   0 -12   6 67.8948 2.62987  24
   0  12  -6 76.4187 5.39546  25
   0  12   6 65.9932 4.62583  19
   0  12  -6 73.0553 4.44943   9
   0 -12   6 64.6992 3.03821   7
   0  12   6 65.8924 3.67612   8
   0  12   6 68.7478 4.69251  18
   0  12   6 78.0550 4.65645  14
   0  12   6 71.0771 3.49680  13
   0 -12  -6 67.8653 3.63219  13
   0  12   6 67.5740 4.20911  11
   0  12  -6 76.5997 4.58353  12
   0 -12  -7 509.991 16.7945   5
   0  12  -7 515.402 15.2001   1
   0 -12  -7 521.203 15.1586   1
   0  12  -7 533.798 16.1162  22
   0  12  -7 607.118 17.6168  25
   0 -12   7 494.380 13.6104  24
   0  12   7 536.481 16.8104  19
   0 -12  -7 520.077 16.7033  20
   0 -12  -7 531.213 14.5674   8
   0 -12   7 497.465 13.9413   7
   0  12  -7 513.392 16.4050   9
   0  12   7 513.825 14.8524   8
   0  12   7 526.469 16.7198  18
   0  12  -7 490.164 17.0669  14
   0 -12  -7 517.676 15.0135  13
   0  12  -7 533.517 16.2955  12
   0  12   7 518.287 15.8515  11
   0 -12   8 70.1299 4.68782   6
   0 -12  -8 71.6116 5.48593   5
   0 -12  -8 73.3608 4.35237   1
   0  12  -8 72.6542 4.29696   1
   0  12  -8 90.5809 6.47840  25
   0 -12   8 70.8099 3.04021  24
   0  12  -8 71.7456 4.67702  22
   0  12   8 79.0493 5.65350  19
   0 -12  -8 72.9920 5.50198  20
   0  12   8 72.1185 3.76655   8
   0 -12  -8 71.2842 3.67469   8
   0 -12   8 71.8196 3.11599   7
   0 -12   8 70.2377 4.80615  17
   0  12   8 84.9545 5.76792  18
   0 -12   8 69.6965 4.87012  16
   0  12  -8 74.0908 5.48577  15
   0  12  -8 64.9688 4.66829  12
   0  12   8 75.5211 5.13496  11
   0 -12   9 4.71630 2.83127   6
   0 -12  -9 4.00128 2.93703   5
   0  12  -9 2.27614 2.32580   1
   0 -12  -9 0.81199 2.20289   1
   0  12  -9 4.66075 2.45287  22
   0 -12   9 4.07081 1.41990  24
   0  12  -9 1.90253 3.72841  25
   0 -12  -9 10.5366 4.03678  20
   0 -12  -9 2.62587 1.85848   8
   0 -12   9 1.95808 1.25262   7
   0  12   9 3.48378 1.75340   8
   0  12   9 6.64662 3.54271  18
   0  12   9 2.59658 3.62666  19
   0 -12   9-0.50184 2.77140  17
   0  12  -9 5.63393 3.04245  15
   0 -12   9 5.51322 2.94710  16
   0  12  -9 1.18603 2.52625  12
   0  12   9 1.84863 3.39275  11
   0 -12  10 3.61433 3.16071   6
   0 -12 -10 3.97785 3.55831   5
   0  12 -10 3.99354 2.50516   1
   0 -12 -10 8.76957 2.73398   1
   0 -12 -10 10.4201 3.28519  23
   0 -12  10 6.75296 1.75864  24
   0  12 -10 2.79249 4.24395  25
   0  12 -10 6.65595 2.76053  22
   0 -12 -10 4.26170 4.06359  20
   0 -12 -10 7.34461 2.09036   8
   0  12  10 12.7357 4.68720  19
   0 -12  10 4.68220 3.17023  17
   0  12  10 10.5685 4.43598  18
   0  12 -10 5.75120 3.43679  15
   0 -12  10 6.60292 3.27766  16
   0  12 -10 5.45288 2.69210  12
   0  12  10 5.35064 3.69797  11
   0 -12  11 432.054 14.4537   6
   0 -12  11 386.031 11.8186  24
   0 -12 -11 406.788 13.2155  23
   0  12 -11 366.325 16.1254  25
   0  12  11 385.758 14.9082  24
   0 -12 -11 430.109 15.0849  20
   0  12 -11 423.724 14.3251   1
   0 -12  11 398.653 14.7445  17
   0  12  11 414.313 15.3322  18
   0  12  11 453.258 15.8079  19
   0 -12  11 402.314 14.8420  16
   0  12 -11 415.083 15.5514  15
   0  12 -11 412.017 14.2232  12
   0  12  11 408.941 14.6208  11
   0 -12  12 57.8776 5.40579   6
   0 -12  12 55.3130 5.04248  21
   0  12  12 52.8720 4.96729  21
   0  12  12 50.8719 5.29516  24
   0 -12  12 52.8556 3.35091  24
   0 -12 -12 44.2650 4.32940  23
   0  12 -12 40.5673 6.47300  25
   0 -12  12 60.0845 5.70499  16
   0  12  12 68.8200 6.42113  18
   0  12  12 63.7588 6.25182  19
   0 -12  12 48.3256 5.35130  17
   0  12 -12 46.8636 5.66953  15
   0  12 -12 44.3834 4.60365  12
   0  12  12 48.3441 5.59413  11
   0 -12  13 222.953 9.84774   6
   0  12  13 181.050 9.79387  24
   0 -12  13 187.837 7.05912  24
   0 -12 -13 168.916 6.39789  22
   0 -12 -13 178.476 8.25193  23
   0  12  13 179.777 9.21456  21
   0 -12  13 191.178 9.47993  21
   0 -12 -13 237.059 11.1637  20
   0 -12  13 182.628 9.75080  16
   0 -12  13 207.741 10.1648  17
   0  12  13 221.002 10.8683  19
   0  12  13 210.804 10.5865  18
   0  12 -13 195.621 10.4706  15
   0  12 -13 182.696 8.79465  12
   0 -12  13 197.913 10.8025  11
   0  12  13 175.577 9.71262  11
   0 -12  14 21.9810 4.80802   6
   0 -12  14 14.1681 2.66306  24
   0 -12 -14 13.9713 3.53908  23
   0 -12 -14 17.6930 5.27000  20
   0 -12  14 14.6596 4.25831  21
   0  12  14 12.7755 4.09819  21
   0 -12 -14 16.0660 4.54098   9
   0  12  14 37.5668 6.10039  19
   0  12  14 36.7755 6.04560  18
   0 -12  14 13.9541 4.68427  16
   0  12  14 5.30817 5.57931  17
   0  12  14 12.9772 5.80155  16
   0 -12  14 13.5968 5.18003  17
   0  12 -14 16.8704 4.55938  15
   0  12 -14 14.9447 3.72257  12
   0 -12  14 14.0918 5.05232  11
   0  12  14 15.5077 5.04876  11
   0 -12  15 124.656 8.65418   6
   0 -12 -15 116.377 8.89615   5
   0 -12 -15 155.788 13.0999  25
   0 -12 -15 112.038 6.86103  23
   0 -12  15 108.043 5.55580  24
   0  12  15 103.189 7.58963  21
   0 -12  15 105.239 7.72805  21
   0 -12 -15 124.822 8.35315  20
   0 -12 -15 112.641 7.98729   9
   0  12  15 88.9873 9.04627  16
   0 -12  15 104.770 8.21369  16
   0 -12  15 122.757 8.95084  17
   0  12  15 136.307 9.20986  18
   0  12  15 98.6406 9.48624  17
   0  12  15 142.719 9.38647  19
   0  12 -15 102.124 8.37143  15
   0  12 -15 107.190 6.89010  12
   0 -12  15 105.470 8.84127  11
   0  12  15 111.146 8.34085  11
   0 -12  16 9.45645 6.19958   6
   0 -12 -16 13.8136 5.11572   5
   0 -12  16 7.35307 2.85043  24
   0 -12 -16 9.83311 3.64265  23
   0 -12 -16 47.3707 11.5215  25
   0  12  16 2.50878 4.25034  21
   0 -12  16 5.60714 4.36574  21
   0 -12 -16 20.7328 6.42484  20
   0 -12 -16 10.5362 4.81839   9
   0 -12  16 3.59858 5.40691  16
   0 -12  16 13.5410 6.05017  17
   0  12  16 4.40561 6.69549  17
   0  12  16 33.9866 6.79892  19
   0  12  16 7.12620 6.46836  16
   0  12  16 29.8740 6.44796  18
   0  12 -16 7.44032 5.22491  15
   0  12 -16 7.51324 3.56028  12
   0  12  16 17.0860 6.20603  11
   0 -12  16 7.02076 5.39417  11
   0 -12  17 4.92111 6.29221   6
   0 -12 -17 10.9299 5.40023   5
   0 -12 -17 15.1859 4.14071  23
   0 -12 -17 13.7422 10.7378  25
   0 -12  17 6.43448 2.84368  24
   0 -12  17 12.5263 4.83489  21
   0  12  17 9.45225 4.67282  21
   0 -12 -17 35.7135 6.81359  20
   0 -12 -17 8.87553 4.65165   9
   0 -12  17 4.81286 6.26620  17
   0  12  17 50.8524 7.39299  19
   0  12  17 8.73928 6.72737  16
   0 -12  17 11.0270 6.25795  16
   0  12  17 1.75410 7.43396  17
   0  12  17 59.6120 7.67899  18
   0  12 -17 12.5227 5.56274  15
   0 -12  17 13.2329 5.69983  11
   0  12 -17 11.2297 3.78480  12
   0  12  17 21.7770 6.37309  11
   0 -12 -18 4.91598 5.52460   5
   0 -12  18-3.26531 6.62850   6
   0 -12  18 3.52612 3.05679  24
   0 -12 -18 8.77626 4.27334  23
   0 -12 -18-11.2450 11.4011  25
   0  12 -18 4.64280 7.11595  25
   0 -12  18 1.98504 4.69373  21
   0  12  18-0.48179 4.60065  21
   0 -12 -18-2.64954 6.04720  20
   0 -12 -18 10.4008 5.69829   9
   0 -12  18 16.2654 6.92431  16
   0  12  18-4.33023 8.30790  17
   0  12  18-1.23193 7.35564  16
   0 -12  18 10.7167 6.93577  17
   0  12 -18 7.08938 5.20619  15
   0 -12  18 6.70966 6.24558  11
   0 -12 -18 31.8746 5.79043  12
   0  12 -18 7.83941 4.05463  12
   0  12  18 4.24049 6.13059  11
   0 -12 -19 189.941 12.3559   5
   0  12 -19 224.140 14.4211  25
   0  12  19 177.926 11.4520  21
   0 -12 -19 173.281 10.7169  20
   0 -12  19 181.115 11.5731  21
   0 -12 -19 183.461 11.7476   9
   0  12  19 164.060 13.1774  16
   0  12  19 167.373 13.2272  17
   0 -12  19 195.561 13.1021  17
   0 -12  19 191.086 12.7729  16
   0  12  19 277.492 13.6968  18
   0  12  19 280.481 13.9511  19
   0  12 -19 206.541 12.6112  15
   0  12 -19 197.574 9.87069  12
   0  12  19 216.764 12.8744  11
   0 -12  19 214.921 13.9551  11
   0 -12 -19 221.408 10.6090  12
   0 -12 -20 5.33890 5.97567   5
   0  12 -20 13.8046 8.50811  25
   0 -12 -20 13.9336 10.2340  25
   0  12  20 7.59460 5.48864  21
   0 -12  20 1.67559 5.40865  21
   0 -12 -20 16.7469 5.75693  20
   0 -12 -20 18.0982 5.97443   9
   0 -12  20 13.5765 7.56287  17
   0  12  20-4.75674 8.58991  16
   0  12  20 38.0446 8.25661  19
   0  12  20 29.2445 7.79071  18
   0  12  20-3.41011 8.73633  17
   0 -12  20 12.4036 7.10924  16
   0  12 -20 9.39618 5.89078  15
   0 -12  20 31.2527 8.11388  11
   0 -12 -20 9.06879 5.00289  12
   0  12  20 18.7359 7.41169  11
   0  12 -20 4.94226 4.06951  12
   0 -12 -21-7.65837 9.67922  25
   0  12 -21 0.65124 8.09459  25
   0 -12  21-0.58654 5.92775  21
   0  12  21-1.13961 5.85462  21
   0 -12 -21-1.12633 5.24054  20
   0 -12 -21 1.71860 5.81381   9
   0  12  21-3.54643 8.23359  17
   0  12  21 13.1030 7.51985  18
   0 -12  21 2.35709 7.91123  17
   0 -12  21-3.52628 7.36562  16
   0  12  21-1.41435 8.05072  16
   0  12  21 18.7858 7.64265  19
   0 -12 -21 4.28619 6.36762   5
   0  12 -21-2.92541 4.13993  12
   0  12  21 2.70911 7.30876  11
   0 -12 -21-2.88858 5.01768  12
   0 -12  21 3.55241 7.56237  11
   0  12 -22 5.98646 8.26775  25
   0 -12 -22 2.43150 9.20220  25
   0 -12 -22-1.09395 5.50996  20
   0  12  22-1.78187 5.97757  21
   0 -12  22 0.61153 5.75000  21
   0 -12 -22-2.37841 6.18358   9
   0  12  22 8.17885 7.53859  18
   0  12  22-2.19391 8.67645  16
   0  12  22-5.13471 8.62292  17
   0  12  22 29.1748 8.51307  19
   0 -12  22 13.4025 8.74362  17
   0 -12  22 10.3380 8.16435  16
   0 -12 -22-3.76284 6.67542   5
   0  12  22 5.59246 7.99309  11
   0 -12  22 2.20938 7.41166  11
   0 -12 -22-1.42828 5.28268  12
   0 -12  23 29.7104 7.19012  21
   0  12  23 31.3252 7.56836  21
   0 -12 -23 45.0931 8.14084   9
   0 -12  23 71.0927 11.2744  17
   0  12  23 30.1443 9.79743  17
   0  12  23 51.5868 9.70487  19
   0 -12  23 72.8997 11.2498  16
   0  12  23 56.4277 9.50094  18
   0  12  23 26.2744 9.30326  16
   0  12 -23 28.5804 9.93524  25
   0 -12 -23 11.0044 9.40555  25
   0  12  23 50.3804 9.56669  11
   0 -12  23 47.7382 9.67408  11
   0  12  24 1.88734 6.25023  21
   0 -12  24-3.23400 6.59144  21
   0 -12 -24 0.62150 6.22809   9
   0  12  24-8.42880 9.06327  17
   0 -12  24 22.7344 10.2677  17
   0  12  24-2.38793 7.89942  19
   0 -12  24 17.6522 10.0316  16
   0  12  24-0.76360 8.72181  16
   0  12  24 13.7598 8.33217  18
   0  12 -24-0.68463 8.96995  25
   0 -12 -24-9.80743 9.19750  25
   0  12  24-7.54254 8.29242  11
   0  12  25 1.91337 6.30894  21
   0 -12  25-3.27887 6.48684  21
   0 -12 -25 5.02220 6.93064   9
   0  12  25-2.97514 7.73739  19
   0  12  25 8.95567 7.90034  18
   0 -12  25 20.2457 10.2868  17
   0  12  25-7.69753 9.51444  16
   0  12  25-7.71978 9.29759  17
   0 -12  25 13.8905 9.78806  16
   0  12 -25 9.60816 9.12574  25
   0  12  25-1.16292 8.36280  11
   0 -13   0-0.52437 1.89538   5
   0 -13   0 0.27191 1.38993  24
   0 -13   0 0.38561 1.98105  20
   0  13   0 0.20067 2.01091  19
   0  13   0-0.18467 1.77796   8
   0  13   0-0.20076 1.84122  18
   0  13   0 0.37099 1.63636  15
   0 -13   0-1.10267 1.80154  15
   0  13   0-0.39537 2.14366  14
   0 -13   0-0.49235 1.92175  11
   0 -13   0-0.27746 1.23871  13
   0 -13  -1 634.117 18.3336   5
   0 -13   1 619.155 18.0298   5
   0 -13   1 624.064 16.5550  24
   0 -13  -1 641.419 16.9835  24
   0  13   1 651.865 18.6837  19
   0 -13  -1 630.014 18.5280  20
   0  13  -1 592.224 18.4045  19
   0  13   1 644.253 18.3137   8
   0  13  -1 632.845 18.4142   8
   0  13   1 636.189 18.5938  18
   0  13  -1 628.936 18.5912  18
   0  13  -1 611.622 18.5969  14
   0 -13   1 619.069 17.3249  15
   0  13   1 634.550 18.4237  14
   0 -13  -1 608.193 16.6483  13
   0 -13  -1 625.562 16.8435  15
   0  13  -1 620.087 17.6689  15
   0  13   1 618.150 16.9413  15
   0 -13   1 623.015 16.9117  13
   0 -13  -1 620.704 17.2492  11
   0 -13  -2 18.2706 2.69886   5
   0 -13   2 15.3631 1.56061  24
   0  13   2 19.8171 2.82132  19
   0  13  -2 17.3825 2.85147  19
   0 -13  -2 20.2671 2.88089  20
   0  13   2 13.8006 2.28727   8
   0  13  -2 15.9928 2.46823   8
   0  13   2 16.7806 2.68908  18
   0  13  -2 17.6712 2.72825  18
   0 -13  -2 15.0814 1.70216  15
   0 -13  -2 15.9593 1.67931  13
   0  13  -2 16.3226 2.37342  15
   0  13   2 13.3671 2.51515  14
   0 -13  -2 15.0336 2.18097  11
   0 -13  -3 55.5890 4.05595   5
   0 -13   3 52.9356 2.11120   4
   0  13   3 52.7048 2.04912   4
   0  13   3 48.5775 2.01775   3
   0 -13   3 53.8204 2.12827   3
   0  13  -3 31.7003 3.89673  25
   0 -13   3 50.7412 2.21793  21
   0 -13  -3 62.5979 4.26640  20
   0  13   3 53.1214 2.16893  21
   0  13   3 53.5961 3.88043  19
   0  13   3 56.9121 3.65007   8
   0  13  -3 57.2949 3.81148   9
   0  13  -3 56.5102 4.01450   8
   0  13   3 56.9318 4.03634  18
   0  13  -3 53.0487 3.74647  15
   0 -13  -3 53.8643 2.43015  15
   0  13   3 46.8965 3.73004  14
   0 -13  -3 52.9300 2.84400  13
   0 -13  -3 55.3618 3.45249  11
   0  13   3 54.7611 2.60592  13
   0 -13  -4 116.134 5.95074   5
   0 -13   4 111.152 3.84817   4
   0  13   4 104.857 3.77109   4
   0  13   4 106.477 3.86984   1
   0  13   4 109.363 3.79166   3
   0 -13   4 110.530 3.95338   1
   0 -13   4 113.358 3.86472   3
   0  13  -4 105.899 5.89483  25
   0 -13   4 109.394 4.08442  21
   0  13   4 101.789 3.94087  21
   0 -13  -4 113.422 5.94624  20
   0  13   4 121.088 5.98325  19
   0  13   4 106.256 5.09000   8
   0  13  -4 115.218 5.63994   9
   0  13   4 111.617 5.78512  18
   0  13   4 109.801 4.11532  13
   0  13   4 110.069 5.46031  14
   0 -13  -4 111.132 4.37830  13
   0  13  -4 122.509 5.81321  15
   0 -13  -4 104.675 3.36084  15
   0 -13  -4 121.119 5.08292  11
   0  13   4 105.097 5.01281  11
   0 -13   5 120.326 4.34658   4
   0 -13   5 122.831 4.61202   7
   0 -13  -5 135.981 6.53977   5
   0  13   5 124.717 4.35767   4
   0 -13   5 115.500 4.43860   1
   0  13   5 117.218 4.30444   3
   0 -13   5 119.106 4.33834   3
   0  13   5 119.321 4.48031   1
   0 -13   5 114.965 3.84071  24
   0  13  -5 111.531 5.82210  22
   0  13  -5 119.440 6.40826  25
   0 -13   5 110.758 4.60043  21
   0  13   5 117.867 4.60244  21
   0  13   5 120.956 6.21950  19
   0  13  -5 127.615 6.13520   9
   0  13   5 125.313 5.44096   8
   0  13   5 126.313 6.34021  18
   0  13   5 121.186 4.50418  13
   0  13   5 123.336 5.85593  14
   0 -13  -5 119.929 4.77844  13
   0  13  -5 130.001 6.18349  12
   0  13   5 113.487 5.33428  11
   0 -13   6-0.28516 1.34432   7
   0  13   6 0.77538 1.54496   4
   0 -13  -6 1.03396 2.41866   5
   0 -13   6 0.10040 1.50279   4
   0  13   6 1.15960 1.60657   3
   0 -13   6 0.70156 1.46527   3
   0 -13   6 1.69136 1.60828   1
   0  13   6 0.10790 1.64576   1
   0  13  -6 1.26710 3.25325  25
   0 -13   6 0.43812 0.84156  24
   0  13  -6 0.43670 2.25263  22
   0  13   6 0.25437 1.56326  21
   0 -13   6 1.47731 1.58373  21
   0  13   6 3.23072 1.89629   8
   0  13  -6-0.23416 2.11454   9
   0  13   6-0.24810 2.52842  18
   0  13   6 1.23566 2.51855  19
   0  13   6 0.82655 1.84625  13
   0 -13  -6 0.37724 1.65993  13
   0  13   6 1.04629 2.46758  14
   0  13  -6 2.26047 2.03047  12
   0  13   6 1.93475 2.31026  11
   0 -13  -7 8.08246 2.78796   5
   0  13  -7 10.0002 2.71514  22
   0  13  -7 6.91072 3.49826  25
   0 -13   7 8.01962 1.23848  24
   0 -13   7 6.26877 2.05675  21
   0  13   7 7.95585 2.00927  21
   0  13   7 7.66591 1.97492   8
   0 -13   7 7.26992 1.65393   7
   0  13  -7 9.05907 2.70591   9
   0  13   7 11.3386 3.46907  19
   0  13   7 12.1649 3.30207  18
   0  13   7 23.5553 3.69383  14
   0 -13  -7 6.52754 1.96434  13
   0  13   7 6.75756 2.95663  11
   0  13  -7 6.31161 2.57919  12
   0 -13  -8 2.69818 2.87309   5
   0 -13   8 0.45099 2.40023   6
   0  13  -8 2.25877 2.40432  22
   0  13  -8-1.20816 3.49505  25
   0 -13   8 0.76086 1.17305  24
   0  13   8 1.25539 2.10829  21
   0 -13  -8-2.46506 3.41389  20
   0 -13   8 1.87724 2.16533  21
   0 -13   8 0.56501 1.36473   7
   0  13   8 0.83972 1.84745   8
   0  13  -8 0.27168 2.42734   9
   0  13   8-0.84534 3.18663  19
   0 -13   8 0.94313 2.58467  17
   0  13   8-0.84810 3.18628  18
   0  13  -8 2.96075 3.01717  14
   0  13  -8 0.72669 2.47878  12
   0  13   8 2.97804 3.16547  11
   0 -13  -9 170.494 8.59120   5
   0 -13   9 160.548 7.49158   6
   0 -13   9 148.062 5.14445  24
   0 -13  -9 184.401 6.89336  23
   0  13  -9 171.781 9.05023  25
   0  13  -9 147.990 7.19873  22
   0 -13  -9 159.263 8.48267  20
   0 -13   9 145.276 6.94320  21
   0  13   9 144.705 6.81488  21
   0  13   9 189.414 8.71947  19
   0  13   9 153.757 5.98558   8
   0  13  -9 153.807 7.83122   9
   0 -13   9 146.075 4.97613   7
   0 -13   9 153.970 7.60465  16
   0 -13   9 157.772 7.67900  17
   0  13   9 200.611 8.93342  18
   0  13  -9 155.755 8.37691  15
   0  13  -9 144.295 7.34282  12
   0  13   9 152.957 7.60729  11
   0 -13  10 52.9666 4.74462   6
   0 -13 -10 50.8377 5.31875   5
   0 -13  10 51.9462 2.86197  24
   0  13 -10 68.9194 6.72006  25
   0 -13 -10 53.9172 4.18837  23
   0 -13 -10 56.0089 5.61803  20
   0  13  10 51.2794 4.36552  21
   0 -13  10 42.9242 4.18049  21
   0  13 -10 47.0863 4.79279   9
   0 -13 -10 58.1288 3.41389   8
   0  13  10 51.4502 5.46885  18
   0 -13  10 52.3265 4.93512  16
   0  13  10 50.9586 5.62911  19
   0 -13  10 50.1302 4.84270  17
   0  13 -10 51.7779 5.21112  15
   0  13  10 51.4823 5.04264  11
   0  13 -10 54.7541 4.61244  12
   0 -13  11 28.9893 4.29395   6
   0 -13 -11 31.5875 3.87275  23
   0  13 -11 28.4425 5.59610  25
   0 -13  11 29.9578 2.48692  24
   0 -13  11 27.8781 3.92165  21
   0  13  11 31.2647 3.87551  21
   0 -13 -11 30.8595 5.12755  20
   0  13 -11 30.8576 4.30871   9
   0  13  11 31.7208 5.03995  19
   0  13  11 27.9743 4.76649  18
   0 -13  11 24.8603 4.16189  17
   0 -13  11 28.5108 4.55540  16
   0  13 -11 32.5533 4.61389  15
   0  13  11 27.0453 4.56865  11
   0  13 -11 28.3560 4.10351  12
   0 -13  12 66.2198 5.60698   6
   0 -13 -12 47.4188 4.53396  23
   0  13 -12 62.3059 7.01076  25
   0 -13  12 54.5660 3.34294  24
   0 -13 -12 73.6024 6.68063  20
   0  13  12 57.5540 5.13275  21
   0 -13  12 63.7284 5.30858  21
   0  13 -12 66.9996 5.75711   9
   0  13  12 70.7051 6.70300  19
   0  13  12 73.4047 6.66999  18
   0 -13  12 65.0812 5.89860  17
   0 -13  12 63.6662 5.82654  16
   0  13 -12 61.1957 6.31479  15
   0  13  12 58.3369 5.78013  11
   0  13 -12 51.8906 4.94530  12
   0 -13  13 17.5640 4.26344   6
   0  13 -13 15.4653 5.75308  25
   0 -13  13 10.2366 2.20947  24
   0 -13 -13 3.79747 3.58437  23
   0 -13  13 11.3640 3.86612  21
   0  13  13 12.2431 3.58127  21
   0 -13 -13 25.3610 5.95562  20
   0  13  13 25.9309 5.39448  18
   0 -13  13 9.39928 4.42749  17
   0  13  13 31.8019 5.54793  19
   0 -13  13 14.8005 4.37022  16
   0  13 -13 6.91571 4.20994  15
   0  13 -13 9.71064 3.50335  12
   0  13  13 11.3243 4.66840  11
   0 -13  13 8.48327 4.54063  11
   0 -13  14 59.2947 6.07152   6
   0 -13 -14 35.3105 4.40245  23
   0 -13  14 44.3396 3.44107  24
   0  13  14 53.2881 5.43368  21
   0 -13 -14 48.1070 6.29840  20
   0 -13  14 43.9105 5.40668  21
   0 -13 -14 51.0056 5.87240   9
   0  13  14 58.4256 6.70478  19
   0 -13  14 42.2608 5.82220  16
   0  13  14 52.6204 6.56278  18
   0 -13  14 55.3323 6.56304  17
   0  13 -14 54.2171 6.34527  15
   0 -13  14 47.5409 6.57766  11
   0  13 -14 46.6500 4.84641  12
   0  13  14 41.7311 6.17036  11
   0 -13  15 2.30536 4.50291   6
   0 -13 -15 31.3158 10.3440  25
   0 -13 -15 1.28638 3.19822  23
   0 -13  15 0.33157 2.24740  24
   0 -13 -15 4.05710 5.35954  20
   0 -13  15 1.59160 3.95346  21
   0  13  15 1.92062 3.69863  21
   0 -13 -15 4.16344 4.32998   9
   0  13  15-3.67234 6.78723  16
   0  13  15-3.68524 6.79358  17
   0 -13  15-2.10316 5.22850  16
   0  13  15 18.1281 5.85084  19
   0 -13  15 0.42220 5.51803  17
   0  13  15 14.6081 5.62333  18
   0  13 -15-1.45945 4.34666  15
   0  13 -15 0.94361 3.24528  12
   0 -13  15-2.57518 5.16141  11
   0  13  15 14.6948 5.70994  11
   0 -13  16 4.58165 6.46554   6
   0 -13 -16 3.54285 5.05052   5
   0 -13  16 2.33270 2.52743  24
   0 -13 -16 1.36674 3.50044  23
   0 -13  16 0.43017 4.04511  21
   0  13  16 0.83079 4.05502  21
   0 -13 -16 12.5604 6.39629  20
   0 -13 -16 2.66100 4.44477   9
   0  13  16 13.0857 5.56194  18
   0  13  16-8.37584 7.27955  16
   0 -13  16-3.60402 5.63092  16
   0  13  16-3.92252 7.39689  17
   0  13  16 20.0813 6.28501  19
   0 -13  16 1.80737 5.83085  17
   0  13 -16 5.12160 4.95420  15
   0  13  16 6.21017 6.04061  11
   0  13 -16 0.32335 3.51972  12
   0 -13  16-0.55000 5.34454  11
   0 -13 -17-1.59996 5.01453   5
   0 -13  17-5.59218 6.49213   6
   0 -13  17 0.96164 2.60672  24
   0 -13 -17 11.7635 10.4198  25
   0 -13 -17-0.57777 3.76604  23
   0  13  17 1.34073 4.30289  21
   0 -13  17 4.62687 4.53652  21
   0 -13 -17 8.56353 6.23574  20
   0 -13 -17-0.47129 4.30029   9
   0 -13  17-1.91784 5.97605  16
   0  13  17-7.10119 7.25254  16
   0 -13  17 0.48111 6.12775  17
   0  13  17-8.31412 7.46308  17
   0  13  17 11.3014 6.17496  19
   0  13  17 22.6192 6.37777  18
   0  13 -17-1.07476 5.02813  15
   0  13 -17 0.33050 3.54453  12
   0 -13  17-1.75517 5.73626  11
   0  13  17 11.8957 6.27054  11
   0 -13 -18 58.7132 7.75054   5
   0 -13  18 27.5343 7.21923   6
   0 -13 -18-1.30897 11.5883  25
   0 -13 -18 55.5365 5.84248  23
   0 -13 -18 52.5493 7.71905  20
   0 -13  18 58.8728 7.03303  21
   0  13  18 54.4955 6.86071  21
   0 -13 -18 46.8272 6.77277   9
   0 -13  18 48.7021 7.59437  16
   0  13  18 42.4776 8.21862  16
   0  13  18 76.2599 8.28030  18
   0  13  18 53.3240 9.07183  17
   0 -13  18 67.7347 8.80220  17
   0  13  18 74.1445 8.24683  19
   0  13 -18 40.4502 7.13238  15
   0 -13  18 48.9670 7.86839  11
   0  13  18 68.5671 8.08895  11
   0  13 -18 49.6354 5.68878  12
   0 -13 -19 9.33163 6.01827   5
   0  13 -19 3.68179 8.04081  25
   0 -13 -19-4.71143 11.0502  25
   0 -13  19 3.15371 5.17809  21
   0  13  19 2.03293 4.96244  21
   0 -13 -19-7.95247 6.69317  20
   0 -13 -19 6.29691 5.60804   9
   0  13  19 3.29069 7.11181  17
   0  13  19-2.62500 7.09141  16
   0 -13  19-0.53599 7.05875  17
   0 -13  19 10.1431 7.37026  16
   0  13  19 24.6999 7.29534  18
   0  13  19 21.9989 7.40765  19
   0  13 -19 8.17058 5.92436  15
   0  13 -19-1.01248 4.06683  12
   0 -13 -19 23.6741 5.61177  12
   0 -13  19 2.61797 6.56000  11
   0  13  19 8.83813 6.79424  11
   0 -13 -20 7.86152 6.29183   5
   0  13 -20 5.11744 8.27790  25
   0 -13 -20 13.0592 10.0336  25
   0 -13  20 1.66541 5.44639  21
   0  13  20 6.98337 5.63389  21
   0 -13 -20 4.36300 5.37906  20
   0 -13 -20 8.24922 5.87905   9
   0 -13  20 8.45978 7.62815  17
   0  13  20 3.43110 7.30677  16
   0  13  20 25.0597 7.20707  18
   0 -13  20 11.2419 7.21835  16
   0  13  20 0.68822 7.60040  17
   0  13  20 22.8152 7.47339  19
   0  13 -20 9.05164 6.07605  15
   0 -13 -20 5.94204 4.97787  12
   0 -13  20 15.0927 7.46883  11
   0  13  20 11.3028 7.03040  11
   0  13 -20 6.05575 4.12784  12
   0  13 -21 11.1663 8.34869  25
   0 -13 -21 8.13744 9.67339  25
   0 -13 -21 22.6451 6.01617  20
   0  13  21 10.7079 6.11807  21
   0 -13  21 0.58256 5.99260  21
   0 -13 -21 8.58877 6.00849   9
   0  13  21 5.72518 7.76565  17
   0  13  21 32.7342 8.10896  18
   0  13  21 27.5185 8.04266  19
   0  13  21 7.84879 7.71440  16
   0 -13  21 8.76083 7.61933  16
   0 -13  21 7.03079 8.11090  17
   0 -13 -21 11.8528 6.96536   5
   0 -13  21 7.88573 7.34148  11
   0  13 -21 12.9000 4.43954  12
   0  13  21 6.93301 7.51491  11
   0 -13 -21 15.9424 5.10284  12
   0  13 -22 8.78396 8.94423  25
   0 -13 -22 10.6954 9.72651  25
   0 -13  22 13.9469 6.60400  21
   0 -13 -22 3.79656 5.36296  20
   0  13  22 11.1428 6.41039  21
   0 -13 -22 23.1190 6.88569   9
   0  13  22 8.10045 8.13346  16
   0  13  22 2.95318 8.40853  17
   0  13  22 17.5892 7.98681  19
   0 -13  22 17.5205 8.74643  17
   0  13  22 17.0321 7.85110  18
   0 -13  22 15.6797 8.53177  16
   0 -13 -22 1.27639 6.42729   5
   0 -13  22 4.45623 8.14507  11
   0 -13 -22 7.27147 4.94495  12
   0  13  22 14.2860 7.85698  11
   0 -13 -23 1.12678 8.93492  25
   0  13 -23 0.68526 8.79739  25
   0  13  23 1.81597 6.04083  21
   0 -13  23 1.87807 6.30094  21
   0 -13 -23 3.04302 6.09967   9
   0 -13  23 10.4779 9.02899  16
   0  13  23-4.54156 9.51273  17
   0  13  23 2.37835 7.67313  19
   0  13  23-0.75436 9.21932  16
   0  13  23 12.5131 7.90453  18
   0 -13  23 15.4225 9.47817  17
   0 -13 -23 3.23469 6.80806   5
   0 -13  23 14.5000 9.08242  11
   0  13  23 7.86136 8.11008  11
   0  13  24 6.80959 6.33917  21
   0 -13  24 10.8704 6.57431  21
   0 -13 -24 11.1522 6.69806   9
   0 -13  24 29.9136 10.5227  17
   0  13  24 20.9257 8.67315  19
   0 -13  24 28.6055 10.5316  16
   0  13  24 16.2035 8.13682  18
   0  13  24-0.76884 9.55932  17
   0  13  24 1.53236 9.20340  16
   0  13 -24 9.00578 8.94233  25
   0  13  24 1.70144 7.98935  11
   0 -13  24-0.77738 9.33787  11
   0  13  25-5.01133 6.41016  21
   0 -13  25 4.52684 6.36886  21
   0 -13 -25 3.11977 6.66659   9
   0 -13  25 21.1193 9.88401  16
   0  13  25 0.59611 7.65243  18
   0 -13  25 21.7856 10.2348  17
   0  13  25-1.54147 9.25513  16
   0  13  25-3.86319 9.08261  17
   0  13  25 3.56458 7.74486  19
   0  13 -25-10.3693 9.32496  25
   0  13  25-2.26420 8.53692  11
   0 -14   0 283.521 8.65532  24
   0  14   0 278.725 10.3117  19
   0 -14   0 282.685 10.3130  20
   0  14   0 291.998 10.1867   8
   0  14   0 285.403 10.3860  18
   0 -14   0 290.017 9.05727  15
   0  14   0 293.795 9.28906  15
   0 -14   0 280.183 8.66955  13
   0  14   0 302.135 10.5124  14
   0 -14   0 291.594 10.0912   5
   0 -14   1 20.8019 2.62854   5
   0 -14  -1 24.8706 3.02980   5
   0 -14   1 21.5300 1.88194  24
   0 -14  -1 23.5864 2.20843  24
   0  14  -1 21.7387 2.96082  19
   0 -14  -1 26.0122 3.14263  20
   0  14   1 20.7959 2.80827  19
   0  14  -1 20.4527 2.69032   8
   0  14   1 22.7626 2.80695   8
   0  14  -1 22.9240 3.06894  18
   0  14   1 21.0280 2.78791  18
   0  14   1 18.5519 2.80811  14
   0  14   1 23.6039 2.23761  15
   0  14  -1 21.7367 3.10329  14
   0 -14  -1 21.6845 2.20305  15
   0  14  -1 21.4863 2.55189  15
   0 -14  -1 20.9960 1.84867  13
   0 -14   1 21.1829 1.98919  13
   0 -14  -1 21.4946 2.37290  11
   0 -14  -2 125.526 5.99780   5
   0 -14   2 121.857 5.62138   5
   0 -14   2 118.203 4.20020  24
   0  14  -2 114.224 6.07262  19
   0 -14  -2 120.936 6.08019  20
   0  14   2 118.331 5.99365  19
   0  14  -2 120.834 5.97632   8
   0  14   2 131.100 5.85356   8
   0  14  -2 113.825 6.06071  18
   0  14   2 119.863 6.03312  18
   0  14  -2 122.998 6.33956  14
   0 -14  -2 113.605 4.40927  13
   0  14  -2 108.483 5.37934  15
   0  14   2 127.585 6.03325  14
   0 -14  -2 117.919 4.43724  15
   0 -14  -2 118.802 5.07712  11
   0  14   3 16.7905 1.10836   4
   0 -14  -3 16.7209 2.88989   5
   0 -14   3 15.1570 1.14489   4
   0 -14  -3 17.2752 2.94511  20
   0  14   3 18.9553 1.22470  21
   0 -14   3 14.1043 1.20958  21
   0  14   3 18.0412 2.84314  19
   0  14   3 18.9725 2.56989   8
   0  14  -3 17.8278 2.70200   8
   0  14   3 17.6266 2.84982  18
   0 -14  -3 16.9221 1.84546  13
   0  14  -3 16.5925 2.47418  15
   0 -14  -3 16.5161 1.63229  15
   0  14   3 19.8664 2.92388  14
   0 -14   3 16.0037 1.18162   3
   0  14   3 17.5311 1.11927   2
   0  14   3 16.1133 1.11661   3
   0  14   4 41.3887 2.04329   4
   0 -14   4 35.1229 1.97601   4
   0 -14  -4 41.4100 3.85914   5
   0  14   4 39.6322 1.99233   3
   0 -14   4 35.7208 2.08382   1
   0 -14   4 38.8331 2.03356   3
   0  14   4 35.0845 2.04378   1
   0  14  -4 53.2671 4.50551  25
   0 -14   4 36.1868 2.16184  21
   0  14   4 38.6667 2.14288  21
   0  14   4 37.7428 3.66309  19
   0 -14  -4 30.6384 3.59475  20
   0  14  -4 33.1167 3.37582   9
   0  14   4 39.4155 3.23974   8
   0  14   4 40.7134 3.68003  18
   0 -14  -4 39.5235 2.61956  13
   0  14   4 44.9806 3.76908  14
   0 -14  -4 37.4938 1.84127  15
   0  14  -4 37.7945 3.45692  15
   0  14   4 40.1036 2.34569  13
   0 -14  -5 82.7896 5.41872   5
   0  14   5 80.2964 3.31575   4
   0 -14   5 79.9973 3.68586   7
   0 -14   5 77.7294 3.31983   4
   0  14   5 76.0674 3.38957   1
   0 -14   5 76.6986 3.43206   1
   0  14   5 79.3194 3.31320   3
   0 -14   5 80.6261 3.35008   3
   0  14  -5 78.3601 5.43952  25
   0 -14   5 80.0979 2.89821  24
   0 -14   5 75.6646 3.57452  21
   0  14   5 71.6914 3.47996  21
   0  14   5 84.0881 5.25228  19
   0  14   5 84.8485 4.51127   8
   0  14  -5 78.9004 4.96975   9
   0  14   5 68.2808 4.95671  18
   0  14   5 81.7581 3.55774  13
   0  14  -5 85.1646 5.18357  15
   0 -14  -5 77.5582 3.77429  13
   0  14   5 72.3554 4.81277  14
   0  14   5 80.9784 4.49928  11
   0  14  -5 72.9759 4.78507  12
   0  14   6 5.50751 1.72096   4
   0 -14  -6 7.39277 2.65228   5
   0 -14   6 5.42300 1.62027   7
   0 -14   6 5.83297 1.67261   4
   0 -14   6 5.71939 1.67832   3
   0  14   6 6.27059 1.76178   1
   0  14   6 6.53347 1.73618   3
   0 -14   6 6.47954 1.87142   1
   0  14  -6 3.30407 2.30809  22
   0 -14   6 5.93900 1.03883  24
   0  14  -6 10.9349 3.60052  25
   0 -14   6 6.61547 1.88061  21
   0  14   6 6.03938 2.76675  19
   0  14   6 7.83425 1.81635  21
   0  14  -6 7.43093 2.51794   9
   0  14   6 7.96588 2.12902   8
   0  14   6 3.69756 2.63928  18
   0  14   6 5.12495 2.60703  14
   0 -14  -6 6.50992 1.93048  13
   0  14   6 4.78800 1.79434  13
   0  14   6 5.12496 2.46738  11
   0  14  -6 3.15778 2.35390  12
   0 -14  -7 95.2449 6.36597   5
   0  14  -7 117.585 7.02714  25
   0  14  -7 99.5288 5.78872  22
   0 -14   7 97.4156 3.47961  24
   0  14   7 101.396 6.39863  19
   0  14   7 104.164 4.85735  21
   0 -14   7 100.374 4.87962  21
   0 -14   7 104.061 4.23586   7
   0  14  -7 111.168 6.16788   9
   0  14   7 102.311 4.96755   8
   0  14   7 105.429 6.52370  18
   0 -14  -7 103.750 4.79847  13
   0  14   7 102.980 5.94987  14
   0  14  -7 100.001 5.92274  12
   0  14   7 113.013 5.77295  11
   0 -14  -8 2.51946 3.01807   5
   0 -14   8 1.20003 2.71415   6
   0 -14   8 0.19141 1.11998  24
   0  14  -8 2.19206 2.73582  22
   0  14  -8 0.31366 3.86603  25
   0  14   8-1.94903 2.30982  21
   0 -14  -8-0.29177 3.86084  20
   0 -14   8-1.11836 2.38027  21
   0 -14   8 0.53097 1.47803   7
   0  14   8-0.93179 2.01426   8
   0  14  -8 0.28475 2.65125   9
   0  14   8 0.29626 3.17716  19
   0  14   8-1.78271 3.11425  18
   0  14  -8-0.77416 2.61892  12
   0  14   8-1.08676 3.17108  11
   0 -14   9 8.27641 3.16431   6
   0 -14  -9 12.1392 3.86738   5
   0 -14   9 5.79058 1.35892  24
   0  14  -9 2.02662 3.87392  25
   0 -14   9 6.00290 2.60212  21
   0  14   9 3.26974 2.45907  21
   0 -14  -9 13.4131 4.91859  20
   0  14   9 6.14495 2.17031   8
   0 -14   9 5.67255 1.59830   7
   0  14  -9 6.11743 3.10824   9
   0  14   9 4.11053 3.62689  18
   0  14   9 0.94549 3.53159  19
   0 -14   9 6.89402 3.11131  17
   0 -14   9 5.82837 3.01018  16
   0  14  -9 6.46396 3.14004  15
   0  14  -9 5.34152 2.77090  12
   0  14   9 6.66368 3.51058  11
   0 -14  10-0.79296 3.23071   6
   0 -14 -10 2.16515 3.47481   5
   0 -14  10 1.69965 1.44655  24
   0 -14 -10 12.5656 3.31123  23
   0  14 -10 3.29861 4.28201  25
   0 -14  10 1.94469 2.83142  21
   0  14  10 3.48152 2.71206  21
   0 -14 -10 4.46570 4.26239  20
   0  14 -10 0.99043 2.96602   9
   0  14  10 5.71120 3.70935  19
   0 -14  10-0.28807 3.29089  17
   0  14  10 1.01116 3.44955  18
   0  14 -10 1.46557 3.56060  15
   0 -14  10 3.16759 3.43775  16
   0  14 -10 1.10770 2.82274  12
   0  14  10 5.98540 4.08480  11
   0 -14  11 5.02813 3.39673   6
   0 -14 -11 8.85532 3.74347   5
   0 -14 -11 6.57432 3.09642  23
   0  14 -11 5.50762 4.65512  25
   0 -14  11 4.60367 1.68118  24
   0 -14  11 5.44858 2.95724  21
   0  14  11 5.47239 2.77702  21
   0 -14 -11 11.6332 4.64136  20
   0  14 -11 4.25347 3.28661   9
   0  14  11 6.07001 3.84587  19
   0  14  11 8.23946 4.05344  18
   0 -14  11 7.51212 3.72733  17
   0  14 -11 5.89512 3.78625  15
   0 -14  11 7.19102 3.65491  16
   0  14 -11 0.28685 2.98611  12
   0  14  11 7.66174 4.00658  11
   0 -14  12 81.7656 6.22379   6
   0  14 -12 86.3870 7.93672  25
   0 -14  12 78.7667 3.88321  24
   0 -14 -12 93.8283 5.91489  23
   0 -14  12 91.9740 6.16607  21
   0 -14 -12 91.4260 7.32611  20
   0  14  12 85.2337 6.05755  21
   0  14  12 107.928 7.79000  19
   0  14 -12 77.8382 6.43404   9
   0 -14  12 85.3393 6.54547  17
   0 -14  12 84.8944 6.56805  16
   0  14  12 86.9333 7.26796  18
   0  14 -12 76.4309 6.75531  15
   0  14 -12 84.9877 6.08711  12
   0  14  12 76.1461 6.41818  11
   0 -14  13 108.629 7.22960   6
   0  14 -13 121.059 8.97469  25
   0 -14  13 89.5142 4.35115  24
   0 -14 -13 92.7940 5.83985  23
   0 -14  13 101.319 6.88471  21
   0  14  13 92.0998 6.57884  21
   0 -14 -13 98.5381 7.66373  20
   0  14 -13 98.3308 7.34083   9
   0  14  13 112.124 8.04914  19
   0 -14  13 95.9269 7.38003  17
   0 -14  13 96.1541 7.22106  16
   0  14  13 106.655 7.77840  18
   0  14 -13 92.1826 7.69711  15
   0  14 -13 94.3295 6.39227  12
   0  14  13 88.0917 7.06315  11
   0 -14  14 5.43262 4.13782   6
   0 -14  14 2.63294 2.14901  24
   0 -14 -14 0.23496 3.04019  23
   0  14 -14 0.95932 5.67373  25
   0  14  14 2.10086 3.50926  21
   0 -14 -14 1.86314 5.31486  20
   0 -14  14 0.72950 3.54457  21
   0  14 -14 2.62381 4.17151   9
   0 -14  14 5.52501 4.46326  17
   0  14  14 9.41910 5.09535  18
   0  14  14 5.55655 5.19363  19
   0 -14  14 1.18161 4.06375  16
   0  14 -14 2.84908 4.24281  15
   0  14 -14 0.95119 3.33674  12
   0 -14  14 0.49087 4.59325  11
   0  14  14 1.07817 4.36704  11
   0 -14  15 7.49982 4.71329   6
   0 -14  15 2.73252 2.24318  24
   0 -14 -15-0.75189 3.49950  23
   0 -14 -15 26.9241 10.4329  25
   0  14  15 6.09446 4.11626  21
   0 -14 -15 10.8147 5.77046  20
   0 -14  15 6.74292 4.23875  21
   0  14 -15 5.60402 4.57959   9
   0 -14 -15 6.34429 4.32893   9
   0  14  15 9.50007 5.23540  18
   0  14  15 4.96790 5.00419  19
   0 -14  15-0.42247 5.46628  16
   0 -14  15-2.54047 6.09024  17
   0  14 -15 6.01481 4.64449  15
   0  14 -15-0.32611 3.45906  12
   0  14  15 1.92825 4.98995  11
   0 -14  15 3.67867 5.28948  11
   0 -14  16 57.7530 7.98056   6
   0 -14 -16 68.2013 7.76119   5
   0 -14 -16 57.2333 11.9430  25
   0 -14 -16 58.4437 5.25718  23
   0 -14  16 53.1989 3.97182  24
   0 -14  16 52.3184 6.30884  21
   0 -14 -16 67.5093 7.82470  20
   0  14  16 44.0775 5.96455  21
   0  14 -16 59.1741 6.98336   9
   0 -14 -16 69.7159 7.13220   9
   0  14  16 91.5148 8.13813  18
   0 -14  16 64.5326 8.01849  17
   0 -14  16 51.6206 7.23936  16
   0  14  16 86.1269 7.98009  19
   0  14 -16 58.6138 7.34919  15
   0  14  16 68.3035 7.32551  11
   0  14 -16 57.4412 5.66873  12
   0 -14  16 52.6570 7.55124  11
   0 -14 -17 6.01993 5.34324   5
   0 -14  17 2.04097 5.96204   6
   0 -14 -17 3.07613 3.67533  23
   0 -14 -17 14.0672 10.8853  25
   0 -14 -17 20.7252 6.84038  20
   0 -14  17 1.84258 4.41634  21
   0  14  17 0.88613 4.46078  21
   0  14 -17 1.58245 4.66352   9
   0 -14 -17 6.67498 4.92040   9
   0  14  17 2.40435 6.15222  16
   0  14  17 13.4802 6.10271  19
   0  14  17 1.20554 6.26970  17
   0 -14  17 3.86111 6.32479  17
   0  14  17 18.5041 6.43797  18
   0 -14  17 0.96195 5.74257  16
   0  14 -17 12.1758 5.52384  15
   0  14 -17 7.14870 4.05311  12
   0 -14  17 6.54236 5.75416  11
   0  14  17 1.74864 5.74335  11
   0 -14  18-0.51640 7.25917   6
   0 -14 -18 6.87786 5.89352   5
   0 -14 -18 3.88892 11.2041  25
   0 -14 -18 6.73147 4.12746  23
   0 -14 -18 11.9267 6.77693  20
   0  14  18 11.8372 5.10196  21
   0 -14  18 11.8098 5.45637  21
   0  14 -18 13.3783 5.73207   9
   0 -14 -18 10.0647 5.42184   9
   0 -14  18 16.8285 7.63605  17
   0  14  18 18.8262 6.54008  18
   0  14  18 11.4022 6.64356  16
   0  14  18 19.8385 6.54693  19
   0  14  18 5.08197 6.68825  17
   0 -14  18 5.58777 6.45683  16
   0  14 -18 4.04734 5.44123  15
   0 -14  18 8.17765 6.28093  11
   0  14 -18 9.64751 4.08189  12
   0  14  18 11.5450 6.40733  11
   0 -14 -19 80.5171 9.13883   5
   0  14 -19 57.0079 9.68501  25
   0 -14 -19 60.4629 8.03832  20
   0 -14  19 84.6654 8.28847  21
   0  14  19 77.4606 7.97976  21
   0  14 -19 89.1089 8.97307   9
   0 -14 -19 78.2418 8.54933   9
   0  14  19 90.1279 9.39601  19
   0 -14  19 86.1489 9.74389  17
   0  14  19 74.6754 10.0410  17
   0  14  19 75.0529 8.85541  18
   0 -14  19 93.2646 9.52885  16
   0  14  19 61.1203 9.42129  16
   0  14 -19 87.0025 9.27526  15
   0  14 -19 90.5125 7.04432  12
   0  14  19 72.8163 8.64420  11
   0 -14  19 67.5226 9.16611  11
   0 -14 -19 103.516 7.94964  12
   0 -14 -20-1.85286 6.21557   5
   0  14 -20-1.93836 7.73553  25
   0 -14 -20 8.02953 10.5384  25
   0 -14 -20-10.7278 7.65473  20
   0 -14  20-4.41292 6.04671  21
   0  14  20 0.53100 5.36650  21
   0 -14 -20 3.87058 5.84076   9
   0  14 -20-3.06818 6.14925   9
   0  14  20 0.56297 6.93888  18
   0  14  20-2.07967 7.59897  16
   0  14  20-6.25416 7.72550  17
   0 -14  20 7.79602 7.47607  16
   0  14  20 7.30271 7.11673  19
   0 -14  20-0.55894 7.53969  17
   0  14 -20-2.47644 6.01566  15
   0  14 -20-2.74762 4.14870  12
   0 -14 -20 7.99174 5.06029  12
   0 -14  20 2.08244 7.49964  11
   0  14  20 1.01324 6.96168  11
   0 -14 -21 4.31586 9.71047  25
   0  14 -21 6.01165 8.13949  25
   0  14  21 5.00296 5.64162  21
   0 -14 -21 4.06230 5.58229  20
   0 -14  21-1.15520 5.63792  21
   0 -14 -21-2.29784 5.85438   9
   0  14 -21-4.48659 6.34011   9
   0  14  21 14.4394 7.58633  19
   0  14  21-0.72151 8.04909  17
   0  14  21 0.71917 7.68391  16
   0  14  21-2.89282 7.27084  18
   0 -14  21 1.74001 7.74970  17
   0 -14  21 6.35532 7.31964  16
   0 -14 -21-5.71910 6.76390   5
   0  14 -21 0.33653 4.12456  12
   0 -14  21 7.96130 7.37578  11
   0  14  21 1.57456 7.16297  11
   0 -14 -21 5.68300 4.92665  12
   0  14 -22 6.81894 9.06754  25
   0 -14 -22 9.85968 9.44563  25
   0  14  22 1.73421 5.81824  21
   0 -14  22 2.40182 5.96618  21
   0 -14 -22-3.54758 5.82071  20
   0  14 -22 4.63411 6.34486   9
   0 -14 -22 8.30633 6.55064   9
   0  14  22 10.0654 7.69947  18
   0 -14  22 13.6723 8.11315  16
   0  14  22 2.22468 8.74468  16
   0  14  22 7.07806 7.63130  19
   0 -14  22 8.94114 8.28393  17
   0  14  22-4.46077 9.21560  17
   0 -14 -22 11.6753 7.03411   5
   0  14  22 1.61827 7.54648  11
   0 -14 -22 1.11757 5.34736  12
   0 -14  22-0.74876 7.56774  11
   0  14 -23-9.02929 9.54423  25
   0 -14  23-1.23634 6.08790  21
   0  14  23 1.78688 6.06999  21
   0 -14 -23 7.29456 6.89737   9
   0  14 -23-0.67826 6.31504   9
   0  14  23-9.85897 9.68466  16
   0 -14  23 3.63877 8.72231  16
   0  14  23-11.4010 9.52570  17
   0  14  23 1.79723 7.50807  18
   0 -14  23 6.68368 9.66836  17
   0  14  23 0.59707 7.78350  19
   0 -14 -23-3.28359 6.91024   5
   0  14  23-2.74446 8.13628  11
   0 -14  23 7.67711 8.47542  11
   0  14  24-3.03787 6.21728  21
   0 -14  24-1.89215 6.37424  21
   0 -14 -24 2.46661 6.80777   9
   0  14 -24 4.15048 6.72147   9
   0  14  24 2.99890 7.65929  19
   0 -14  24 18.9795 10.4588  17
   0 -14  24 26.3000 10.2309  16
   0  14  24-10.0154 9.94132  17
   0  14  24 4.81436 7.50080  18
   0  14  24-3.07445 9.17448  16
   0  14 -24 2.79296 9.05633  25
   0 -14  24-6.24284 9.93899  11
   0  14  24-3.31795 8.58798  11
   0  14  25 6.13553 6.32969  21
   0 -14  25-1.27321 6.64645  21
   0 -14 -25 3.71719 6.51895   9
   0  14  25-5.34875 8.36825  19
   0  14  25-4.17414 7.89048  18
   0  14 -25-0.69708 9.29155  25
   0  14  25 3.30062 8.31196  11
   0 -15   0 1.44224 2.06472   5
   0 -15   0-0.71294 1.51272  24
   0 -15   0-0.45560 2.11047  20
   0  15   0 0.23794 2.00829  19
   0  15   0 3.05764 2.15092   8
   0  15   0 2.38201 2.12820  18
   0  15   0 1.39396 2.20556  14
   0 -15   0-0.25194 1.79670  15
   0  15   0 0.71745 1.71795  15
   0 -15   0 0.53313 1.32537  13
   0 -15  -1 13.3156 2.67604   5
   0 -15   1 10.7762 2.35450   5
   0 -15   1 10.5359 1.65226  24
   0  15  -1 9.61904 2.60295  19
   0 -15   1 9.99484 2.58457  20
   0 -15  -1 12.4313 2.55808  20
   0  15   1 6.18664 2.27537  19
   0  15  -1 14.0997 2.66931   8
   0  15   1 8.95063 2.49673   8
   0  15  -1 14.4767 2.82300  18
   0  15   1 13.3184 2.68536  18
   0  15  -1 13.8484 2.40142  15
   0 -15  -1 11.8315 1.61323  13
   0  15   1 9.25169 2.60025  14
   0  15  -1 12.0920 2.76672  14
   0 -15  -1 11.3055 1.98077  15
   0 -15   1 12.3201 1.76111  13
   0 -15   2 5.61161 1.38102  24
   0  15  -2 7.63003 2.51241  19
   0  15   2 9.37493 2.63897  19
   0 -15  -2 5.82520 2.41569  20
   0  15  -2 6.87716 2.35977   8
   0  15   2 5.82143 2.14106   8
   0  15   2 3.12952 2.25705  18
   0  15  -2 6.67547 2.35152  18
   0 -15  -2 6.14394 1.41473  13
   0  15  -2 4.66801 2.05914  15
   0  15   2 4.65478 2.29123  14
   0 -15  -2 6.81997 1.64102  15
   0  15  -2 5.57015 2.60543  14
   0 -15  -2 7.00038 2.42604   5
   0 -15   2 5.08804 2.21030   5
   0 -15   3 15.0048 1.05808   2
   0 -15   3 16.3355 1.13506   2
   0  15   3 15.1766 0.98701   2
   0  15   3 15.5201 0.93924   2
   0 -15   3 16.5586 1.10454   3
   0 -15   3 16.1497 1.57542  24
   0  15   3 10.3392 2.65874  19
   0 -15   3 19.4625 1.19140  21
   0  15   3 15.7457 1.00315  21
   0 -15  -3 13.8310 2.93572  20
   0  15   3 16.8188 2.65685   8
   0  15  -3 15.0333 2.71099   8
   0  15   3 15.0480 2.69346  18
   0 -15  -3 14.2033 1.65854  15
   0  15  -3 16.2902 2.71597  15
   0  15  -3 19.4537 3.35331  14
   0  15   3 19.2166 2.97677  14
   0 -15  -3 20.4355 2.09409  13
   0 -15  -3 15.5256 2.95305   5
   0 -15   3 16.9225 1.10320   4
   0 -15   4 8.06863 1.22863   4
   0 -15  -4 5.83854 2.68866   5
   0  15   4 7.92501 1.17478   4
   0 -15   4 8.10578 1.21694   3
   0  15   4 7.99987 1.17851   3
   0  15  -4 7.34714 3.45405  25
   0 -15   4 7.25844 1.26606  21
   0  15   4 6.87712 2.47150  19
   0  15   4 8.56954 1.28116  21
   0 -15  -4 8.88274 2.97091  20
   0  15   4 10.4539 2.41157   8
   0  15  -4 9.29425 2.49036   9
   0  15   4 9.96350 2.70578  18
   0  15   4 4.69525 2.52763  14
   0 -15  -4 8.91257 1.78215  13
   0 -15  -4 7.76063 1.27260  15
   0  15  -4 13.6646 2.80454  15
   0  15   4 9.06729 1.64338  13
   0 -15   5 98.5361 4.35970   7
   0 -15  -5 89.5627 5.78911   5
   0 -15   5 104.034 3.83262   4
   0  15   5 98.3411 3.72923   4
   0  15   5 96.0997 3.71296   3
   0 -15   5 92.6537 3.87881   1
   0 -15   5 92.4005 3.72879   3
   0  15   5 87.8914 3.76050   1
   0  15  -5 98.6669 6.30578  25
   0 -15   5 95.1874 4.04067  21
   0  15   5 100.682 5.84252  19
   0  15   5 95.2604 3.95483  21
   0  15   5 106.090 5.27885   8
   0  15  -5 103.028 5.83083   9
   0  15   5 100.560 5.88860  18
   0  15   5 101.161 5.68419  14
   0 -15  -5 93.8159 4.26427  13
   0  15  -5 100.945 5.89583  15
   0  15   5 99.8835 3.99902  13
   0  15   5 93.9972 5.08056  11
   0  15   6 279.991 8.39321   4
   0 -15  -6 278.278 11.0756   5
   0 -15   6 282.522 8.46003   4
   0 -15   6 270.352 8.37422   3
   0  15   6 274.113 8.56808   1
   0  15   6 267.213 8.32621   3
   0 -15   6 277.905 8.64416   1
   0  15  -6 295.530 11.4078  25
   0 -15   6 264.489 7.57067  24
   0  15   6 264.546 8.71427  21
   0 -15   6 275.547 8.91461  21
   0  15   6 270.231 10.9765  19
   0  15  -6 301.196 11.0589   9
   0 -15   6 276.123 8.66410   7
   0  15   6 257.115 9.58557   8
   0  15   6 292.949 11.2614  18
   0 -15  -6 281.580 8.97608  13
   0  15   6 275.281 8.55346  13
   0  15   6 273.412 10.4480  14
   0  15  -6 269.601 10.6166  12
   0  15   6 276.261 9.88398  11
   0 -15  -7 11.4472 3.44715   5
   0 -15   7 8.37000 1.14620  24
   0  15  -7 11.7951 3.93935  25
   0  15   7 9.42207 2.22374  21
   0  15   7 4.70608 3.36736  19
   0 -15   7 10.1834 2.29262  21
   0  15  -7 12.0209 3.14847   9
   0  15   7 7.68428 2.25743   8
   0 -15   7 10.1179 1.87963   7
   0  15   7 11.2298 3.47069  18
   0  15   7 12.3294 3.12406  14
   0 -15  -7 12.0916 2.28647  13
   0  15  -7 10.1441 2.92480  12
   0  15   7 8.82630 2.84265  11
   0 -15  -8 111.730 7.14926   5
   0  15  -8 112.222 7.55059  25
   0 -15   8 111.384 3.82277  24
   0  15   8 114.249 7.06042  19
   0 -15   8 108.760 5.55071  21
   0  15   8 109.221 5.45751  21
   0 -15  -8 125.882 7.73461  20
   0 -15   8 118.581 4.57299   7
   0  15  -8 114.270 6.70487   9
   0  15   8 113.145 5.46433   8
   0  15   8 107.510 6.95855  18
   0 -15  -8 117.697 5.42672  13
   0  15   8 119.883 6.74582  14
   0  15   8 122.201 6.30087  11
   0  15  -8 117.435 6.71361  12
   0 -15  -9 8.11321 3.71608   5
   0 -15   9 6.62042 3.38650   6
   0 -15   9 7.99813 1.41755  24
   0  15  -9 8.75572 4.30827  25
   0  15   9 8.66479 2.63300  21
   0 -15  -9 8.72646 4.58388  20
   0 -15   9 5.95351 2.55192  21
   0  15   9 8.41306 2.42353   8
   0  15  -9 7.05555 3.28666   9
   0 -15   9 5.86666 1.70250   7
   0  15   9 9.26386 4.10482  18
   0  15   9 7.91741 3.90609  19
   0 -15   9 5.46100 3.37026  17
   0  15   9 14.8287 4.06649  14
   0 -15   9 7.36613 3.39576  16
   0  15  -9 7.35814 2.96015  12
   0  15   9 3.87011 3.35118  11
   0 -15 -10 87.2362 6.66338   5
   0 -15  10 79.4794 5.85096   6
   0  15 -10 79.3431 7.16149  25
   0 -15  10 74.4720 3.26336  24
   0 -15 -10 102.654 5.21728  23
   0  15  10 75.2656 6.36753  19
   0 -15  10 70.5010 5.24325  21
   0  15  10 73.3807 5.06021  21
   0 -15 -10 78.6002 6.71109  20
   0  15 -10 82.0016 6.21980   9
   0 -15  10 80.2412 3.06052   7
   0 -15  10 89.4327 6.23846  16
   0 -15  10 77.7041 5.89224  17
   0  15  10 77.5918 6.37617  18
   0  15 -10 70.3944 6.25837  15
   0  15  10 81.0321 5.97050  11
   0  15 -10 72.1951 5.60502  12
   0 -15 -11 2.80347 4.09965   5
   0 -15  11 5.23838 3.48587   6
   0 -15 -11 1.48498 2.96563  23
   0  15 -11 3.63986 5.05586  25
   0 -15  11 3.06095 1.62811  24
   0  15  11 2.06256 2.88814  21
   0 -15 -11 5.96252 4.73239  20
   0 -15  11 6.23006 3.09578  21
   0  15 -11 4.40071 3.75423   9
   0  15  11 5.56364 4.15346  19
   0  15  11 2.23276 3.94736  18
   0 -15  11 5.74351 3.72911  17
   0 -15  11 6.69351 3.74841  16
   0  15 -11 10.1869 3.96078  15
   0  15 -11 4.52445 3.18798  12
   0  15  11 13.4289 4.31044  11
   0 -15  12 17.4973 4.16495   6
   0  15 -12 22.4622 5.77516  25
   0 -15  12 16.9218 2.08383  24
   0 -15 -12 10.2190 3.17118  23
   0  15  12 15.7883 3.63517  21
   0 -15  12 19.8703 3.94039  21
   0 -15 -12 37.4965 5.90711  20
   0  15 -12 19.2751 3.98405   9
   0  15  12 24.4587 4.99117  18
   0  15  12 29.0970 5.55467  19
   0 -15  12 17.2134 4.24297  17
   0  15 -12 16.9630 4.77185  15
   0 -15  12 17.5359 4.41370  16
   0  15  12 23.2013 4.71313  11
   0  15 -12 21.4711 4.03000  12
   0 -15  13 28.2363 4.80713   6
   0  15 -13 26.4765 6.26935  25
   0 -15  13 24.5300 2.46790  24
   0 -15 -13 19.7740 3.83275  23
   0  15  13 24.3877 4.27061  21
   0 -15  13 22.2391 4.29852  21
   0 -15 -13 34.0059 6.07709  20
   0  15 -13 31.0477 5.25467   9
   0 -15  13 29.5917 5.13504  16
   0 -15  13 24.0735 4.84674  17
   0  15  13 37.0782 5.65659  18
   0  15  13 39.0322 5.91987  19
   0  15 -13 27.2953 5.34058  15
   0  15  13 25.7161 5.30834  11
   0  15 -13 30.1631 4.43639  12
   0 -15  14 4.14281 4.02036   6
   0  15 -14 0.49379 5.58415  25
   0 -15 -14-2.06688 3.39088  23
   0 -15  14 0.74534 1.95654  24
   0 -15 -14 3.90623 5.59470  20
   0 -15  14 2.54103 3.55913  21
   0  15  14 1.73406 3.50503  21
   0  15 -14 0.44839 3.87470   9
   0 -15  14-1.59286 4.27062  16
   0  15  14 0.44018 4.89364  18
   0 -15  14 0.39899 4.32661  17
   0  15  14 5.26471 5.14131  19
   0  15 -14 1.47083 4.08796  15
   0 -15  14-1.50556 5.05055  11
   0  15  14 2.15296 4.53380  11
   0  15 -14-1.31927 3.55029  12
   0 -15  15-1.86387 4.69742   6
   0 -15 -15 2.19553 3.27525  23
   0  15  15-2.64186 4.01727  21
   0 -15 -15 0.40307 5.84498  20
   0 -15  15 0.39486 3.87155  21
   0 -15 -15 2.57595 4.17169   9
   0  15 -15 2.38937 4.15322   9
   0  15  15 13.9210 5.92586  18
   0 -15  15-5.97688 6.25374  17
   0 -15  15-2.55415 5.72876  16
   0  15 -15 4.13530 4.81288  15
   0  15  15-2.68763 5.37112  11
   0  15 -15 0.67626 3.50246  12
   0 -15  15 1.07167 5.30040  11
   0 -15  16 2.93779 5.06977   6
   0 -15 -16 4.89036 3.33023  23
   0  15  16 1.63195 3.91015  21
   0 -15 -16 1.24373 6.07306  20
   0 -15  16-1.70630 4.04990  21
   0  15 -16 2.53801 4.70292   9
   0 -15 -16-0.45489 4.63595   9
   0  15  16 3.41222 5.78357  18
   0  15  16 8.25934 5.95456  19
   0 -15  16-0.90996 5.90139  17
   0 -15  16 0.45328 5.66548  16
   0  15 -16-2.17626 4.78207  15
   0  15 -16 2.41747 3.64835  12
   0  15  16 3.68239 5.34751  11
   0 -15  16-2.28182 5.74114  11
   0 -15 -17 18.5052 6.16803   5
   0 -15  17 13.3199 6.18682   6
   0 -15 -17 30.2231 11.7976  25
   0 -15 -17 20.7907 4.23883  23
   0 -15  17 17.8673 5.01191  21
   0 -15 -17 39.3904 7.34824  20
   0  15  17 11.8332 4.83109  21
   0  15 -17 28.4816 6.13894   9
   0 -15 -17 21.1559 5.53335   9
   0  15  17 29.0845 6.46713  18
   0  15  17 32.0393 6.79779  19
   0 -15  17 23.1618 6.40530  16
   0 -15  17 21.7893 6.77782  17
   0  15 -17 15.9496 6.01540  15
   0  15 -17 19.6463 4.69262  12
   0  15  17 26.0302 6.45092  11
   0 -15  17 14.5160 6.00446  11
   0 -15 -18-0.58713 6.08151   5
   0 -15  18-3.22970 7.32921   6
   0 -15 -18-4.47443 11.6798  25
   0 -15 -18-0.56284 3.91085  23
   0 -15  18-2.93407 5.37962  21
   0  15  18-0.46815 4.63087  21
   0 -15 -18 11.5696 7.03459  20
   0  15 -18-3.40106 5.14541   9
   0 -15 -18-1.01568 5.17539   9
   0  15  18-4.49534 6.98915  16
   0  15  18-0.53207 6.13705  18
   0 -15  18 2.53980 6.00820  16
   0 -15  18 5.09941 6.51205  17
   0  15  18-1.93106 7.35220  17
   0  15  18-3.18183 6.23390  19
   0  15 -18 1.78001 5.55165  15
   0  15 -18-0.70772 4.26184  12
   0 -15  18-5.10991 6.64246  11
   0  15  18-1.37169 6.29724  11
   0 -15 -19-3.65949 6.11199   5
   0 -15 -19-13.1772 12.3595  25
   0  15  19 6.45496 5.22476  21
   0 -15  19 2.07537 5.26559  21
   0 -15 -19 2.15257 6.62614  20
   0 -15 -19 1.06541 5.53980   9
   0  15 -19 0.59509 5.70285   9
   0  15  19 9.35581 6.99087  19
   0  15  19 6.07399 7.03286  18
   0 -15  19-1.60216 7.30522  17
   0 -15  19 3.72335 6.66624  16
   0  15  19-9.41325 7.92845  16
   0  15  19 3.36985 7.28163  17
   0  15 -19 12.3126 6.57756  15
   0  15  19-1.91607 6.80306  11
   0 -15  19-8.71895 7.05725  11
   0  15 -19 0.35386 4.27447  12
   0 -15 -20 45.9957 8.26331   5
   0 -15 -20-0.65806 10.4391  25
   0  15 -20 35.5321 9.04583  25
   0 -15 -20 30.4107 7.36171  20
   0 -15  20 36.0850 7.02187  21
   0  15  20 36.6170 6.70589  21
   0 -15 -20 39.9985 7.31626   9
   0  15 -20 41.6307 7.51570   9
   0  15  20 42.0514 8.28976  19
   0  15  20 22.4114 8.10235  16
   0  15  20 39.3448 8.89920  17
   0 -15  20 28.2619 8.08644  16
   0  15  20 45.6132 8.63000  18
   0 -15  20 34.5022 9.00476  17
   0  15 -20 44.4331 7.83163  15
   0 -15  20 40.7258 8.67723  11
   0 -15 -20 54.7715 6.72443  12
   0  15  20 36.4158 7.75836  11
   0  15 -20 36.7912 5.53509  12
   0  15 -21 37.0969 9.48923  25
   0 -15 -21 7.71188 10.5632  25
   0 -15 -21 32.0162 6.85074  20
   0 -15  21 26.2911 6.76523  21
   0  15  21 30.1149 6.62253  21
   0 -15 -21 40.3097 7.80812   9
   0  15 -21 43.1919 7.73555   9
   0  15  21 37.4064 8.26789  18
   0  15  21 25.3850 8.61523  16
   0  15  21 29.7086 8.11588  19
   0 -15  21 40.7422 8.78744  16
   0 -15  21 37.4273 8.73632  17
   0  15  21 33.4315 9.38745  17
   0 -15 -21 31.0657 7.62564   5
   0 -15  21 51.1327 9.55543  11
   0  15 -21 28.4228 5.33932  12
   0 -15 -21 32.8865 6.36057  12
   0  15  21 33.5081 7.94513  11
   0 -15 -22 7.32153 9.96856  25
   0  15 -22-3.45761 8.59565  25
   0  15  22-0.56807 5.88455  21
   0 -15 -22 3.68249 5.68658  20
   0 -15  22-2.37109 6.11580  21
   0  15 -22 14.0169 7.13189   9
   0 -15 -22 5.93067 6.01937   9
   0  15  22-5.23390 9.69813  17
   0  15  22-6.71499 8.95969  16
   0  15  22 1.78414 7.57498  19
   0 -15  22 12.9817 8.48701  17
   0  15  22 11.9341 7.66038  18
   0 -15  22 14.1229 8.08654  16
   0 -15 -22 9.23321 7.17809   5
   0 -15 -22-1.51711 5.54523  12
   0 -15  22 9.80947 8.03209  11
   0  15  22 3.16820 7.43550  11
   0  15 -23 4.20489 8.95008  25
   0  15  23 5.84387 6.07807  21
   0 -15  23 5.48602 6.31459  21
   0 -15 -23 5.45558 6.40389   9
   0  15 -23 2.04632 6.68854   9
   0 -15  23 12.5621 8.97102  16
   0  15  23 2.40127 7.52428  19
   0  15  23-6.87286 9.49237  17
   0  15  23 0.76139 9.46432  16
   0 -15  23 17.9803 9.24188  17
   0  15  23-0.60233 7.44565  18
   0 -15 -23 8.65497 7.57999   5
   0 -15  23 5.40337 8.49232  11
   0  15  23 3.74918 7.78327  11
   0  15  24 5.35595 5.99032  21
   0 -15  24 1.24138 6.48152  21
   0 -15 -24 1.83991 6.35382   9
   0  15 -24 6.91103 7.18808   9
   0  15 -24 4.23121 9.26338  25
   0  15  24 4.30246 8.54409  11
   0 -15  24 3.91429 9.20354  11
   0  15  24 4.79793 7.57877  19
   0 -15  24 30.6779 10.5450  16
   0  15  24 18.0590 8.12105  18
   0  15  24-4.61964 9.43698  16
   0  15  24-8.49417 9.35587  17
   0 -15  24 32.5161 10.9892  17
   0  15  25-1.79649 6.15307  21
   0  15  25-3.20106 8.16679  11
   0 -16   0-0.88809 2.00483   5
   0 -16   0-0.42916 1.58416  24
   0  16   0 0.25701 2.23363  19
   0 -16   0-0.49224 2.31413  20
   0  16   0-0.47179 2.10757   8
   0  16   0-0.77189 2.21057  18
   0  16   0 0.75080 2.44276  14
   0  16   0-0.91994 1.87908  15
   0 -16   0 0.79516 1.40407  13
   0 -16   1 137.159 6.41860   5
   0 -16  -1 128.617 6.47195   5
   0 -16   1 133.133 4.89232  24
   0  16   1 119.961 6.46059  19
   0 -16  -1 137.102 6.91446  20
   0  16  -1 141.200 6.97073  19
   0 -16   1 138.063 6.74977  20
   0  16   1 140.816 6.69129   8
   0  16  -1 135.637 6.73246   8
   0  16  -1 128.910 6.82908  18
   0  16   1 127.090 6.62677  18
   0 -16  -1 136.964 5.31616  15
   0 -16  -1 131.066 4.99735  13
   0  16  -1 133.225 6.89859  14
   0  16   1 130.655 6.68819  14
   0  16  -1 119.585 5.77769  15
   0 -16   1 126.382 5.12964  13
   0 -16   2 203.650 6.49272  24
   0  16  -2 218.131 9.09818  19
   0  16   2 218.791 8.98600  19
   0 -16  -2 216.928 9.03203  20
   0  16   2 212.870 8.50630   8
   0  16  -2 200.321 8.64095   8
   0  16   2 209.060 8.84060  18
   0  16  -2 203.797 8.88637  18
   0  16  -2 200.069 8.95474  14
   0 -16  -2 196.665 6.76990  13
   0  16   2 208.768 8.64850  14
   0 -16  -2 201.979 6.78835  15
   0  16  -2 205.793 8.09430  15
   0 -16  -2 201.848 8.57146   5
   0 -16   2 206.251 8.23024   5
   0 -16   3 40.5557 1.48955   2
   0 -16   3 39.2022 1.51008   2
   0 -16   3 39.0608 2.26064  24
   0  16   3 46.5695 4.23093  19
   0 -16   3 37.3503 1.50942  21
   0 -16  -3 53.4454 4.61968  20
   0  16  -3 41.6921 3.92707   8
   0  16   3 45.6557 3.86419   8
   0  16   3 41.6117 4.03353  18
   0  16  -3 41.4311 3.77521  15
   0 -16  -3 46.8448 2.92106  13
   0  16  -3 49.7348 4.64901  14
   0  16   3 50.5799 4.22445  14
   0 -16  -3 42.4919 2.53135  15
   0 -16   3 42.2478 3.62722   5
   0 -16  -3 36.9880 3.78193   5
   0 -16   4 13.0005 1.30247   3
   0  16   4 11.8835 1.19401   2
   0  16   4 12.1878 1.23987   3
   0 -16   4 11.1665 1.39050  24
   0 -16   4 13.0598 1.41445  21
   0  16   4 11.0171 1.25965  21
   0  16   4 18.2746 3.23002  19
   0 -16  -4 13.1511 3.22030  20
   0  16   4 12.4109 2.65421   8
   0  16   4 10.9364 2.83631  18
   0 -16  -4 10.6015 1.44149  15
   0 -16  -4 12.3459 1.99906  13
   0  16  -4 13.6327 3.04051  15
   0  16   4 13.6338 2.96317  14
   0 -16   4 14.5596 1.33641   4
   0  16   4 11.8682 1.23922   4
   0 -16  -4 17.0157 3.38883   5
   0 -16  -5 0.28679 2.94664   5
   0 -16   5 0.37569 1.31893   4
   0  16   5-0.06983 1.25112   4
   0 -16   5-1.19271 1.94124   7
   0  16   5 0.76547 1.24678   3
   0 -16   5 0.07494 1.28773   3
   0  16  -5 4.72584 3.84593  25
   0 -16   5-0.09659 1.34523  21
   0  16   5 0.26132 1.36715  21
   0  16   5 0.28321 2.54382  19
   0  16  -5 1.04385 2.57001   9
   0  16   5 0.20810 2.18969   8
   0  16   5 1.42030 2.48270  18
   0 -16  -5-0.60027 1.83433  13
   0  16  -5-0.80146 2.74491  15
   0  16   5 1.46426 2.71310  14
   0  16   5-1.15398 1.60858  13
   0  16   6 14.1798 1.88498   4
   0 -16   6 18.6328 2.27001   7
   0 -16   6 12.2486 1.96211   4
   0 -16  -6 14.6763 3.44408   5
   0  16   6 15.3573 2.09174   1
   0 -16   6 18.1242 2.15827   1
   0 -16   6 16.8242 2.02603   3
   0  16   6 15.4670 1.96035   3
   0  16  -6 19.6050 4.32449  25
   0 -16   6 18.1924 1.39413  24
   0  16   6 13.8610 2.11555  21
   0 -16   6 14.7800 2.16753  21
   0  16   6 14.7850 3.56087  19
   0  16   6 17.1492 2.91492   8
   0  16  -6 16.8505 3.22947   9
   0  16   6 13.0804 3.32712  18
   0 -16  -6 18.3806 2.33942  13
   0  16   6 12.5378 3.14024  14
   0  16  -6 15.7436 3.52183  15
   0  16   6 15.3592 2.10268  13
   0  16   6 14.9068 2.98809  11
   0 -16  -7-0.97664 3.17756   5
   0  16  -7 1.90524 3.83567  25
   0 -16   7-0.44358 1.05614  24
   0  16   7-0.62063 3.46181  19
   0  16   7 1.14337 1.90961  21
   0 -16   7 0.92002 1.98373  21
   0 -16   7 1.86566 1.83645   7
   0  16  -7 1.17448 2.74728   9
   0  16   7-0.97363 2.47355   8
   0  16   7-3.12059 3.62246  18
   0 -16  -7 0.43439 1.98516  13
   0  16   7-1.56178 3.19010  14
   0  16   7 0.21223 2.77361  11
   0  16  -7 1.70621 2.63450  12
   0 -16  -8 66.5461 5.83434   5
   0 -16   8 57.9152 2.40972  24
   0  16  -8 73.4284 6.36102  25
   0 -16   8 55.0157 3.98921  21
   0  16   8 62.4588 5.65667  19
   0  16   8 60.6164 4.01702  21
   0 -16  -8 52.6289 5.75269  20
   0  16  -8 67.0038 5.53181   9
   0 -16   8 58.1100 3.26484   7
   0  16   8 60.8888 4.25040   8
   0  16   8 63.4114 5.58300  18
   0  16   8 62.7053 5.06003  14
   0 -16  -8 56.3268 3.89278  13
   0  16   8 69.0954 4.95249  11
   0  16  -8 55.3967 4.93260  12
   0 -16   9 110.298 6.69245   6
   0 -16  -9 122.770 7.49134   5
   0 -16   9 107.031 3.71046  24
   0  16  -9 113.164 7.99070  25
   0 -16  -9 130.986 8.18253  20
   0  16   9 103.260 5.57992  21
   0  16   9 115.599 7.54277  19
   0 -16   9 114.022 5.83674  21
   0  16   9 112.102 5.51600   8
   0 -16   9 113.013 4.36557   7
   0  16  -9 119.942 7.24799   9
   0 -16   9 117.642 6.88246  17
   0  16   9 107.393 7.27730  18
   0 -16   9 111.038 6.75113  16
   0  16   9 106.413 6.70700  14
   0  16   9 98.8492 6.26906  11
   0  16  -9 106.881 6.69460  12
   0 -16 -10 16.0699 4.25147   5
   0 -16  10 14.5925 3.88028   6
   0  16 -10 20.2992 5.09010  25
   0 -16 -10 37.0751 3.90694  23
   0 -16  10 13.4186 1.57389  24
   0  16  10 15.3586 3.17519  21
   0 -16  10 15.5368 3.18535  21
   0 -16 -10 19.5489 5.31286  20
   0  16 -10 16.4010 4.00908   9
   0 -16  10 13.3366 1.68621   7
   0 -16  10 18.7721 4.01438  17
   0  16  10 13.8591 4.30389  19
   0  16  10 16.1105 4.25360  18
   0 -16  10 13.0033 3.69361  16
   0  16  10 24.3685 4.55286  14
   0  16  10 11.4639 3.86871  11
   0  16 -10 16.6370 3.63014  12
   0 -16 -11 256.002 12.4313   5
   0 -16  11 275.987 11.3227   6
   0 -16 -11 267.202 9.49246  23
   0  16 -11 295.827 13.1278  25
   0 -16  11 238.642 7.57244  24
   0  16  11 262.003 10.3840  21
   0 -16 -11 281.091 12.6112  20
   0 -16  11 260.953 10.5287  21
   0  16  11 273.095 12.3218  19
   0  16 -11 268.227 11.9717   9
   0 -16  11 260.683 11.3113  16
   0 -16  11 248.582 11.2430  17
   0  16  11 266.553 12.1815  18
   0  16  11 278.580 11.6491  14
   0  16 -11 267.675 12.5090  15
   0  16 -11 245.916 11.0007  12
   0  16  11 262.648 11.1028  11
   0 -16  12 6.73846 3.66859   6
   0 -16 -12 2.20648 4.07103   5
   0 -16  12 5.99496 1.68519  24
   0  16 -12 10.2785 5.57237  25
   0 -16 -12 1.58161 3.34119  23
   0  16  12 5.66635 3.21870  21
   0 -16  12 5.68086 3.23435  21
   0 -16 -12 15.3110 5.67618  20
   0  16 -12 10.1595 3.87950   9
   0  16  12 13.0239 5.21352  19
   0  16  12 6.53100 4.54079  18
   0 -16  12 5.95053 3.88121  17
   0 -16  12 3.49636 3.71090  16
   0  16 -12 8.99705 4.41353  15
   0  16  12 14.6035 4.58149  11
   0  16 -12 9.77572 3.74978  12
   0 -16  13 101.688 7.20915   6
   0 -16  13 92.5876 4.01526  24
   0 -16 -13 80.4608 5.56617  23
   0  16 -13 108.829 8.96747  25
   0 -16  13 86.3826 6.54956  21
   0 -16 -13 115.922 8.51539  20
   0  16  13 102.457 7.95292  19
   0  16  13 89.4875 6.36359  21
   0  16 -13 104.444 7.63415   9
   0 -16  13 97.2263 7.39402  17
   0  16  13 104.514 8.11506  18
   0 -16  13 95.6049 7.30351  16
   0  16 -13 97.4778 8.09701  15
   0  16 -13 92.0475 6.68767  12
   0  16  13 89.5527 7.04094  11
   0 -16  14 136.515 8.21657   6
   0 -16 -14 106.196 6.51025  23
   0  16 -14 115.448 9.74455  25
   0 -16  14 114.427 7.71912  21
   0  16  14 112.894 8.76793  19
   0 -16 -14 141.106 9.54200  20
   0  16  14 108.995 7.48427  21
   0  16 -14 127.417 8.73973   9
   0 -16  14 118.313 8.36917  16
   0  16  14 100.580 8.46723  18
   0 -16  14 127.723 8.73590  17
   0  16 -14 114.087 8.94964  15
   0  16 -14 115.667 7.57369  12
   0 -16  14 108.684 9.19854  11
   0  16  14 117.469 8.38014  11
   0 -16  15 96.7534 7.85713   6
   0 -16 -15 92.3072 6.08909  23
   0  16 -15 100.794 9.64959  25
   0 -16  15 99.2609 7.52119  21
   0  16  15 109.611 8.91089  19
   0  16  15 100.631 7.43027  21
   0 -16 -15 111.603 9.06832  20
   0  16 -15 93.8672 8.30349   9
   0 -16 -15 112.659 8.31501   9
   0 -16  15 93.8610 8.62467  17
   0 -16  15 111.193 8.68422  16
   0  16  15 126.160 9.12121  18
   0  16 -15 99.6105 8.84864  15
   0 -16  15 88.4887 8.78405  11
   0  16  15 109.319 8.35442  11
   0  16 -15 94.3098 7.01588  12
   0 -16  16-2.04344 4.75931   6
   0 -16 -16 1.74066 3.41709  23
   0 -16 -16 4.75055 6.21128  20
   0  16  16 1.20874 4.02036  21
   0 -16  16 0.84740 4.09824  21
   0 -16 -16-0.92321 4.52587   9
   0  16 -16 5.18152 4.65420   9
   0 -16  16 2.28663 6.45344  17
   0  16  16-1.99615 5.52870  18
   0 -16  16-4.10054 6.31748  16
   0  16  16 5.96601 5.91651  19
   0  16 -16-1.11880 4.80612  15
   0  16 -16 0.71367 3.72559  12
   0 -16  16-2.90321 5.64192  11
   0  16  16 0.40630 5.31007  11
   0 -16 -17 7.47589 5.88930   5
   0 -16  17 5.17185 5.58315   6
   0 -16 -17 7.78864 3.77213  23
   0 -16 -17 28.7790 11.7723  25
   0 -16 -17 17.2006 6.97412  20
   0  16  17 7.78524 4.55713  21
   0 -16  17 5.91128 4.60148  21
   0  16 -17 11.4959 5.07699   9
   0 -16 -17 8.75923 5.20452   9
   0  16  17 14.0633 6.18412  18
   0 -16  17 7.74430 6.40896  17
   0 -16  17 3.85805 6.16295  16
   0  16  17 20.7658 6.68579  19
   0  16 -17 11.1184 5.86879  15
   0  16 -17 11.2075 4.36055  12
   0  16  17 21.0458 6.35849  11
   0 -16  17 3.07311 5.69896  11
   0 -16  18 7.54888 6.73931   6
   0 -16 -18 39.0051 7.65539   5
   0 -16 -18 6.28518 11.4175  25
   0 -16 -18 41.0501 8.22533  20
   0 -16  18 29.1130 6.08899  21
   0  16  18 30.0065 6.22325  21
   0 -16 -18 26.0766 6.41206   9
   0  16 -18 35.7304 6.87384   9
   0 -16  18 27.8614 7.40961  16
   0 -16  18 29.4837 7.69903  17
   0  16  18 35.2229 7.54693  18
   0  16  18 37.8069 7.58847  19
   0  16 -18 27.4053 6.92330  15
   0 -16  18 20.0714 7.30698  11
   0  16  18 42.4596 7.37814  11
   0  16 -18 30.9170 5.55147  12
   0 -16 -19 14.9407 7.01740   5
   0 -16 -19-14.9257 12.3657  25
   0 -16 -19 1.78749 6.97794  20
   0 -16  19 7.19585 5.43070  21
   0  16  19 2.44594 5.18863  21
   0 -16 -19 5.88060 5.60476   9
   0  16 -19 3.01644 5.91624   9
   0 -16  19 10.0816 7.14164  16
   0  16  19 8.94431 6.79330  19
   0  16  19 7.85228 6.75618  18
   0 -16  19 7.99136 7.63138  17
   0  16 -19 4.41530 6.18551  15
   0 -16  19 2.03635 6.65629  11
   0  16 -19 6.52212 4.20795  12
   0  16  19-0.47201 6.70467  11
   0 -16 -20 10.3390 10.6626  25
   0  16  20 34.4909 6.68562  21
   0 -16  20 30.8236 6.85422  21
   0 -16 -20 15.5550 7.31584  20
   0  16 -20 28.9229 6.99868   9
   0 -16 -20 41.7072 7.55433   9
   0 -16  20 39.1480 8.51802  16
   0  16  20 34.7389 9.04991  17
   0 -16  20 45.3837 8.99925  17
   0  16  20 45.6284 8.23393  18
   0  16  20 31.1325 8.66809  16
   0  16  20 54.6876 8.49642  19
   0 -16 -20 39.1767 8.35662   5
   0 -16 -20 65.4381 7.31457  12
   0 -16  20 39.7339 8.76628  11
   0  16  20 39.7099 8.08488  11
   0  16 -20 33.9852 5.58791  12
   0 -16 -21 3.13756 10.2193  25
   0  16 -21 9.59551 8.63671  25
   0  16  21-1.07466 5.47598  21
   0 -16  21 2.25857 5.75432  21
   0 -16 -21-9.60494 7.34772  20
   0 -16 -21-5.17733 6.16938   9
   0  16 -21-0.65116 6.26944   9
   0 -16  21-0.57098 7.86398  17
   0 -16  21-3.41226 7.48843  16
   0  16  21 0.58890 7.27908  19
   0  16  21-10.9661 8.80498  16
   0  16  21-4.13605 7.26220  18
   0  16  21-8.79758 9.23825  17
   0 -16 -21-0.65758 6.56147   5
   0 -16 -21-0.39657 5.31155  12
   0 -16  21 14.0023 8.19316  11
   0  16  21 4.54695 7.08304  11
   0  16 -22-2.79424 8.77884  25
   0 -16 -22 10.9979 6.29474  20
   0 -16  22 4.09219 6.00678  21
   0  16  22 4.45481 5.65149  21
   0 -16 -22 5.31163 6.35304   9
   0  16 -22 1.33924 6.50662   9
   0  16  22-7.50798 9.25408  16
   0  16  22-1.79402 7.55596  19
   0 -16  22 1.16681 8.10751  17
   0  16  22-7.52403 9.55768  17
   0 -16  22 4.07080 7.69526  16
   0  16  22 0.60025 7.31448  18
   0 -16 -22 5.35285 6.79069   5
   0 -16  22-0.75946 7.73965  11
   0  16  22 3.61163 7.54278  11
   0  16 -23 3.54290 9.58280  25
   0 -16  23 15.5973 6.83237  21
   0  16  23 12.0049 6.04187  21
   0 -16 -23 7.22117 6.55224   9
   0  16 -23 4.12001 6.79531   9
   0 -16  23 7.08801 9.02722  17
   0  16  23 3.82167 8.41078  16
   0 -16  23 22.4018 8.99314  16
   0  16  23 0.60497 7.96829  18
   0  16  23 6.63227 7.86254  19
   0  16  23-1.53192 9.08980  17
   0 -16 -23 10.1178 7.18243   5
   0  16  23 12.5146 7.53327  11
   0 -16  23 11.6131 8.84524  11
   0  16 -24 0.71229 9.21489  25
   0  16  24 0.58042 5.96369  21
   0 -16  24 0.60925 6.07912  21
   0  16 -24 1.38714 7.15515   9
   0 -16 -24-2.42936 6.58583   9
   0  16  24 2.27581 7.98229  10
   0  16  24-9.27419 9.49881  17
   0  16  24 6.61060 8.10651  19
   0  16  24-6.02764 7.89734  18
   0  16  24 2.60923 7.84040  11
   0 -16  24 7.03888 8.84447  11
   0 -16 -24 1.34537 7.07822   5
   0 -17   0 0.12019 1.46039  13
   0 -17   0-0.26453 2.49928  20
   0  17   0 0.27701 2.43467  19
   0  17   0-1.26856 2.37393   8
   0  17   0 1.11047 2.46699  18
   0  17   0 1.34075 2.54564  14
   0  17   0 0.81592 2.00569  15
   0 -17   0 3.81420 2.51814   5
   0 -17  -1 26.2324 3.42165   5
   0 -17   1 23.3668 3.24741   5
   0 -17   1 20.1676 2.18191  24
   0  17   1 24.0703 3.44443  19
   0 -17  -1 21.7264 3.28779  20
   0 -17   1 25.3140 3.65486  20
   0  17  -1 21.2747 3.44517  19
   0  17   1 20.5959 3.19949   8
   0  17  -1 26.1992 3.42578   8
   0  17   1 21.8666 3.34914  18
   0  17  -1 23.3302 3.53660  18
   0 -17  -1 19.2846 2.50468  15
   0 -17  -1 23.0689 2.15288  13
   0  17  -1 22.6395 2.89308  15
   0  17   1 28.9820 3.66167  14
   0  17  -1 24.7196 3.64399  14
   0 -17   1 22.6027 2.29862  13
   0 -17   2 120.647 6.00100   5
   0 -17  -2 118.941 6.34807   5
   0 -17   2 106.879 4.17186  24
   0 -17  -2 101.283 6.34628  20
   0  17  -2 105.260 6.28009  19
   0  17   2 102.571 6.19298  19
   0 -17   2 105.543 6.14726  20
   0  17  -2 104.748 6.06075   8
   0  17   2 120.815 6.12197   8
   0  17   2 110.445 6.35053  18
   0  17  -2 115.132 6.50437  18
   0 -17  -2 97.1251 4.32075  13
   0  17  -2 108.117 5.65171  15
   0 -17  -2 95.9533 4.40341  15
   0  17  -2 120.292 6.74089  14
   0  17   2 109.939 6.20626  14
   0 -17   2 104.325 4.78415  13
   0 -17   3 70.1640 3.07617  24
   0 -17  -3 66.9990 5.18815  20
   0  17   3 63.2707 5.00345  19
   0  17   3 64.9019 4.68382   8
   0  17  -3 61.7841 4.86108   8
   0  17   3 61.3739 4.93333  18
   0 -17  -3 59.6518 3.15037  15
   0  17  -3 61.9001 4.64106  15
   0  17   3 68.4136 4.98410  14
   0  17  -3 68.3263 5.26896  14
   0 -17  -3 72.1569 3.55080  13
   0 -17  -3 72.8088 5.21139   5
   0 -17   3 74.5304 4.75459   5
   0 -17   4 105.761 3.39772   2
   0 -17   4 98.7068 3.31374   2
   0  17   4 99.1754 3.13887   2
   0  17   4 97.2720 3.12235   3
   0 -17   4 97.6544 3.29331   3
   0  17   4 94.8820 3.13625   2
   0 -17   4 97.0359 3.65255  24
   0  17   4 90.9982 3.16294  21
   0 -17  -4 108.403 6.56126  20
   0 -17   4 99.9883 3.43783  21
   0  17   4 104.564 6.34244  19
   0  17   4 100.970 5.67755   8
   0  17   4 95.4438 6.16706  18
   0 -17  -4 93.8394 3.59847  15
   0 -17  -4 99.5238 4.30530  13
   0  17  -4 101.611 6.61298  14
   0  17  -4 108.568 6.18684  15
   0  17   4 99.3328 5.99640  14
   0 -17  -4 101.201 6.32394   5
   0  17   4 96.3821 3.11530   4
   0 -17   4 97.8240 3.29216   4
   0 -17  -5 41.2591 4.42161   5
   0  17   5 35.1921 2.07824   4
   0 -17   5 35.6070 2.16592   4
   0 -17   5 32.9279 2.94958   7
   0  17   5 35.1530 2.08189   3
   0 -17   5 36.6921 2.17980   3
   0 -17   5 34.7753 2.00215  24
   0 -17   5 37.1916 2.35775  21
   0  17   5 34.3567 4.06166  19
   0  17   5 36.1433 2.23123  21
   0  17  -5 39.4067 4.19118   9
   0  17   5 35.5460 3.70661   8
   0  17   5 41.3875 4.46554  18
   0 -17  -5 35.3216 2.85211  13
   0  17   5 32.9400 4.09898  14
   0  17  -5 38.8630 4.22596  15
   0  17   5 36.6177 2.58677  13
   0 -17   6 380.787 10.7148   3
   0  17   6 382.390 10.6407   3
   0 -17   6 366.176 9.89809  24
   0  17  -6 314.330 13.6810  25
   0  17   6 379.175 14.0591  19
   0 -17   6 363.210 11.0696  21
   0  17   6 367.630 10.9480  21
   0  17   6 392.905 12.8228   8
   0  17  -6 382.661 13.7103   9
   0  17   6 366.567 13.9782  18
   0  17  -6 387.177 13.9558  15
   0  17   6 373.067 13.4457  14
   0 -17  -6 356.449 11.2928  13
   0 -17   6 379.564 10.7126   4
   0 -17  -6 381.709 14.2193   5
   0 -17   6 369.275 11.3658   7
   0  17   6 373.755 10.6134   4
   0 -17  -7 15.3942 3.78016   5
   0 -17   7 8.90672 1.98923   7
   0  17   7 7.21602 2.09439   1
   0 -17   7 7.30111 1.07599  24
   0  17  -7 9.33856 4.31784  25
   0  17   7 7.82053 2.05212  21
   0 -17   7 5.05914 2.15948  21
   0  17   7 0.98216 4.09504  19
   0  17  -7 6.16462 3.02645   9
   0  17   7 7.60320 2.63743   8
   0  17   7 3.29140 3.62450  18
   0  17  -7 2.96864 3.33752  15
   0  17   7 5.48142 3.20584  14
   0 -17  -7 5.66912 2.17341  13
   0  17   7 4.60510 2.87054  11
   0 -17  -8 171.004 9.12268   5
   0 -17   8 145.581 4.67347  24
   0  17  -8 177.702 9.44770  25
   0 -17  -8 181.820 9.30415  20
   0  17   8 158.631 8.82198  19
   0 -17   8 159.508 6.74049  21
   0  17   8 163.821 6.66194  21
   0  17  -8 173.426 8.65441   9
   0 -17   8 163.309 5.96985   7
   0  17   8 167.982 7.19998   8
   0  17   8 146.058 8.62812  18
   0  17   8 179.217 8.44140  14
   0 -17  -8 166.283 6.61449  13
   0  17  -8 174.606 8.47204  12
   0  17   8 163.647 7.51182  11
   0 -17  -9-1.15547 3.49624   5
   0 -17   9 1.18205 3.18109   6
   0 -17   9 1.44878 1.02945  24
   0  17  -9 4.54857 4.60556  25
   0  17   9-1.08272 4.05398  19
   0 -17  -9 6.86600 4.61479  20
   0 -17   9 0.61982 2.36774  21
   0  17   9 3.47574 2.47248  21
   0  17  -9 0.34795 3.27161   9
   0 -17   9 0.96865 1.65004   7
   0 -17   9 1.16072 3.25954  17
   0  17   9-2.90093 4.39309  18
   0 -17   9 1.73896 3.23336  16
   0  17   9-1.78091 3.73015  14
   0  17   9 0.50210 2.94211  11
   0  17  -9 1.89846 3.11617  12
   0 -17 -10 111.073 7.76173   5
   0 -17  10 87.4372 6.31766   6
   0  17 -10 99.4036 7.82259  25
   0 -17 -10 123.694 5.65126  23
   0 -17  10 83.2500 3.15403  24
   0 -17 -10 98.9424 7.78932  20
   0 -17  10 90.1168 5.55771  21
   0  17  10 87.8633 5.38396  21
   0  17  10 85.1038 7.18069  19
   0 -17  10 87.9274 3.54216   7
   0  17 -10 96.2165 6.91072   9
   0 -17  10 94.9788 6.70519  16
   0 -17  10 81.1100 6.23888  17
   0  17  10 95.4322 7.22020  18
   0  17  10 105.160 6.91441  14
   0  17  10 110.429 6.54481  11
   0  17 -10 85.6785 6.32626  12
   0 -17 -11 1.72950 4.18244   5
   0 -17  11 1.59286 3.54208   6
   0 -17 -11 3.84209 3.13506  23
   0  17 -11 1.29523 5.01209  25
   0 -17  11 2.72376 1.31083  24
   0  17  11 0.99947 2.82620  21
   0 -17  11 2.65619 2.95347  21
   0 -17 -11 3.49498 4.98537  20
   0  17 -11 1.18017 3.51510   9
   0 -17  11 3.32506 3.90906  17
   0  17  11 2.00803 4.22619  18
   0  17  11 2.80021 4.33816  19
   0 -17  11-2.32520 3.73152  16
   0  17  11 3.92167 3.88949  14
   0  17  11 4.64553 3.71790  11
   0  17 -11 1.33095 3.14415  12
   0 -17 -12 12.7964 4.80049   5
   0 -17  12 11.9784 4.14763   6
   0 -17 -12 7.59710 3.38604  23
   0  17 -12 18.8227 5.79351  25
   0  17  12 6.13243 3.25099  21
   0 -17  12 15.3879 3.81175  21
   0 -17 -12 20.4910 6.13573  20
   0  17 -12 12.1652 4.23332   9
   0 -17  12 12.4644 4.11958  17
   0  17  12 12.2109 4.94431  19
   0  17  12 11.4136 4.71007  18
   0  17 -12 15.3389 4.52735  15
   0 -17  12 13.5176 4.39575  16
   0  17  12 21.7048 4.94436  14
   0  17 -12 6.48089 3.61673  12
   0 -17 -13 34.7746 6.13682   5
   0 -17  13 39.0389 5.41195   6
   0 -17 -13 33.1951 4.18712  23
   0  17 -13 48.7124 7.33307  25
   0 -17 -13 48.9382 7.04883  20
   0 -17  13 30.0494 4.54873  21
   0  17  13 38.2095 4.59496  21
   0  17 -13 40.4595 5.74957   9
   0 -17  13 36.1486 5.79904  16
   0  17  13 40.7290 6.23202  19
   0  17  13 31.0803 5.69756  18
   0 -17  13 32.3838 5.37140  17
   0  17  13 59.4809 6.43064  14
   0  17 -13 43.8025 6.23433  15
   0  17  13 36.8044 5.68653  11
   0  17 -13 32.4971 4.78893  12
   0 -17  14 34.4658 5.84216   6
   0 -17 -14 30.2472 4.24455  23
   0  17 -14 47.4389 7.49922  25
   0 -17  14 44.0027 5.30430  21
   0  17  14 30.7376 4.95780  21
   0 -17 -14 60.2075 7.59921  20
   0  17 -14 36.3794 5.85761   9
   0 -17  14 36.1254 5.54643  17
   0 -17  14 39.3430 6.12335  16
   0  17  14 39.6202 6.42262  18
   0  17  14 37.1804 6.51894  19
   0  17 -14 40.5808 6.45541  15
   0  17  14 30.3672 5.66701  11
   0 -17  14 30.3618 6.42170  11
   0  17 -14 35.7106 5.06260  12
   0 -17  15 22.9347 5.56132   6
   0  17 -15 17.9638 7.29536  25
   0 -17 -15 23.5659 3.89195  23
   0 -17  15 24.8831 4.87895  21
   0 -17 -15 34.7328 7.30824  20
   0  17  15 20.5788 4.64016  21
   0  17 -15 31.5589 5.80551   9
   0  17  15 21.4909 6.32799  18
   0  17  15 24.3498 6.22840  19
   0 -17  15 28.5138 6.25208  17
   0 -17  15 22.4211 5.71951  16
   0  17 -15 25.2234 5.86386  15
   0  17  15 20.1673 5.83085  11
   0  17 -15 20.0206 4.55976  12
   0 -17  15 18.9342 6.23829  11
   0 -17  16 35.0958 6.33155   6
   0  17 -16 38.9853 8.23209  25
   0 -17 -16 25.3583 4.20506  23
   0  17  16 13.8966 4.74691  21
   0 -17  16 18.8942 4.95505  21
   0 -17 -16 25.1976 6.91248  20
   0  17 -16 28.4563 6.16453   9
   0 -17 -16 29.0239 6.02229   9
   0 -17  16 15.1750 6.18671  17
   0 -17  16 17.4089 5.87958  16
   0  17  16 30.0711 6.70338  18
   0  17  16 22.3521 6.49661  19
   0  17 -16 34.4880 6.84466  15
   0  17 -16 17.3492 4.93130  12
   0 -17  16 21.8649 6.61840  11
   0  17  16 25.8035 6.51749  11
   0 -17  17 26.5455 6.20218   6
   0 -17 -17 33.2788 11.7356  25
   0 -17  17 27.0323 5.69854  21
   0 -17 -17 40.7544 7.87193  20
   0  17  17 26.4128 5.49259  21
   0  17  17 43.6289 7.62220  10
   0 -17 -17 24.6191 6.05175   9
   0  17 -17 26.6670 6.29473   9
   0 -17  17 26.1932 7.64029  17
   0  17  17 24.8730 7.03235  19
   0 -17  17 23.6812 6.65733  16
   0  17  17 26.5481 6.88179  18
   0  17 -17 28.8337 6.77821  15
   0  17 -17 16.7579 4.84853  12
   0  17  17 28.4771 6.80531  11
   0 -17  17 25.5977 7.39021  11
   0 -17 -18 23.3376 6.96578   5
   0 -17 -18 15.5208 11.7574  25
   0  17  18 23.1490 5.89651  21
   0 -17  18 22.5677 5.80771  21
   0 -17 -18 27.8054 7.98094  20
   0 -17 -18 24.2516 6.48886   9
   0  17  18 22.1803 7.73469  10
   0  17 -18 18.6596 6.18267   9
   0  17  18 26.9872 7.46601  18
   0 -17  18 17.2289 6.64412  16
   0  17  18 22.5066 7.44150  19
   0 -17  18 21.3573 7.58592  17
   0  17 -18 26.8451 7.60428  15
   0  17 -18 23.5288 5.29725  12
   0 -17  18 21.6684 7.76111  11
   0  17  18 15.6042 6.83303  11
   0 -17 -19 15.8994 7.05620   5
   0 -17 -19 0.64436 11.7803  25
   0 -17 -19 31.9876 8.32588  20
   0  17  19 19.7107 5.66436  21
   0 -17  19 14.7315 5.71886  21
   0  17  19 23.7865 7.45970  10
   0 -17 -19 12.3825 6.07991   9
   0  17 -19 14.0121 6.37215   9
   0  17  19 19.3064 7.31845  19
   0 -17  19 29.1202 8.17280  17
   0 -17  19 15.8212 7.43574  16
   0  17  19 7.97326 6.66420  18
   0  17 -19 17.4220 6.64101  15
   0  17 -19 14.1179 4.60820  12
   0  17  19 13.9369 6.97710  11
   0 -17  19 7.55443 7.06680  11
   0 -17 -20-5.06734 10.3691  25
   0 -17  20 7.47409 5.90021  21
   0  17  20 10.6017 5.44124  21
   0 -17 -20 5.98073 7.43643  20
   0  17 -20 4.45927 6.38972   9
   0  17  20 21.1200 7.61106  10
   0 -17 -20 12.8402 6.36150   9
   0  17  20 12.8604 6.98302  18
   0 -17  20 14.2414 7.96392  16
   0 -17  20 14.2954 8.32789  17
   0  17  20 12.2395 7.38901  19
   0 -17 -20 21.5967 7.76940   5
   0  17  20 16.8374 7.23301  11
   0  17 -20 12.0597 4.78398  12
   0 -17  20 8.59281 7.39240  11
   0  17 -21 6.23892 8.54671  25
   0 -17 -21 11.0036 10.1963  25
   0 -17 -21-8.58079 8.64829  20
   0  17  21 4.73758 5.21109  21
   0 -17  21 13.3482 5.99042  21
   0 -17 -21 4.03019 5.94320   9
   0  17 -21 8.55217 6.76250   9
   0  17  21 20.3088 8.06618  10
   0 -17  21 10.7434 8.10119  17
   0  17  21 10.1144 7.69991  19
   0 -17  21 10.7062 8.03932  16
   0  17  21 6.56411 7.42005  18
   0 -17 -21 9.36425 6.98644   5
   0  17  21 6.91833 7.05104  11
   0 -17 -21 19.4320 6.22302  12
   0 -17  21 15.5817 8.44952  11
   0  17 -22 2.12248 9.10616  25
   0  17  22 5.98816 5.57109  21
   0 -17 -22 6.55073 5.72230  20
   0 -17  22 5.17441 5.85958  21
   0  17  22 6.67487 8.13021  10
   0  17 -22-2.69904 6.43651   9
   0 -17 -22 4.71598 6.29880   9
   0  17  22-3.78206 9.29709  17
   0  17  22 6.04350 7.42824  18
   0 -17  22 9.78882 8.73340  17
   0  17  22 4.81851 7.54899  19
   0 -17  22 1.72260 7.54225  16
   0  17  22-6.03456 8.92244  16
   0 -17 -22 5.43123 7.17171   5
   0  17  22 3.01837 7.17527  11
   0 -17  22 1.52317 7.82544  11
   0  17 -23-0.71598 9.33387  25
   0  17  23-1.11475 5.88785  21
   0 -17  23 4.70979 6.24282  21
   0  17  23 17.3047 8.45124  10
   0  17 -23-1.37292 6.87924   9
   0 -17 -23 0.59876 6.72576   9
   0 -17  23 13.9125 8.45757  16
   0  17  23 0.60471 7.76289  19
   0 -17  23 4.64666 8.82578  17
   0  17  23 0.60651 7.60140  18
   0 -17 -23-1.36543 7.69482   5
   0  17  23-4.56054 7.56989  11
   0 -17  23 6.20623 8.50411  11
   0  17 -24 6.45965 9.23783  25
   0  17  24 3.95082 5.93908  21
   0 -17  24 1.78814 6.17403  21
   0  17  24 18.1733 8.56333  10
   0  17 -24-2.77949 6.81310   9
   0 -17 -24-0.60267 6.55921   9
   0  17  24-1.20250 7.65799  19
   0  17  24-0.60367 7.84978  18
   0 -17  24 5.47657 8.48392  11
   0 -17 -24-0.67885 7.22589   5
   0 -18   0 1387.15 37.4470  20
   0  18   0 1336.22 37.4991  19
   0  18   0 1397.44 37.2873   8
   0  18   0 1355.83 37.5783  18
   0 -18   0 1273.83 34.5081  13
   0  18   0 1362.31 37.4679  14
   0 -18   0 1336.51 36.8384   5
   0  18   1 178.813 8.37766  19
   0  18  -1 167.699 8.38345  19
   0 -18  -1 174.918 8.35398  20
   0 -18   1 164.191 8.12147  20
   0  18  -1 172.281 8.06548   8
   0  18   1 175.150 8.08241   8
   0  18   1 168.508 8.26245  18
   0  18  -1 150.920 8.06961  18
   0  18   1 182.255 8.41215  14
   0 -18  -1 162.147 6.12225  13
   0 -18   1 163.718 6.32854  13
   0  18  -1 172.406 8.48273  14
   0  18  -1 169.861 7.28094  15
   0 -18  -1 175.700 8.16720   5
   0 -18   1 178.649 7.91684   5
   0 -18   2 164.052 7.54376   5
   0 -18  -2 157.706 7.93418   5
   0 -18   2 161.945 5.60502  24
   0 -18   2 168.658 8.06260  20
   0  18  -2 153.874 7.92988  19
   0 -18  -2 154.860 7.93572  20
   0  18   2 175.902 8.35912  19
   0  18   2 152.058 7.52583   8
   0  18  -2 175.330 8.10224   8
   0  18  -2 184.834 8.55490  18
   0  18   2 154.883 8.00403  18
   0  18  -2 147.665 8.15245  14
   0  18   2 165.866 8.00957  14
   0 -18  -2 157.130 5.82087  13
   0  18  -2 149.440 7.09687  15
   0 -18  -2 153.219 5.91160  15
   0 -18   2 156.203 6.22245  13
   0 -18   3 90.9879 3.78911  24
   0 -18  -3 86.7739 6.19444  20
   0 -18   3 105.393 6.16731  20
   0  18   3 100.930 6.36143  19
   0  18  -3 95.5989 6.13487   8
   0  18   3 97.9973 5.76628   8
   0  18   3 88.0248 5.98548  18
   0  18  -3 90.7767 6.46402  14
   0  18  -3 94.9760 5.71143  15
   0 -18  -3 102.009 4.39053  13
   0 -18  -3 89.6921 4.05823  15
   0  18   3 94.9940 6.03792  14
   0 -18  -3 100.716 6.28188   5
   0 -18   3 97.1617 5.77758   5
   0 -18   4 334.313 8.91898   2
   0 -18   4 343.066 8.96505   2
   0 -18   4 334.279 9.55139  24
   0 -18   4 339.396 8.99325  21
   0  18   4 348.538 13.1424  19
   0 -18  -4 345.064 13.1997  20
   0  18   4 350.890 12.3779   8
   0  18   4 345.702 13.1369  18
   0  18  -4 336.451 13.4275  14
   0  18   4 333.264 12.6025  14
   0  18  -4 345.661 12.5795  15
   0 -18  -4 337.209 9.57399  15
   0 -18  -4 349.608 10.4046  13
   0 -18   4 362.121 12.3498   5
   0 -18  -4 362.551 13.2147   5
   0  18   5 9.95689 1.47082   2
   0  18   5 10.4110 1.38569   2
   0 -18   5 9.15233 1.49007   3
   0 -18   5 10.0430 1.44032   2
   0  18   5 10.2970 1.37868   3
   0 -18   5 9.73067 1.38651  24
   0  18   5 10.3025 1.47597  21
   0 -18   5 9.87623 1.51880  21
   0 -18  -5 15.5102 3.68936  20
   0  18   5 5.12000 3.14669  19
   0  18   5 13.0762 3.06084   8
   0  18   5 11.5477 3.31795  18
   0  18   5 14.5702 3.37781  14
   0  18  -5 10.8027 3.29944  15
   0 -18  -5 10.1181 2.18455  13
   0  18  -5 13.7681 3.98614  14
   0 -18  -5 10.5712 3.36628   5
   0  18   5 9.67227 1.34237   4
   0 -18   5 8.09345 1.43119   4
   0  18   6 43.7941 2.51612   3
   0 -18   6 41.7405 2.58804   3
   0 -18   6 38.7058 1.92488  24
   0  18  -6 47.0212 5.66948  25
   0 -18   6 34.7341 1.94758  24
   0  18   6 43.1181 4.96605  19
   0 -18   6 40.5010 2.75201  21
   0  18   6 42.1799 2.69367  21
   0  18   6 39.2995 3.99177   8
   0  18  -6 44.0356 4.60309   9
   0  18   6 47.5729 4.90355  18
   0  18  -6 41.8664 4.74841  15
   0 -18  -6 43.9996 3.21032  13
   0  18   6 44.9114 4.65352  14
   0  18   6 40.6640 2.46540   4
   0 -18   6 46.2635 3.27978   7
   0 -18  -6 42.4142 4.85710   5
   0 -18   6 39.9797 2.54186   4
   0 -18  -7 202.137 9.99402   5
   0  18   7 212.628 6.89647   4
   0  18   7 215.350 6.93511   3
   0  18  -7 221.086 10.7142  25
   0 -18   7 195.552 5.67454  24
   0 -18   7 212.158 7.48282  21
   0  18   7 193.952 7.15466  21
   0  18   7 215.007 10.0757  19
   0  18  -7 206.725 9.73001   9
   0  18   7 213.649 8.69145   8
   0 -18   7 211.111 7.37169   7
   0  18   7 203.759 9.92692  18
   0  18  -7 205.481 9.91340  15
   0  18   7 219.019 9.65124  14
   0 -18  -7 210.046 7.56112  13
   0  18   7 207.046 8.75455  11
   0 -18  -8 6.83904 3.67501   5
   0 -18   8-0.12514 0.88691  24
   0  18  -8 2.23066 4.39741  25
   0  18   8-5.40729 4.39271  19
   0 -18   8 2.24000 2.13582  21
   0  18   8 2.53852 2.09432  21
   0 -18   8 1.72786 1.90308   7
   0  18  -8 7.17625 3.29014   9
   0  18   8 1.31543 2.64051   8
   0  18   8-1.08726 3.82829  18
   0  18  -8 2.21740 3.37212  15
   0  18   8-1.78816 3.92422  14
   0 -18  -8 2.22791 2.16183  13
   0  18   8 0.96143 2.99588  11
   0 -18   9 6.85857 3.63154   6
   0 -18  -9 4.01933 4.02878   5
   0 -18   9 3.95243 0.79844  24
   0  18  -9 0.39482 4.56948  25
   0 -18   9 6.25934 2.58681  21
   0  18   9 2.62097 2.46670  21
   0 -18  -9 8.38357 4.89270  20
   0  18   9 1.13211 3.90980  19
   0  18  -9 0.72388 3.37109   9
   0 -18   9 2.83207 1.85618   7
   0  18   9 0.37949 3.88435  18
   0  18   9 3.40648 3.56148  14
   0  18   9 4.35828 3.15223  11
   0  18  -9 5.67955 3.46166  12
   0 -18  10 157.537 8.33955   6
   0 -18 -10 155.562 9.32344   5
   0  18 -10 157.362 9.76957  25
   0 -18 -10 182.541 6.86599  23
   0 -18  10 124.682 3.92355  24
   0 -18 -10 154.620 9.38313  20
   0  18  10 144.173 6.84231  21
   0  18  10 129.813 8.67490  19
   0 -18  10 147.741 7.07534  21
   0  18 -10 134.338 8.40020   9
   0 -18  10 139.184 4.83411   7
   0 -18  10 143.065 8.04760  17
   0  18  10 148.057 9.02307  18
   0  18  10 156.223 8.30282  14
   0 -18  10 162.685 8.44313  16
   0  18 -10 138.916 8.05327  12
   0  18  10 154.242 7.71440  11
   0 -18  11 3.33757 3.94845   6
   0 -18 -11 4.04195 4.42357   5
   0  18 -11 0.89140 4.93836  25
   0 -18 -11 11.5253 3.32091  23
   0 -18 -11 5.30277 5.19585  20
   0  18  11 0.97724 2.98663  21
   0  18  11 1.66147 4.74495  19
   0 -18  11 2.35519 3.00958  21
   0  18 -11 2.44199 3.61747   9
   0 -18  11 6.11719 3.77894  17
   0  18  11-0.83468 4.60800  18
   0 -18  11 2.03704 3.58708  16
   0  18  11 2.36069 4.06240  14
   0  18  11 1.75828 3.40266  11
   0  18 -11 4.53727 3.55767  12
   0 -18 -12 136.863 9.50543   5
   0 -18  12 141.221 8.35154   6
   0 -18 -12 127.505 6.42177  23
   0  18 -12 143.723 9.99339  25
   0  18  12 120.666 8.84605  19
   0 -18 -12 146.036 9.84151  20
   0 -18  12 137.008 7.59022  21
   0  18  12 130.295 7.23987  21
   0  18 -12 134.946 8.88262   9
   0 -18  12 146.163 8.60885  17
   0 -18  12 135.857 8.31431  16
   0  18  12 137.323 9.33587  18
   0  18 -12 141.752 9.46539  15
   0  18  12 138.961 8.37435  14
   0  18 -12 137.006 8.18768  12
   0  18  12 127.979 7.92252  11
   0 -18  13 1.79712 4.01066   6
   0 -18 -13 7.47970 4.88979   5
   0 -18 -13-4.62700 4.06293  23
   0  18 -13 5.00551 5.93931  25
   0 -18 -13 10.4169 6.05902  20
   0  18  13 4.23074 3.37240  21
   0 -18  13 2.90557 3.38501  21
   0  18 -13 8.24025 4.36745   9
   0  18  13 4.56678 4.93477  19
   0 -18  13 10.0190 4.57269  16
   0 -18  13 3.47242 4.16941  17
   0  18  13 2.75089 4.89932  18
   0  18  13 16.6010 5.05857  14
   0  18 -13 6.59616 5.12866  15
   0  18 -13 2.91521 3.62140  12
   0  18  13-1.67497 4.56208  11
   0 -18  14 141.967 8.99429   6
   0  18 -14 152.301 11.1317  25
   0 -18 -14 121.207 6.80395  23
   0  18  14 138.197 9.98987  19
   0 -18  14 139.699 8.42455  21
   0 -18 -14 169.072 10.9895  20
   0  18  14 142.896 8.33066  21
   0  18  14 120.196 9.86735  10
   0  18 -14 136.830 9.54464   9
   0  18  14 154.586 10.3645  18
   0 -18  14 130.553 8.91172  17
   0 -18  14 145.942 9.30477  16
   0  18 -14 150.001 10.4084  15
   0  18  14 171.612 9.78028  14
   0  18  14 128.648 8.75692  11
   0 -18  14 126.699 9.91778  11
   0  18 -14 137.750 8.58824  12
   0 -18  15 27.9535 5.56744   6
   0  18 -15 27.9564 7.20518  25
   0 -18 -15 18.9490 3.82716  23
   0  18  15 11.9092 4.15641  21
   0 -18  15 28.8368 5.02650  21
   0  18  15 28.7752 6.75245  10
   0  18 -15 28.2269 5.66091   9
   0  18  15 21.0695 6.02095  18
   0 -18  15 38.3213 6.12421  17
   0  18  15 28.4694 6.65504  19
   0 -18  15 26.5113 5.77123  16
   0  18  15 30.6764 6.35527  14
   0  18 -15 37.7252 6.88999  15
   0  18  15 24.6013 5.97351  11
   0  18 -15 23.7628 4.99404  12
   0 -18  15 23.2670 6.18582  11
   0 -18  16 127.841 8.97401   6
   0 -18 -16 131.811 13.4107  25
   0  18 -16 132.164 11.2188  25
   0  18  16 125.950 9.95335  19
   0 -18  16 109.976 8.23801  21
   0 -18 -16 132.080 10.2030  20
   0  18  16 102.043 7.70643  21
   0  18  16 116.161 9.97176  10
   0  18 -16 109.936 9.09553   9
   0 -18 -16 110.479 8.83938   9
   0 -18  16 110.408 9.47642  17
   0 -18  16 109.590 9.07808  16
   0  18  16 101.787 9.41362  18
   0  18  16 139.997 9.57827  14
   0  18 -16 113.884 10.1063  15
   0 -18  16 96.1203 9.81289  11
   0  18 -16 111.049 8.13615  12
   0  18  16 117.536 8.98981  11
   0 -18  17 20.8764 6.31328   6
   0  18 -17 22.6776 8.13872  25
   0 -18  17 14.2392 5.06295  21
   0 -18 -17 18.0787 7.37176  20
   0  18  17 10.8662 5.03263  21
   0  18 -17 14.7252 6.04001   9
   0  18  17 17.7470 6.78235  10
   0 -18 -17 11.9535 5.62610   9
   0  18  17 15.1341 6.63494  19
   0 -18  17 14.5753 7.14095  17
   0 -18  17 8.71324 6.35338  16
   0  18  17 15.1787 6.67336  18
   0  18 -17 11.0763 6.12508  15
   0  18  17 34.4604 6.76064  14
   0  18 -17 16.1274 5.03245  12
   0 -18  17 10.1375 6.57350  11
   0  18  17 8.82217 5.94009  11
   0 -18 -18 122.446 11.1370   5
   0  18  18 125.785 10.8383  19
   0 -18 -18 132.588 11.1074  20
   0 -18  18 129.788 9.58500  21
   0  18  18 116.146 9.03990  21
   0  18  18 104.499 10.5257  10
   0 -18 -18 120.302 9.74116   9
   0  18 -18 122.198 10.3612   9
   0 -18  18 111.329 10.3855  16
   0  18  18 117.746 10.5531  18
   0 -18  18 120.353 10.6918  17
   0  18  18 148.165 9.79935  14
   0  18 -18 135.471 11.2274  15
   0  18  18 121.729 9.68623  11
   0 -18  18 123.640 11.3030  11
   0  18 -18 119.002 8.35245  12
   0 -18 -19 4.54327 6.56011   5
   0 -18 -19-8.86235 11.9331  25
   0  18  19 3.76337 4.98912  21
   0 -18 -19 13.4381 8.08991  20
   0 -18  19 2.00363 5.23064  21
   0 -18 -19-2.70805 5.49749   9
   0  18  19 15.1128 7.14442  10
   0  18 -19 0.61849 6.03771   9
   0  18  19 6.35042 6.63797  18
   0 -18  19 12.6536 7.86146  17
   0 -18  19 2.10060 6.86391  16
   0  18  19-1.72682 6.76711  19
   0  18 -19-2.63802 6.20168  15
   0  18 -19 0.76074 4.35995  12
   0 -18  19 0.69394 6.83473  11
   0  18  19 0.91344 6.45944  11
   0 -18 -20 33.3074 8.18699   5
   0 -18 -20-17.3400 11.2740  25
   0 -18  20 21.0135 6.22474  21
   0 -18 -20 9.99145 7.82225  20
   0  18  20 19.2574 5.69142  21
   0  18  20 27.6905 7.91710  10
   0 -18 -20 25.7687 7.10435   9
   0  18 -20 30.1266 7.37084   9
   0  18  20 17.7365 7.80867  18
   0 -18  20 38.5822 9.27579  17
   0  18  20 21.2209 7.86197  19
   0 -18  20 32.4708 8.53052  16
   0  18  20 65.5203 8.27377  14
   0 -18  20 35.3991 9.24579  11
   0  18  20 23.5653 7.49903  11
   0 -18 -21 19.0520 6.63524  12
   0 -18  21 6.70012 7.95422  11
   0  18  21-3.85829 7.17710  11
   0 -18  21-1.09351 5.57228  21
   0  18  21-2.05535 5.46966  21
   0 -18 -21-8.85030 8.27864  20
   0  18 -21-4.64662 6.62378   9
   0  18  21 16.0549 8.44459  10
   0 -18 -21 2.88076 6.10962   9
   0 -18  21 1.11843 8.05967  17
   0  18  21-6.60200 7.66466  19
   0 -18  21-2.78632 7.51730  16
   0  18  21 0.60258 7.44830  18
   0 -18 -21 2.71641 6.77644   5
   0 -18 -22 10.3201 7.46303   5
   0  18 -22 13.5988 9.04529  25
   0 -18  22 6.76551 5.91256  21
   0 -18 -22 0.90042 5.98955  20
   0  18  22 3.18010 5.58038  21
   0  18  22 8.92900 7.61658  10
   0  18 -22 6.78899 6.50890   9
   0 -18 -22 2.93942 6.47014   9
   0 -18  22 9.61533 7.89727  16
   0  18  22 4.84749 8.05942  19
   0 -18  22 6.80656 8.27769  17
   0  18  22 4.25851 7.83230  18
   0  18  22 41.0330 7.87253  14
   0  18  22 7.83115 7.41187  11
   0 -18  22 9.17241 8.32104  11
   0  18 -23 5.05776 9.49022  25
   0  18  23 2.16484 5.60583  21
   0 -18  23 2.30269 5.84231  21
   0  18 -23-0.68888 6.87373   9
   0  18  23-0.75274 7.57540  10
   0 -18 -23-2.38097 6.38358   9
   0  18  23-6.38201 8.13594  11
   0 -18  23 18.6417 9.35481  11
   0 -18 -23-4.13814 7.14376   5
   0  18  23-1.81890 7.68115  19
   0  18  23 0.60894 7.50553  18
   0  18  24-7.80883 8.51345  19
   0  18  24-4.22162 8.09747  18
   0 -18  24-4.07039 6.09584  21
   0  18  24-3.27948 5.90632  21
   0 -19   0 1.51451 3.09964  20
   0  19   0 1.27232 2.90237  19
   0  19   0 2.03478 3.01095   8
   0  19   0 0.63828 3.02974  18
   0  19   0 0.30506 2.99105  14
   0 -19   0 0.53023 1.77553  13
   0 -19   0 0.81537 2.85995   5
   0  19  -1 45.1899 4.64580  19
   0  19   1 48.9160 4.84475  19
   0 -19   1 38.5027 4.32114  20
   0 -19  -1 42.5483 4.78568  20
   0  19   1 42.4268 4.53270   8
   0  19  -1 43.9021 4.30998   8
   0  19   1 41.3387 4.58307  18
   0  19  -1 53.4222 4.87826  18
   0  19  -1 43.1076 3.84998  15
   0 -19  -1 42.1148 2.91357  13
   0 -19   1 40.8809 3.13643  13
   0  19   1 44.0218 4.56041  14
   0  19  -1 50.9912 5.12837  14
   0 -19   1 49.4392 4.55493   5
   0 -19  -1 45.8430 4.54777   5
   0 -19   2 26.1606 3.71703   5
   0 -19  -2 30.1678 4.20552   5
   0 -19   2 24.7893 2.34896  24
   0 -19  -2 31.5912 4.43672  20
   0  19   2 29.3779 4.15461  19
   0  19  -2 24.4338 3.90058  19
   0 -19   2 31.3520 4.12562  20
   0  19  -2 23.6111 3.61118   8
   0  19   2 34.5612 4.00742   8
   0  19   2 34.7890 4.20489  18
   0  19  -2 28.4562 4.12133  18
   0  19  -2 29.4589 3.57454  15
   0 -19  -2 23.8516 2.78865  15
   0  19   2 27.1774 4.05412  14
   0 -19  -2 32.6493 2.66874  13
   0  19  -2 24.1216 4.32397  14
   0 -19   2 27.9334 2.79211  13
   0 -19   3 212.555 9.12573   5
   0 -19  -3 196.019 9.49083   5
   0 -19   3 213.041 6.77410  24
   0  19   3 221.023 9.96101  19
   0 -19   3 214.205 9.50044  20
   0 -19  -3 212.597 10.0506  20
   0  19   3 211.325 9.25900   8
   0  19  -3 204.158 9.45894   8
   0  19   3 222.134 9.93396  18
   0 -19  -3 223.538 7.35242  13
   0  19  -3 229.412 10.4567  14
   0  19   3 216.993 9.62895  14
   0  19  -3 220.751 9.22831  15
   0 -19  -3 201.748 7.00604  15
   0 -19   3 215.486 8.03491  13
   0 -19   4 8.33815 1.60360  24
   0 -19  -4 15.9237 4.12303  20
   0  19   4 8.90857 3.35654  19
   0  19   4 11.4498 3.11925   8
   0  19   4 10.9065 3.53875  18
   0  19   4 10.3865 3.51316  14
   0  19  -4 10.0403 3.33707  15
   0 -19  -4 9.33084 2.20072  13
   0 -19  -4 10.5727 1.88737  15
   0  19  -4 12.4061 4.08175  14
   0 -19   4 3.31225 2.74227   5
   0 -19  -4 13.4779 3.80271   5
   0 -19   5 318.026 8.70663   2
   0  19   5 308.538 8.45926   2
   0 -19   5 313.449 8.73280   2
   0  19   5 302.856 8.42905   2
   0 -19   5 316.902 8.65351   3
   0 -19   5 317.786 8.71570  24
   0 -19  -5 326.225 13.2048  20
   0 -19   5 314.502 8.83175  21
   0  19   5 308.428 8.52391  21
   0  19   5 325.606 12.9197  19
   0  19   5 331.586 11.9261   8
   0  19   5 315.075 12.7950  18
   0  19   5 316.256 12.2048  14
   0  19  -5 326.542 13.3831  14
   0  19  -5 336.353 12.6519  15
   0 -19  -5 315.465 9.88116  13
   0 -19   5 311.131 8.64277   4
   0 -19  -5 323.148 12.9766   5
   0  19   6 6.29571 1.57016   2
   0  19   6 4.92850 1.57380   3
   0 -19   6 6.01874 1.13940  24
   0 -19   6 5.54036 1.21343  24
   0 -19   6 6.54673 1.80372  21
   0  19   6 6.26550 1.69537  21
   0  19   6 6.66124 3.53113  19
   0  19   6 6.05960 3.10644   8
   0  19   6 10.1916 3.89602  18
   0  19  -6 8.23972 3.56374  15
   0  19  -6 6.24219 4.04352  14
   0  19   6 7.09793 3.58574  14
   0 -19  -6 4.18406 2.20263  13
   0  19   6 3.73112 1.58508   4
   0 -19  -6 9.98647 3.88421   5
   0 -19   6 8.08143 2.36574   7
   0  19   7 262.036 7.81954   3
   0  19  -7 225.444 11.5323  25
   0 -19   7 225.112 6.49982  24
   0 -19   7 231.281 6.47639  24
   0 -19   7 257.425 8.41968  21
   0  19   7 252.357 11.4033  19
   0  19   7 246.700 8.11720  21
   0 -19   7 271.428 8.64770   7
   0  19  -7 268.430 11.2829   9
   0  19   7 281.914 10.2490   8
   0  19   7 284.120 11.8599  18
   0  19   7 265.725 10.9615  14
   0  19  -7 282.939 11.7117  15
   0 -19  -7 261.974 8.61224  13
   0 -19  -7 285.279 11.9689   5
   0  19   7 259.026 7.78919   4
   0 -19  -8 15.4912 4.35318   5
   0  19  -8 11.6280 4.84418  25
   0 -19   8 17.8466 2.71026  21
   0  19   8 15.1375 4.20768  19
   0  19   8 14.4289 2.51239  21
   0 -19   8 13.6176 2.40788   7
   0  19  -8 12.4774 3.57495   9
   0  19   8 14.8195 4.02961  18
   0  19   8 12.7670 3.92938  14
   0  19  -8 15.7108 4.00080  15
   0  19   8 16.7831 3.56019  11
   0 -19  -9 115.615 7.99583   5
   0 -19   9 116.606 7.27164   6
   0  19  -9 111.123 8.48441  25
   0  19   9 110.915 8.08021  19
   0 -19  -9 113.988 8.64538  20
   0  19   9 99.7082 5.35601  21
   0 -19   9 110.281 5.68780  21
   0  19  -9 109.596 7.53441   9
   0 -19   9 116.601 4.75859   7
   0  19   9 93.2556 7.57649  18
   0  19  -9 116.242 7.85718  15
   0  19   9 106.578 7.05295  14
   0  19   9 94.0945 6.23913  11
   0 -19  10 20.6069 4.70182   6
   0 -19 -10 12.3784 4.54218   5
   0  19 -10 15.6882 5.72414  25
   0  19  10 7.83480 4.39149  19
   0 -19 -10 20.3050 6.04735  20
   0  19  10 16.6715 3.10989  21
   0 -19  10 13.3217 3.02272  21
   0  19 -10 14.3202 4.33273   9
   0 -19  10 16.1311 2.05562   7
   0 -19  10 15.3706 4.15218  17
   0  19  10 7.87893 4.39927  18
   0 -19  10 17.6455 4.33252  16
   0  19  10 14.3649 4.14927  14
   0  19  10 17.5175 4.03630  11
   0 -19 -11 12.5825 4.79730   5
   0 -19  11 9.38847 4.23517   6
   0 -19 -11 22.4561 3.71117  23
   0  19 -11 9.23417 5.60128  25
   0  19  11 7.76067 4.58125  19
   0  19  11 13.5182 3.12898  21
   0 -19  11 13.5776 3.36103  21
   0 -19 -11 14.9773 5.84748  20
   0  19 -11 13.8800 4.38395   9
   0  19  11 7.80444 4.72797  18
   0 -19  11 12.1523 4.17972  17
   0  19  11 7.98771 3.97771  14
   0 -19  11 10.0592 4.11337  16
   0  19  11 10.6549 3.86960  11
   0  19 -11 12.4487 4.10925  12
   0 -19 -12 35.7912 5.95755   5
   0 -19  12 34.9577 5.25368   6
   0 -19 -12 28.0232 3.85790  23
   0  19 -12 23.4565 6.27397  25
   0 -19  12 40.4223 4.57601  21
   0  19  12 35.6303 6.10640  19
   0  19  12 31.9196 4.30568  21
   0 -19 -12 50.6887 7.30183  20
   0  19  12 48.4868 6.68076  10
   0  19 -12 28.4341 5.26600   9
   0  19  12 29.0020 5.94522  18
   0 -19  12 35.3975 5.42650  17
   0  19  12 23.1373 4.69573  14
   0 -19  12 33.8864 5.31235  16
   0  19  12 29.9513 4.82884  11
   0  19 -12 32.8359 5.05961  12
   0 -19  13 12.7265 4.58144   6
   0 -19 -13 16.9989 5.81135   5
   0 -19 -13 0.19565 4.08138  23
   0  19 -13 10.3213 6.47274  25
   0 -19  13 12.0610 3.97517  21
   0 -19 -13 13.1398 6.61548  20
   0  19  13 13.2697 3.88162  21
   0  19 -13 11.2930 4.66150   9
   0  19  13 13.3071 5.67143  10
   0 -19  13 10.9546 4.82897  17
   0  19  13 12.7222 5.52768  19
   0  19  13 3.31530 5.48630  18
   0 -19  13 15.2394 4.89049  16
   0  19 -13 14.6238 5.30660  15
   0  19  13 9.05615 4.56519  14
   0  19 -13 12.9137 4.28841  12
   0  19  13 16.0869 4.81691  11
   0 -19  14 2.33894 4.76407   6
   0 -19 -14 3.78239 5.52942   5
   0 -19 -14-1.42362 3.77324  23
   0  19 -14 4.89373 6.33219  25
   0 -19 -14 14.4268 7.08462  20
   0 -19  14 0.69597 3.90900  21
   0  19  14 2.26759 3.72455  21
   0  19  14 5.60184 5.31811  10
   0  19 -14 1.98972 4.39635   9
   0 -19  14 4.14456 4.87222  16
   0 -19  14 5.81074 4.54993  17
   0  19  14 2.96571 5.26135  18
   0  19  14-1.47584 5.58205  19
   0  19 -14-2.75131 5.04679  15
   0  19  14 0.78455 4.72468  14
   0  19 -14 0.38599 3.95004  12
   0 -19  14 3.27374 5.42092  11
   0  19  14-0.35547 4.34425  11
   0 -19  15 19.1648 5.40906   6
   0  19 -15 17.7240 7.79412  25
   0 -19  15 13.2495 4.61534  21
   0 -19 -15 21.8973 7.25660  20
   0  19  15 9.16970 4.18893  21
   0  19 -15 12.5490 5.40767   9
   0  19  15 24.1351 6.53270  10
   0  19  15 18.0075 6.28102  18
   0  19  15 25.6237 6.57264  19
   0 -19  15 13.1615 5.43608  17
   0 -19  15 12.6978 5.30274  16
   0  19 -15 22.5495 6.09591  15
   0  19  15 21.6441 5.63734  14
   0  19 -15 11.7252 4.43631  12
   0 -19  15 19.6441 6.58854  11
   0  19  15 11.6509 4.99989  11
   0 -19  16 5.03865 5.41851   6
   0  19 -16-4.79580 7.28398  25
   0  19  16-0.38093 4.23533  21
   0 -19 -16 4.85441 7.30755  20
   0 -19  16 3.26952 4.74458  21
   0  19  16 11.1027 5.77162  10
   0  19 -16 4.40324 5.09955   9
   0 -19 -16 6.72728 5.34243   9
   0  19  16 1.06902 6.04489  18
   0 -19  16 2.77247 6.36430  17
   0  19  16 2.66087 6.37161  19
   0 -19  16-6.45032 6.48778  16
   0  19 -16 4.22969 5.79088  15
   0  19  16 5.91662 5.31131  14
   0 -19  16-0.61053 6.11844  11
   0  19  16 0.79221 5.44334  11
   0  19 -16 3.94310 4.59222  12
   0 -19  17 10.7990 5.75947   6
   0 -19 -17 33.1610 11.7038  25
   0  19 -17 20.6746 8.11462  25
   0 -19 -17 18.7605 7.27136  20
   0 -19  17 16.6409 5.42704  21
   0  19  17 12.6545 4.97535  21
   0 -19 -17 12.5523 5.57636   9
   0  19 -17 17.8919 5.96717   9
   0  19  17 18.0481 6.87212  10
   0 -19  17 7.29458 6.82913  17
   0 -19  17 8.23694 6.34449  16
   0  19  17 13.7874 6.65367  19
   0  19  17 13.8420 6.73879  18
   0  19  17 40.1805 6.88973  14
   0  19 -17 17.6382 6.43161  15
   0  19 -17 18.5904 5.09280  12
   0 -19  17 18.6271 6.79618  11
   0  19  17 13.6981 6.22517  11
   0 -19 -18 17.9908 11.7069  25
   0 -19 -18 33.3389 8.98000  20
   0 -19  18 26.0908 6.27971  21
   0  19  18 20.4156 5.66133  21
   0  19  18 29.4931 7.92350  10
   0  19 -18 19.8924 6.29333   9
   0 -19 -18 20.9364 6.43882   9
   0  19  18 14.2188 7.52799  19
   0 -19  18 11.6098 6.53726  16
   0 -19  18 19.7555 7.74551  17
   0  19  18 23.9928 7.39239  18
   0  19  18 52.1221 7.37394  14
   0  19 -18 31.3375 7.37923  15
   0 -19  18 17.5023 7.18674  11
   0  19  18 16.4370 6.27159  11
   0 -19 -19 4.62413 6.70460   5
   0 -19 -19-8.07682 12.3588  25
   0 -19 -19 16.3983 8.52646  20
   0  19  19 1.37673 4.84820  21
   0 -19  19 5.90172 5.46821  21
   0 -19 -19 4.89829 5.88073   9
   0  19 -19 3.13495 6.17527   9
   0  19  19 3.47282 6.62547  10
   0  19  19 2.33677 7.03635  19
   0  19  19-5.27865 7.14743  18
   0 -19  19 5.76561 7.44442  17
   0 -19  19-0.52207 6.92553  16
   0  19  19 22.9621 6.71415  14
   0 -19  19 2.10338 6.90532  11
   0  19  19-4.48047 6.87144  11
   0 -19 -20 4.73888 7.09724   5
   0 -19 -20-12.9516 11.6827  25
   0  19  20 0.96163 5.23479  21
   0 -19 -20 9.32511 8.16044  20
   0 -19  20 6.69831 5.60947  21
   0 -19 -20 6.17481 6.28549   9
   0  19  20 9.30220 7.17200  10
   0  19 -20 7.78139 6.35937   9
   0 -19  20 13.9399 7.85502  16
   0  19  20 3.57889 7.39475  19
   0  19  20-1.19771 7.48612  18
   0 -19  20 1.07733 7.74853  17
   0  19  20 27.9599 7.00281  14
   0  19  20-2.76448 6.83119  11
   0 -19  20 13.0657 7.92969  11
   0 -19 -21 37.1956 7.44059  12
   0 -19  21 1.49704 7.62848  11
   0  19  21-6.10889 7.37572  11
   0  19  21-0.49940 5.59098  21
   0 -19 -21-7.68125 8.98418  20
   0 -19  21 11.7748 5.99190  21
   0  19 -21 0.66601 6.41277   9
   0 -19 -21 0.57584 5.96507   9
   0  19  21 8.80188 7.68850  10
   0 -19  21 3.84471 8.04593  17
   0 -19  21 5.47117 7.70423  16
   0  19  21-2.41965 7.32886  19
   0  19  21-3.64395 7.54920  18
   0  19  21 13.1300 6.64607  14
   0 -19 -21-1.37725 7.04709   5
   0  19 -22 7.95432 9.23436  25
   0 -19 -22 0.46323 7.07791  20
   0 -19  22-1.10175 5.68309  21
   0  19  22-3.59765 5.42893  21
   0  19  22 2.23865 8.00270  10
   0  19 -22-2.71839 6.86823   9
   0 -19 -22-3.51241 6.32476   9
   0  19  22 1.22374 7.71016  18
   0  19  22-3.04472 7.71469  19
   0 -19 -22 2.08750 7.60034   5
   0  19  22-4.74804 7.20115  11
   0 -19  22 5.36229 8.63382  11
   0  19 -23 8.74698 9.55061  25
   0  19  23 2.61766 5.71908  21
   0 -19  23 3.92633 6.21476  21
   0  19  23 6.02093 7.60672  10
   0  19 -23 3.44747 6.85074   9
   0 -19 -23 4.13548 6.59135   9
   0 -19  23 15.5288 9.40687  11
   0 -19 -23 2.78485 7.38295   5
   0  19  23 2.42946 7.89825  19
   0  19  23-3.05142 8.23277  18
   0  19  24 3.68782 6.23200  21
   0 -20   0 182.205 9.05252  20
   0  20   0 174.579 8.96396  19
   0  20   0 200.667 9.09193   8
   0  20   0 176.520 8.99809  18
   0 -20   0 174.760 6.58118  13
   0  20   0 166.128 8.88157  14
   0 -20   0 169.591 8.41434   5
   0 -20   1 1.93193 1.91944  13
   0 -20   1 4.10311 3.36053  20
   0 -20  -1 6.93997 3.49181  20
   0  20  -1 4.45464 3.25404  19
   0  20   1 1.69226 3.33419  19
   0  20   1-0.60714 2.85547   8
   0  20  -1 5.05422 2.91304   8
   0  20  -1 1.37683 3.12555  18
   0  20   1 5.42128 3.23293  18
   0  20   1 4.73655 3.25867  14
   0 -20  -1 4.54977 1.85978  13
   0  20  -1 4.00190 3.44144  14
   0 -20   1 4.78091 3.03957   5
   0 -20  -1 2.09066 2.78200   5
   0 -20  -2 130.348 7.50176   5
   0 -20   2 116.496 6.70517   5
   0 -20   2 126.757 4.89437  24
   0  20   2 124.940 7.46376  19
   0 -20   2 131.323 7.45596  20
   0  20  -2 130.358 7.68680  19
   0 -20  -2 123.774 7.56444  20
   0  20   2 126.370 7.22359   8
   0  20  -2 117.246 7.28393   8
   0  20  -2 126.353 7.58353  18
   0  20   2 122.610 7.47982  18
   0  20   2 138.677 7.64672  14
   0  20  -2 131.222 6.64708  15
   0 -20  -2 127.980 5.18418  13
   0  20  -2 115.839 7.48879  14
   0 -20   2 119.099 5.56525  13
   0 -20  -3 3.55813 3.31197   5
   0 -20   3 4.34883 3.02388   5
   0 -20   3 5.54700 1.81480  24
   0 -20   3 3.65021 3.37190  20
   0  20   3 5.84759 3.12446  19
   0 -20  -3 5.57925 3.52596  20
   0  20  -3 7.88147 3.33474   8
   0  20   3 2.61854 2.95496   8
   0  20   3 3.78612 3.04403  18
   0 -20  -3 5.24761 2.08906  15
   0  20  -3 2.38973 2.94389  15
   0  20   3 4.60302 3.24349  14
   0 -20  -3 5.38707 2.12513  13
   0  20  -3 6.44720 3.82858  14
   0 -20   3 4.02366 2.15320  13
   0 -20   4 589.495 15.7271  24
   0 -20  -4 624.008 20.3632  20
   0 -20   4 638.419 19.7370  20
   0  20   4 623.535 20.3588  19
   0  20   4 590.210 19.1264   8
   0  20   4 603.745 20.2307  18
   0 -20  -4 580.775 16.5872  13
   0 -20  -4 575.539 15.8476  15
   0  20  -4 581.485 20.3818  14
   0  20   4 611.661 19.6464  14
   0  20  -4 631.419 19.5434  15
   0 -20  -4 583.970 19.9373   5
   0 -20   4 579.381 18.9285   5
   0 -20   5 4.10151 2.58599   7
   0 -20   5 2.43540 2.89121   5
   0 -20  -5 2.48682 3.24158   5
   0  20   5-0.35894 3.04775  19
   0 -20   5-0.04590 1.06226  21
   0 -20  -5 0.37036 3.18194  20
   0  20   5 4.16351 2.87507   8
   0  20   5 0.71907 2.96062  18
   0  20   5 1.22814 3.34156  14
   0  20  -5 0.31625 3.24947  15
   0  20  -5 5.46435 3.97764  14
   0 -20  -5 0.51279 2.09793  13
   0 -20   5 0.17236 1.07501   2
   0 -20   5 0.38169 1.00799   2
   0  20   6 237.340 7.17833   2
   0  20   6 244.300 7.13469   3
   0 -20   6 249.511 7.42683   2
   0  20   6 252.385 7.22090   2
   0 -20   6 241.249 6.74836  24
   0  20   6 245.572 7.33147  21
   0 -20   6 244.941 7.60169  21
   0  20   6 248.498 11.4001  19
   0  20   6 256.241 10.2601   8
   0  20   6 261.251 11.6223  18
   0 -20  -6 254.729 8.43301  13
   0  20  -6 255.486 12.0282  14
   0  20   6 255.268 10.9149  14
   0  20  -6 254.771 11.1453  15
   0 -20  -6 254.193 11.6692   5
   0  20   6 240.200 7.13218   4
   0 -20   6 251.859 8.87420   7
   0  20   7 255.268 8.00448   4
   0 -20  -7 290.016 12.5017   5
   0 -20   7 263.674 8.59837  21
   0  20   7 260.502 12.0191  19
   0  20   7 250.173 8.28812  21
   0  20   7 273.220 10.7245   8
   0 -20   7 287.691 9.23400   7
   0  20  -7 269.919 11.7131   9
   0  20   7 253.076 11.8923  18
   0  20  -7 266.435 12.5980  14
   0  20  -7 254.670 11.7358  15
   0 -20  -7 264.451 8.96611  13
   0  20   7 261.299 11.3363  14
   0  20   7 266.424 8.17080   2
   0  20   7 257.632 8.00411   3
   0 -20  -8 130.259 8.75191   5
   0  20  -8 105.265 8.71211  25
   0  20   8 127.821 8.34555  19
   0 -20   8 121.994 5.56932  21
   0  20   8 115.188 5.29693  21
   0 -20   8 121.943 5.39807   7
   0  20  -8 131.724 8.03407   9
   0  20   8 123.429 8.15349  18
   0  20   8 128.147 7.72519  14
   0  20  -8 137.445 8.35384  15
   0  20   8 110.325 8.17666  10
   0 -20  -9 1.74563 4.25969   5
   0  20  -9 4.27598 5.08863  25
   0 -20   9 0.18746 2.46234  21
   0  20   9 0.50971 2.34543  21
   0 -20  -9 3.37439 5.21361  20
   0  20   9 0.82525 3.82282  19
   0  20  -9 1.17348 3.60578   9
   0 -20   9 1.81046 2.01600   7
   0  20   9-0.89854 4.34554  10
   0  20   9 0.41432 3.98907  18
   0  20   9 2.34296 3.86065  14
   0  20  -9 0.84764 3.66243  15
   0  20   9 0.26669 3.43260  11
   0 -20 -10 13.7847 5.02634   5
   0 -20  10 10.2484 4.09843   6
   0  20 -10 10.8604 5.75475  25
   0  20  10 9.87797 4.59685  19
   0  20  10 9.76779 2.79599  21
   0 -20 -10 15.6625 6.19812  20
   0 -20  10 10.6957 3.03230  21
   0 -20  10 11.0806 1.99052   7
   0  20  10 12.2575 4.71210  10
   0  20 -10 8.65663 3.92292   9
   0 -20  10 15.7634 4.34767  17
   0  20  10 4.74960 4.35401  18
   0 -20  10 8.71323 4.04548  16
   0  20  10 4.84061 4.01026  14
   0  20  10 8.18054 3.58428  11
   0 -20 -11 20.2973 5.28021   5
   0 -20  11 23.6423 4.74065   6
   0  20 -11 28.7000 6.17408  25
   0 -20 -11 23.0306 3.79959  23
   0 -20  11 17.4316 3.56732  21
   0 -20 -11 24.2115 6.31683  20
   0  20  11 12.9845 5.10172  19
   0  20  11 23.5201 3.63890  21
   0  20 -11 19.5510 4.98435   9
   0  20  11 10.8988 4.85791  10
   0  20  11 16.6554 5.27929  18
   0 -20  11 25.1848 5.05928  17
   0 -20  11 21.6168 4.56123  16
   0  20  11 15.7479 4.70076  14
   0  20  11 11.9489 3.88284  11
   0 -20 -12 1.52198 4.88451   5
   0 -20  12-1.50432 4.26724   6
   0 -20 -12-1.27692 3.69490  23
   0  20 -12 1.51292 6.09170  25
   0  20  12-6.06503 5.68504  19
   0 -20  12 3.07707 3.20566  21
   0  20  12-0.51442 3.14332  21
   0 -20 -12-1.84330 5.56649  20
   0  20  12-0.52099 4.85081  10
   0  20 -12 0.45775 4.32479   9
   0  20  12-2.81503 5.48090  18
   0 -20  12 0.75036 4.21424  17
   0  20  12-0.37088 4.23618  14
   0 -20  12-0.37469 4.30785  16
   0  20  12-4.11587 4.15852  11
   0 -20  13 100.888 7.72380   6
   0 -20 -13 109.568 9.23419   5
   0 -20 -13 89.3055 5.71797  23
   0  20 -13 102.613 9.51557  25
   0 -20  13 103.077 6.89101  21
   0  20  13 104.032 8.98427  19
   0  20  13 98.4500 6.56733  21
   0 -20 -13 127.692 9.88096  20
   0  20  13 107.864 9.24012  10
   0  20 -13 97.1414 8.42760   9
   0 -20  13 98.0063 7.69723  17
   0  20  13 103.641 8.70752  18
   0 -20  13 99.0751 7.80186  16
   0  20  13 102.843 7.82710  14
   0  20  13 93.8560 7.17538  11
   0 -20 -14 11.6923 5.79872   5
   0 -20  14 13.9867 5.01830   6
   0  20 -14 17.9020 7.58849  25
   0 -20 -14 27.1163 7.32331  20
   0  20  14 12.5828 3.95509  21
   0 -20  14 11.9412 4.33392  21
   0  20  14 14.1653 5.84373  19
   0  20 -14 10.7018 5.30905   9
   0  20  14 18.9498 5.73852  10
   0 -20  14 17.5641 5.44705  17
   0  20  14 7.11631 5.46045  18
   0 -20  14 20.4656 5.46768  16
   0  20  14 3.19048 5.00817  14
   0  20 -14 14.6948 5.19313  15
   0 -20  14 16.1344 6.04132  11
   0  20  14 8.50557 4.50099  11
   0 -20  15 53.4819 6.70988   6
   0  20 -15 73.3398 9.17769  25
   0 -20  15 50.8333 5.93617  21
   0  20  15 57.8042 7.96369  19
   0 -20 -15 70.8250 8.92734  20
   0  20  15 56.9080 5.82016  21
   0  20 -15 54.0096 7.23579   9
   0  20  15 50.5478 7.82050  10
   0  20  15 60.7441 8.00369  18
   0 -20  15 53.9077 6.91964  17
   0 -20  15 49.8328 6.83366  16
   0  20  15 47.4957 6.64135  14
   0  20 -15 64.0140 8.06967  15
   0  20  15 54.8780 6.34936  11
   0 -20  15 54.0976 7.93293  11
   0 -20  16 40.2905 6.78300   6
   0  20 -16 26.4024 8.01026  25
   0 -20 -16 42.8446 8.41080  20
   0  20  16 44.1007 5.58162  21
   0 -20  16 36.4572 6.00069  21
   0  20  16 29.9454 7.23821  19
   0 -20 -16 37.4757 6.38698   9
   0  20  16 31.4436 7.39681  10
   0  20 -16 44.8813 6.92937   9
   0 -20  16 26.4282 6.88645  17
   0  20  16 38.8409 7.27220  18
   0 -20  16 25.4268 6.63579  16
   0  20 -16 30.9555 7.14676  15
   0  20  16 34.9747 6.01547  14
   0  20  16 39.9530 6.28151  11
   0 -20  16 34.7216 7.38412  11
   0 -20  17-0.46336 5.51416   6
   0  20 -17 5.12008 8.12991  25
   0 -20  17-4.29353 4.74005  21
   0  20  17 0.39730 4.58254  21
   0 -20 -17 0.51026 7.39943  20
   0  20 -17 1.76084 5.43778   9
   0 -20 -17-4.05870 5.73736   9
   0  20  17 1.96417 6.67225  10
   0 -20  17-2.89483 6.47744  16
   0 -20  17 2.90584 6.78983  17
   0  20  17-9.56304 7.24013  19
   0  20  17-9.60863 7.25578  18
   0  20 -17-1.28728 6.19692  15
   0  20  17 0.43788 5.38186  14
   0  20  17 1.22804 5.29579  11
   0 -20  17-3.90413 6.89969  11
   0  20 -18 11.9639 8.60036  25
   0 -20 -18 25.3573 12.0699  25
   0  20  18 5.06975 4.69980  21
   0 -20  18 5.02046 5.24988  21
   0 -20 -18 4.63158 7.57026  20
   0  20 -18 3.66873 5.97056   9
   0 -20 -18 2.10829 5.30696   9
   0  20  18 9.51570 6.89999  10
   0  20  18 2.32526 6.85672  18
   0  20  18 3.47132 6.99053  19
   0 -20  18 11.6141 7.26441  17
   0 -20  18 3.01911 6.66035  16
   0  20 -18 5.99750 6.50655  15
   0  20  18 18.8290 6.09225  14
   0 -20  18 7.47985 6.66904  11
   0  20  18 10.2030 5.75053  11
   0 -20 -19 41.7271 8.79649   5
   0  20  19 43.6714 6.61743  21
   0 -20  19 39.9748 6.91139  21
   0 -20 -19 71.7811 10.2565  20
   0 -20 -19 41.9725 7.39832   9
   0  20  19 57.5706 9.03121  10
   0  20 -19 55.8071 8.64313   9
   0 -20  19 38.8654 8.37223  16
   0  20  19 44.4408 8.57350  19
   0  20  19 39.8902 8.14172  18
   0 -20  19 50.4957 9.26523  17
   0  20  19 62.0447 7.71969  14
   0 -20  19 38.8861 8.75735  11
   0  20  19 45.1712 7.15528  11
   0 -20  20-2.19074 7.65408  11
   0  20  20 5.84027 6.22919  11
   0  20  20-0.46615 5.34177  21
   0 -20  20 2.01462 5.54066  21
   0 -20 -20 8.59169 8.53133  20
   0  20  20-0.60292 7.71961  19
   0  20  20 5.77256 7.59262  10
   0 -20 -20 0.56025 6.14140   9
   0  20 -20-1.96202 6.11928   9
   0 -20  20 0.53040 7.30495  16
   0  20  20-9.69289 8.36234  18
   0 -20  20-0.53261 7.73915  17
   0  20  20-0.46087 6.09830  14
   0 -20 -20-2.06351 7.09602   5
   0 -20  21 15.7699 8.66507  11
   0  20  21 20.9946 6.43133  11
   0 -20  21 6.78669 6.16092  21
   0  20  21 9.17826 5.78877  21
   0  20  21-1.82821 7.76564  19
   0 -20 -21-2.46824 8.70499  20
   0 -20 -21 8.03866 6.23135   9
   0  20  21 16.2058 7.81491  10
   0  20 -21 9.38146 6.74836   9
   0  20  21-1.22511 7.76439  18
   0  20  21 9.69073 5.89822  14
   0 -20 -21 8.37349 7.59830   5
   0 -20  22-2.14347 5.85461  21
   0  20  22-3.47085 5.72060  21
   0  20  22-15.8999 8.57454  19
   0 -20 -22-15.2105 8.85220  20
   0  20  22 3.73506 7.55072  10
   0  20 -22-1.36249 6.49933   9
   0 -20 -22-4.07351 6.49331   9
   0  20  22-8.60255 8.28976  18
   0 -20 -22-7.02176 7.75306   5
   0 -20  22-3.83223 8.15917  11
   0  20 -23 2.19999 9.41391  25
   0  20  23-10.3282 9.26577  19
   0  20  23-1.00689 5.61644  21
   0  20 -23-1.37285 6.48532   9
   0 -20 -23 2.92773 6.66609   9
   0  20  23-0.75111 7.68604  10
   0  20  23-9.16803 8.47480  18
   0 -20  23 7.74315 8.75652  11
   0 -20 -23 6.30723 7.92520   5
   0  21   0-3.60320 3.45319  19
   0 -21   0-1.37264 3.54037  20
   0  21   0-1.31658 3.01889   8
   0  21   0-0.72304 3.17759  18
   0 -21   0-1.86259 2.09905  13
   0  21   0-2.05556 3.72869  14
   0 -21   0 1.22518 2.85202   5
   0  21  -1 439.101 16.2587  19
   0 -21   1 441.485 15.9286  20
   0  21   1 420.500 15.8939  19
   0 -21  -1 419.017 15.7620  20
   0  21   1 433.795 15.5681   8
   0  21  -1 441.480 15.7722   8
   0  21  -1 435.956 16.1646  18
   0  21   1 447.786 16.1446  18
   0  21  -1 418.506 15.9250  14
   0  21   1 454.999 16.0886  14
   0 -21   1 436.569 13.0688  13
   0 -21  -1 407.814 12.6282  13
   0 -21   1 401.368 15.0438   5
   0 -21  -1 414.922 15.4147   5
   0  21  -2 128.434 7.99699  19
   0 -21  -2 152.404 8.49372  20
   0 -21   2 133.671 7.75207  20
   0  21   2 132.319 8.06961  19
   0  21  -2 119.320 7.63893   8
   0  21   2 144.550 7.81602   8
   0  21   2 141.065 8.16285  18
   0  21  -2 125.621 7.91331  18
   0 -21   2 134.840 5.92939  13
   0  21  -2 136.435 6.99346  15
   0  21   2 138.241 7.97077  14
   0  21  -2 129.130 8.13207  14
   0 -21  -2 138.046 5.53873  13
   0 -21  -2 142.958 7.94951   5
   0 -21   2 127.673 7.28127   5
   0 -21   3 0.18098 2.19260  13
   0 -21   3 2.26325 3.36233  20
   0  21   3 1.09716 3.24986  19
   0 -21  -3 2.95382 3.29881  20
   0  21   3-0.61931 3.04959   8
   0  21   3-0.36554 3.23052  18
   0  21   3-1.94840 3.41698  14
   0  21  -3-2.21250 3.09594  15
   0  21  -3 1.50752 3.79284  14
   0 -21  -3 1.62840 2.10495  13
   0 -21   3 0.57620 2.91165   5
   0 -21  -3 2.72916 3.56173   5
   0  21   4 225.218 10.9746  10
   0  21   4 214.809 10.5655  19
   0 -21  -4 229.003 10.8895  20
   0 -21   4 222.139 10.0816  20
   0  21   4 203.538 9.69110   8
   0  21   4 221.266 10.6433  18
   0  21  -4 226.047 9.96299  15
   0 -21  -4 205.980 7.40629  13
   0  21   4 220.785 10.1870  14
   0  21  -4 226.303 11.0643  14
   0 -21  -4 206.638 10.2899   5
   0 -21   4 218.968 9.66976   5
   0  21   5 38.6373 5.38361  10
   0 -21   5 46.7072 5.05778  20
   0 -21  -5 36.3716 5.05840  20
   0  21   5 47.0669 5.47489  19
   0  21   5 45.2463 4.69635   8
   0  21   5 47.5157 5.50517  18
   0  21  -5 47.9408 5.09237  15
   0 -21  -5 32.0765 3.04716  13
   0  21   5 48.2063 5.22223  14
   0  21  -5 51.1666 6.09382  14
   0 -21   5 45.1391 4.79949   5
   0 -21   5 42.5436 3.83301   7
   0 -21  -5 44.3897 5.40587   5
   0 -21  -6 249.099 11.5231   5
   0 -21   6 257.462 10.3388   5
   0 -21   6 238.643 8.73853   7
   0  21   6 218.003 6.50649   2
   0  21   6 234.311 6.51172   2
   0 -21   6 238.677 6.84881   2
   0 -21   6 217.987 6.28269  24
   0 -21   6 234.148 6.96986  21
   0  21   6 243.154 11.4247  19
   0  21   6 238.009 6.58204  21
   0  21   6 249.567 10.2688   8
   0  21   6 244.838 11.4201  18
   0  21  -6 251.928 12.0493  14
   0 -21  -6 248.476 8.15494  13
   0  21  -6 253.302 11.1659  15
   0  21   6 229.472 10.6091  14
   0  21   6 217.025 11.2381  10
   0  21   7 130.338 4.76710   3
   0 -21   7 127.914 4.95579   2
   0  21   7 126.526 4.84065   2
   0  21   7 147.524 4.90701   2
   0  21   7 134.226 8.97152  10
   0 -21   7 139.608 5.28900  21
   0  21   7 126.409 4.98479  21
   0  21   7 141.887 8.70605  19
   0 -21   7 143.380 6.16548   7
   0  21   7 154.316 9.06862  18
   0  21   7 151.241 8.37280  14
   0  21  -7 148.228 9.43981  14
   0 -21  -7 135.957 5.73891  13
   0  21  -7 137.152 8.56638  15
   0 -21  -7 134.285 8.76005   5
   0  21   7 133.440 4.79953   4
   0 -21  -8 4.75786 4.20344   5
   0 -21   8 1.58946 2.13067  21
   0  21   8 2.14886 2.08640  21
   0  21   8 0.83159 3.87206  19
   0  21   8 6.28628 4.50028  10
   0 -21   8 4.95152 2.50719   7
   0  21  -8 2.69735 3.69354   9
   0  21   8 0.83359 3.80378  18
   0  21  -8 7.37462 4.24434  15
   0  21  -8 4.69110 4.57946  14
   0  21   8 3.38804 3.76736  14
   0  21   8 3.49187 1.88574   2
   0  21  -9 1.33458 5.32632  25
   0 -21  -9 3.98337 5.37797  20
   0 -21   9 4.25031 2.44534  21
   0  21   9 6.89402 4.40953  19
   0  21   9 1.57925 2.28622  21
   0  21  -9 1.21431 3.55805   9
   0 -21   9 3.09590 2.18819   7
   0  21   9 0.46835 4.22960  10
   0  21   9 2.59307 3.81994  18
   0  21  -9 4.81563 4.29271  15
   0  21   9-2.78139 4.28569  14
   0 -21  -9 3.63230 4.41212   5
   0 -21 -10 13.8247 4.97336   5
   0 -21  10 18.1567 4.45401   6
   0  21 -10 21.1354 6.58227  25
   0 -21  10 16.0750 3.22024  21
   0  21  10 13.9364 2.97218  21
   0 -21 -10 16.8640 6.23291  20
   0  21  10 13.8691 4.84992  19
   0  21 -10 13.6461 4.48735   9
   0  21  10 11.2534 4.93995  10
   0 -21  10 12.3699 4.07116  17
   0  21  10 10.3321 4.77992  18
   0 -21  10 18.8837 4.56048  16
   0  21  10 10.3655 4.46040  14
   0  21 -10 19.1147 4.58822  15
   0  21  10 12.0104 3.89584  11
   0 -21  11 60.4870 6.23841   6
   0 -21 -11 59.5595 7.12331   5
   0 -21 -11 80.4897 5.10056  23
   0  21 -11 77.1528 8.25053  25
   0  21  11 58.1048 6.83082  19
   0 -21  11 52.7947 4.93395  21
   0 -21 -11 70.8107 8.16714  20
   0  21  11 52.9276 4.68399  21
   0  21  11 59.4539 6.93872  10
   0  21 -11 65.9056 6.83093   9
   0 -21  11 65.8853 6.38208  17
   0  21  11 54.6094 6.80283  18
   0 -21  11 58.2132 6.00315  16
   0  21  11 53.7633 6.20188  14
   0  21  11 55.4575 5.61649  11
   0 -21  12 120.002 8.31519   6
   0 -21 -12 114.822 9.28109   5
   0  21 -12 118.812 9.94622  25
   0 -21 -12 101.259 5.80927  23
   0 -21 -12 122.706 9.83333  20
   0  21  12 107.679 8.93907  19
   0 -21  12 107.027 6.66006  21
   0  21  12 104.408 6.45267  21
   0  21  12 122.479 9.46514  10
   0  21 -12 110.722 8.54276   9
   0 -21  12 114.769 8.14004  17
   0  21  12 106.353 8.74618  18
   0 -21  12 107.412 7.84402  16
   0  21  12 89.8543 7.64841  14
   0  21  12 110.399 7.35702  11
   0 -21 -13 4.93686 5.61335   5
   0 -21  13-0.80275 4.79121   6
   0  21 -13-0.54825 6.44495  25
   0 -21 -13 15.2850 7.17924  20
   0  21  13-8.52845 6.52355  19
   0 -21  13-0.60359 3.66717  21
   0  21  13-3.85768 3.71725  21
   0  21 -13 0.49612 4.43276   9
   0  21  13-2.25138 5.29229  10
   0 -21  13 0.40202 4.59215  17
   0  21  13-8.06996 6.11056  18
   0 -21  13-0.80307 4.38606  16
   0  21  13-5.50009 5.08273  14
   0  21  13-3.01837 4.30553  11
   0 -21  14 29.0062 5.94665   6
   0 -21 -14 22.3482 6.23687   5
   0  21 -14 25.8863 7.11050  25
   0  21  14 19.1473 4.13462  21
   0  21  14 14.5708 5.74974  19
   0 -21  14 25.5779 4.67769  21
   0 -21 -14 36.7558 7.51172  20
   0  21  14 27.0865 6.52273  10
   0  21 -14 18.7238 5.43523   9
   0  21  14 11.5131 5.70004  18
   0 -21  14 21.5001 5.42422  16
   0 -21  14 28.7028 5.73233  17
   0  21  14 23.8971 5.39932  14
   0  21  14 18.6991 4.94296  11
   0 -21  15 3.85805 4.94496   6
   0 -21 -15 5.97144 6.01000   5
   0  21 -15-4.21032 7.32964  25
   0  21  15-4.31252 6.56920  19
   0  21  15 0.33164 4.29114  21
   0 -21  15 6.15605 4.60058  21
   0 -21 -15 20.5678 7.63722  20
   0  21  15 5.53809 5.61517  10
   0  21 -15 8.73797 5.56601   9
   0 -21  15 6.65260 4.91407  16
   0  21  15-5.42111 6.68225  18
   0 -21  15 7.11009 5.24057  17
   0  21 -15 3.03213 5.67463  15
   0  21  15-2.92367 5.54075  14
   0  21  15 6.66313 4.67779  11
   0 -21  15 4.78062 6.11544  11
   0 -21  16 12.9527 5.79407   6
   0  21 -16 8.16121 7.69468  25
   0 -21 -16 10.4497 7.62364  20
   0 -21  16 3.91138 4.58487  21
   0  21  16 5.02127 4.34645  21
   0  21  16-1.11407 7.09547  19
   0  21  16 8.96951 6.44852  10
   0  21 -16 9.14546 5.70439   9
   0 -21 -16 11.8227 5.53433   9
   0 -21  16 4.18337 6.56000  17
   0  21  16-1.68056 6.64706  18
   0 -21  16 4.17119 6.29677  16
   0  21 -16 5.69464 6.34157  15
   0  21  16-0.42947 5.36872  14
   0 -21  16-3.77358 6.66980  11
   0  21  16 1.54808 4.98232  11
   0 -21  17 20.5401 6.17683   6
   0  21 -17 5.22470 8.09897  25
   0 -21 -17 45.3276 12.6551  25
   0 -21  17 15.5026 5.31423  21
   0 -21 -17 10.5573 7.78275  20
   0  21  17 7.30318 4.88926  21
   0  21  17 4.58737 7.28845  19
   0 -21 -17 10.2393 5.43461   9
   0  21 -17 9.53618 5.63679   9
   0  21  17 12.6464 6.50168  10
   0 -21  17 12.0894 7.08812  17
   0 -21  17 12.0435 6.47253  16
   0  21  17 3.46001 6.97040  18
   0  21  17 7.02286 5.37000  14
   0  21 -17 9.20046 6.41951  15
   0  21  17 8.05117 5.41050  11
   0 -21  17 15.1527 7.25197  11
   0  21 -18 23.0360 8.79496  25
   0 -21 -18 17.3166 12.3280  25
   0  21  18-0.58800 7.75059  19
   0 -21 -18 17.4888 8.52571  20
   0 -21  18 21.3672 5.79947  21
   0  21  18 18.3830 5.24268  21
   0  21 -18 17.9653 6.62849   9
   0  21  18 15.8407 7.19954  10
   0 -21 -18 20.1523 6.30208   9
   0  21  18 11.8315 7.17574  18
   0 -21  18 10.5473 7.21744  17
   0 -21  18 12.5120 6.76056  16
   0  21  18 10.7351 5.66291  14
   0 -21  18 15.7899 7.69336  11
   0  21  18 14.5909 5.91885  11
   0  21 -19 20.2484 9.48971  25
   0 -21 -19 29.0473 9.85132  20
   0  21  19 8.17342 5.11279  21
   0  21  19-1.20065 7.85155  19
   0 -21  19 18.2931 6.06019  21
   0 -21 -19 11.4848 6.65183   9
   0  21 -19 25.6250 7.46638   9
   0  21  19 22.7028 7.83823  10
   0 -21  19 11.2996 7.22279  16
   0  21  19 0.60373 7.53101  18
   0 -21  19 20.1298 8.32919  17
   0  21  19 16.7523 6.12936  14
   0 -21  19 6.40763 7.83806  11
   0  21  19 8.13723 5.63341  11
   0  21  20 3.49510 5.57931  11
   0 -21  20 1.46655 7.62567  11
   0  21  20-6.29044 5.55389  21
   0 -21 -20 9.35492 8.99506  20
   0  21  20-13.3969 8.66687  19
   0 -21  20-0.48980 5.38840  21
   0  21 -20 1.31709 6.42802   9
   0 -21 -20 1.68065 6.07502   9
   0  21  20-4.36098 7.15814  10
   0 -21  20 4.73391 8.15421  17
   0 -21  20 4.71254 7.16256  16
   0  21  20-14.0854 8.71607  18
   0  21  20-2.73048 5.90267  14
   0 -21 -20 2.79143 7.34327   5
   0  21  21 0.46463 5.42836  21
   0  21  21-15.9547 8.56566  19
   0 -21 -21-8.60393 9.17655  20
   0  21  21 3.69835 7.41260  10
   0 -21 -21-3.42185 6.29654   9
   0  21 -21 6.05375 6.41626   9
   0  21  21-11.7254 8.42248  18
   0 -21  21 5.26467 7.91416  11
   0 -21 -21 2.11807 7.34250   5
   0  21  22 7.61209 5.59272  21
   0  21  22-12.2645 8.98277  19
   0 -21 -22-10.7051 9.55237  20
   0  21  22 3.73576 7.51922  10
   0 -21 -22 4.03323 6.95990   9
   0  21 -22 4.77032 6.79991   9
   0  21  22-9.86740 8.77729  18
   0 -21  22 2.29536 8.56502  11
   0 -21 -22-0.70853 7.76685   5
   0  22   0 48.9987 5.56204  10
   0  22   0 45.9861 5.36529  19
   0 -22   0 54.1637 5.68080  20
   0  22   0 55.1259 5.33604   8
   0  22   0 47.7150 5.40997  18
   0 -22   0 41.5237 3.27082  13
   0  22   0 49.5096 5.50820  14
   0 -22   0 48.5549 5.12055   5
   0  22  -1 101.722 7.49620  10
   0  22   1 89.1162 7.02981  10
   0  22  -1 94.9379 7.11747  19
   0  22   1 89.7781 6.82722  19
   0 -22   1 91.0605 6.81951  20
   0 -22  -1 95.5639 6.92690  20
   0  22   1 91.0853 6.65366   8
   0  22  -1 92.0690 6.78374   8
   0  22  -1 96.1404 7.13730  18
   0  22   1 95.7184 6.86813  18
   0  22   1 99.9608 7.01764  14
   0  22  -1 101.749 7.25272  14
   0 -22  -1 90.6575 4.46117  13
   0 -22   1 88.4246 4.65713  13
   0 -22   1 89.9040 6.40815   5
   0 -22  -1 93.4812 6.71616   5
   0  22   2 56.4487 6.03010  10
   0  22  -2 63.7365 6.23730  10
   0  22   2 55.6740 5.76860  19
   0 -22  -2 56.7751 5.59519  20
   0 -22   2 57.6518 5.70029  20
   0  22  -2 51.5882 5.69577  19
   0  22   2 55.0393 5.41765   8
   0  22  -2 73.0176 6.36550  18
   0  22   2 51.5076 5.73056  18
   0  22  -2 42.8855 5.42730  14
   0  22   2 62.4479 5.93839  14
   0 -22  -2 59.5864 3.66337  13
   0 -22   2 57.5595 3.88921  13
   0 -22  -2 56.0074 5.60730   5
   0 -22   2 58.1213 5.25100   5
   0  22   3 31.0163 4.92882  10
   0 -22   3 43.1144 3.55286  13
   0 -22  -3 41.0548 5.41615  20
   0  22   3 43.0230 5.26147  19
   0 -22   3 37.3909 4.79685  20
   0  22   3 46.0174 4.94501   8
   0  22   3 40.3275 5.18961  18
   0 -22  -3 43.3075 3.19977  13
   0  22  -3 41.1904 5.32196  14
   0  22   3 45.8835 5.17244  14
   0  22  -3 33.0707 4.37751  15
   0 -22  -3 36.9904 5.06733   5
   0 -22   3 52.6546 4.98447   5
   0  22   4 254.236 12.1162  10
   0 -22   4 257.514 9.53428  13
   0  22   4 236.702 11.6383  19
   0 -22  -4 259.315 12.0406  20
   0 -22   4 256.405 11.3275  20
   0  22   4 259.569 11.2141   8
   0  22   4 262.086 12.0438  18
   0  22   4 264.461 11.4374  14
   0 -22  -4 243.776 8.41142  13
   0  22  -4 266.881 11.1787  15
   0  22  -4 268.219 12.3530  14
   0 -22  -4 253.849 11.6579   5
   0 -22   4 253.568 10.8814   5
   0  22   5 26.7218 4.81227  10
   0  22   5 24.0149 4.48380  19
   0 -22   5 22.5877 4.25546  20
   0 -22  -5 24.3187 4.75552  20
   0  22   5 18.8401 3.87680   8
   0  22   5 24.8516 4.67086  18
   0 -22  -5 18.7812 2.63121  13
   0  22   5 23.1261 4.36658  14
   0  22  -5 31.2493 5.45124  14
   0  22  -5 22.1298 4.22070  15
   0 -22   5 26.8116 3.49768   7
   0 -22   5 18.9572 3.73932   5
   0 -22  -5 28.6115 4.94296   5
   0 -22   6 91.0992 3.25374   2
   0  22   6 112.646 7.98714  10
   0 -22   6 101.728 3.29338  21
   0 -22   6 116.467 7.10627  20
   0  22   6 118.093 8.04808  19
   0  22   6 119.112 8.09617  18
   0 -22  -6 102.939 4.83141  13
   0  22  -6 112.747 7.57105  15
   0  22  -6 125.084 8.50444  14
   0  22   6 106.358 7.17706  14
   0 -22   6 114.995 6.89038   5
   0 -22   6 109.970 5.63535   7
   0 -22  -6 100.157 7.87425   5
   0  22   7 255.027 7.43920   2
   0 -22   7 249.626 7.74653   2
   0  22   7 249.820 12.5010  10
   0 -22   7 257.914 11.2564  20
   0  22   7 264.408 12.4132  19
   0  22   7 256.248 7.54405  21
   0 -22   7 252.466 7.94847  21
   0 -22   7 267.978 9.35771   7
   0  22   7 248.907 12.2152  18
   0  22   7 255.902 11.5359  14
   0  22  -7 283.515 12.4856  15
   0  22  -7 258.532 12.9657  14
   0 -22  -7 260.526 8.78555  13
   0 -22  -7 278.177 12.9683   5
   0 -22  -8 35.5954 5.72448   5
   0 -22   8 37.5085 3.01311  21
   0  22   8 32.2526 2.68501  21
   0  22   8 42.6555 5.70776  19
   0 -22   8 32.3104 3.27924   7
   0  22   8 34.7260 5.81245  10
   0  22   8 38.3950 5.59121  18
   0  22   8 31.3396 5.07127  14
   0  22  -8 33.6780 5.97265  14
   0  22  -8 36.3540 5.42110  15
   0  22   8 35.2693 2.61636   2
   0 -22   8 35.1164 2.75519   2
   0 -22  -9 26.4278 5.43790   5
   0 -22   9 10.9739 2.67073  21
   0 -22  -9 11.5935 6.23657  20
   0  22   9 13.0071 2.56976  21
   0  22   9 16.1992 4.98106  19
   0 -22   9 14.1676 2.67532   7
   0  22  -9 23.8955 4.97194   9
   0  22   9 12.6887 4.96623  10
   0  22   9 22.1021 5.06247  18
   0  22  -9 20.7416 4.88524  15
   0  22  -9 16.8289 5.37843  14
   0  22   9 17.2885 4.57759  14
   0  22   9 13.6567 2.38114   2
   0 -22   9 15.4739 2.52193   2
   0  22  10-0.62072 2.58381   2
   0  22  10-2.61845 2.97764  21
   0 -22  10-3.14713 3.18247  21
   0  22  10 0.46568 4.22708  19
   0 -22 -10 2.38413 6.12109  20
   0  22 -10 1.32057 4.07812   9
   0  22  10 2.54199 4.66268  10
   0 -22  10 2.81536 3.87143  17
   0  22  10-2.33543 4.34887  18
   0 -22  10-2.11143 3.85752  16
   0  22  10-2.21421 4.52277  14
   0  22 -10-0.95950 4.59753  15
   0 -22  10-2.71516 4.26704   6
   0 -22 -10 1.97740 4.57988   5
   0 -22 -11 218.588 12.5767   5
   0 -22  11 219.142 11.3234   6
   0  22 -11 254.264 13.7692  25
   0 -22 -11 235.498 8.61435  23
   0  22  11 213.725 8.85109  21
   0  22  11 241.087 12.7208  19
   0 -22  11 206.026 9.00166  21
   0 -22 -11 226.794 13.1408  20
   0  22 -11 210.786 11.7087   9
   0 -22  11 214.737 10.9389  16
   0  22  11 218.352 12.2162  18
   0 -22  11 225.336 11.0765  17
   0  22  11 216.297 11.0286  14
   0  22 -11 222.811 12.3564  15
   0  22  11 220.620 12.7570  10
   0 -22  12 3.24396 4.61627   6
   0 -22 -12 2.70739 5.21327   5
   0  22 -12 10.2175 6.92127  25
   0  22  12-0.99992 4.60861  19
   0 -22 -12 3.01112 6.55876  20
   0  22  12-0.70236 3.21714  21
   0 -22  12-2.34038 3.52427  21
   0  22  12-2.76994 5.52774  10
   0  22 -12 5.33142 4.51262   9
   0  22  12 3.01207 4.58056  18
   0 -22  12 1.16262 4.59786  17
   0  22  12-2.72840 5.10673  14
   0 -22  12-1.54855 4.40728  16
   0  22  12-2.23422 4.50391  11
   0 -22  13 3.75191 4.79279   6
   0 -22 -13 1.13069 5.49322   5
   0  22 -13 5.63415 6.92473  25
   0 -22  13-1.45566 3.59848  21
   0  22  13 2.10279 3.17504  21
   0 -22 -13 7.69369 6.85320  20
   0  22  13-5.17549 5.83312  19
   0  22 -13 3.56159 4.61849   9
   0  22  13-0.57820 5.38339  10
   0 -22  13 0.40631 4.51707  17
   0  22  13-3.12199 5.60099  18
   0  22  13-2.00174 5.15270  14
   0 -22  13 1.21757 4.71131  16
   0  22  13-4.01672 4.69274  11
   0 -22 -14 14.1355 6.27320   5
   0 -22  14 13.2983 5.59681   6
   0  22 -14 8.85126 7.02585  25
   0 -22 -14 21.9750 7.65222  20
   0 -22  14 10.9300 3.93508  21
   0 -22  14 9.01345 3.50659  20
   0  22  14-0.53525 6.37367  19
   0  22  14 9.01695 3.85550  21
   0  22 -14 14.3687 5.62593   9
   0  22  14 6.63485 5.91812  10
   0 -22  14 8.08521 5.02290  17
   0  22  14-2.15251 6.11009  18
   0 -22  14 17.8502 5.46054  16
   0  22  14 6.17525 5.05053  14
   0  22  14 13.3344 4.70527  11
   0 -22 -15 2.45195 6.11660   5
   0 -22  15 6.10950 5.28700   6
   0  22 -15-1.85051 7.11480  25
   0  22  15 0.31818 3.97703  21
   0 -22 -15 21.2878 8.27980  20
   0 -22  15 2.45692 4.38703  21
   0  22  15-6.63557 7.11709  19
   0  22  15-1.88494 5.87905  10
   0  22 -15 4.45484 5.21047   9
   0  22  15-6.11536 6.98659  18
   0 -22  15 10.2205 5.41501  17
   0 -22  15 6.21199 5.24845  16
   0  22  15-0.42194 5.47284  14
   0  22  15 2.20041 4.73251  11
   0 -22  15 1.82084 6.31199  11
   0 -22  16 12.5822 5.73865   6
   0  22 -16 1.28509 7.85243  25
   0 -22  16 1.89820 4.44914  21
   0 -22 -16 3.78479 7.76025  20
   0  22  16 1.72231 4.11191  21
   0  22  16-7.96986 7.51446  19
   0  22  16-0.65290 6.45850  10
   0  22 -16 8.14010 5.77675   9
   0 -22  16-3.24700 6.68530  16
   0 -22  16 0.46521 7.04267  17
   0  22  16-2.86172 7.01463  18
   0  22  16 5.18210 5.10806  14
   0  22 -16 9.68902 6.36148  15
   0  22  16 2.67167 4.78355  11
   0 -22  16 0.63716 6.85870  11
   0  22 -17-2.66642 8.00490  25
   0  22  17-2.58416 4.31307  21
   0 -22 -17-1.63623 7.98958  20
   0 -22  17-2.03248 4.73418  21
   0  22  17-7.01380 7.67722  19
   0 -22 -17 1.54863 5.61841   9
   0  22  17-7.43960 6.60173  10
   0  22 -17-2.41943 5.90416   9
   0 -22  17-1.44146 6.75123  16
   0  22  17-9.40219 7.88954  18
   0 -22  17-2.41162 7.07964  17
   0  22  17-4.84339 5.41205  14
   0  22  17-2.76927 5.47353  11
   0 -22  17-2.66320 6.72907  11
   0  22 -18 4.13065 8.34045  25
   0 -22 -18 1.63855 8.19056  20
   0 -22  18 3.02268 4.99680  21
   0  22  18 2.74629 4.89017  21
   0  22  18-4.78047 8.17397  19
   0  22  18 2.09252 6.59011  10
   0  22 -18 11.8757 6.20990   9
   0 -22 -18 8.52520 5.92374   9
   0  22  18-9.61508 7.73458  18
   0 -22  18 3.46567 6.58341  16
   0 -22  18-0.99448 7.10692  17
   0  22  18-0.44633 6.03502  14
   0 -22  18-4.15274 7.08255  11
   0  22  18 5.70502 5.21770  11
   0  22 -19 88.5010 11.4891  25
   0  22  19 63.5321 7.20204  21
   0 -22 -19 74.9026 10.6891  20
   0  22  19 40.7286 8.79469  19
   0  22 -19 60.5568 8.81226   9
   0 -22 -19 73.3754 8.46895   9
   0  22  19 66.6495 9.79541  10
   0 -22  19 65.8509 9.65918  17
   0  22  19 49.5181 9.25068  18
   0 -22  19 72.7037 9.66735  16
   0  22  19 70.4485 7.88140  14
   0 -22  19 73.7351 10.2246  11
   0  22  19 65.0861 7.78548  11
   0  22 -20 8.67648 9.56752  25
   0  22  20 1.29051 5.19633  21
   0 -22 -20 17.0534 9.02310  20
   0  22  20-12.9086 8.69283  19
   0  22  20-1.46363 7.17523  10
   0  22 -20 1.98159 6.44735   9
   0 -22 -20 2.23607 6.19329   9
   0  22  20-11.1244 8.56941  18
   0 -22  20-6.61652 8.45221  11
   0 -22 -20-3.53462 7.52462   5
   0  22  21-0.61732 8.54129  19
   0  22  21 7.10169 5.25126  21
   0 -22 -21 1.03640 8.95658  20
   0  22  21 8.16432 7.81070  10
   0 -22 -21 10.2100 6.26317   9
   0  22 -21 9.40920 6.44181   9
   0  22  21-3.72528 8.39574  18
   0 -22  21 12.0326 8.70283  11
   0 -22 -21-0.71332 7.38949   5
   0  22  22 0.61477 8.93686  19
   0  22 -22 18.3804 7.59889   9
   0 -22 -22 11.9879 7.10025   9
   0  22  22 19.4160 8.47729  10
   0  22  22 10.5078 8.02118  18
   0 -22  22 13.7326 8.97215  11
   0 -22 -22 4.99315 7.82350   5
   0  23   0-0.42516 3.63150  10
   0 -23   0-1.53689 3.64754  20
   0  23   0 2.43262 3.84894  19
   0  23   0 2.44266 3.77168  18
   0  23   0-0.76083 3.57684  14
   0 -23   0 1.51550 2.03954  13
   0 -23   0 0.34164 3.46725   5
   0  23  -1 41.9332 5.41657  10
   0  23   1 51.3051 6.01957  10
   0 -23  -1 43.9902 5.43331  20
   0  23  -1 52.3253 5.74788  19
   0  23   1 38.8625 5.28378  19
   0 -23   1 41.4516 5.33631  20
   0  23   1 38.7552 4.80857   8
   0  23   1 47.5211 5.48449  18
   0  23  -1 42.2731 5.40788  18
   0 -23  -1 44.7290 3.25800  13
   0  23  -1 42.1566 5.34001  14
   0 -23   1 39.2842 3.36637  13
   0  23   1 45.7571 5.35994  14
   0 -23  -1 37.6766 5.10502   5
   0 -23   1 37.9438 4.75787   5
   0  23   2 38.7950 5.48025  10
   0  23  -2 34.2669 5.16721  10
   0  23   2 52.3675 5.82753  19
   0 -23  -2 39.4106 5.31107  20
   0 -23   2 46.1653 5.21569  20
   0  23  -2 35.9342 5.27302  19
   0  23   2 39.4312 4.93619   8
   0  23   2 38.6080 5.25877  18
   0  23  -2 39.4140 5.32369  18
   0  23   2 32.8580 4.90776  14
   0 -23   2 35.6541 3.27411  13
   0 -23  -2 40.5163 3.31067  13
   0  23  -2 36.1732 5.38598  14
   0 -23  -2 33.4659 4.80857   5
   0 -23   2 40.1185 4.81062   5
   0  23   3-0.86077 3.94721  10
   0 -23   3-0.95977 2.31869  13
   0  23  -3-2.20885 3.68347  10
   0 -23  -3-0.41227 3.76172  20
   0 -23   3-1.08863 3.78860  20
   0  23   3-2.45623 3.92308  19
   0  23   3 1.39221 3.36649   8
   0  23   3 4.09550 3.86938  18
   0 -23  -3-0.51442 2.18396  13
   0  23   3 1.80168 3.59547  14
   0  23  -3 0.83080 3.84844  14
   0 -23  -3-2.26365 3.49523   5
   0 -23   3 2.56876 3.37868   5
   0  23   4 10.0659 4.11543  10
   0 -23   4 3.12959 2.47618  13
   0  23  -4 0.45097 3.78384  10
   0  23   4 2.07414 3.80506  18
   0 -23   4 0.71411 3.59386  20
   0 -23  -4 2.11614 3.82223  20
   0  23   4 4.15037 3.84562  19
   0  23   4 0.71596 3.76735  14
   0  23  -4 7.75286 4.35340  14
   0  23  -4 1.62463 3.21470  15
   0 -23  -4 2.15364 2.10705  13
   0 -23  -4 0.78501 3.86601   5
   0 -23   4 3.17860 3.19950   5
   0  23  -5 39.2796 5.78513  10
   0 -23   5 39.7523 3.93239  13
   0  23   5 34.8509 5.53795  10
   0  23   5 34.6402 5.40453  18
   0 -23   5 43.8728 5.25021  20
   0  23   5 43.9063 5.58231  19
   0 -23  -5 46.5283 5.73023  20
   0 -23  -5 41.1407 3.13021  13
   0  23  -5 42.5899 5.35473  15
   0  23   5 41.3807 5.34324  14
   0  23  -5 41.5895 5.88802  14
   0 -23   5 45.8691 4.95577   5
   0 -23   5 44.1184 4.06255   7
   0 -23  -5 50.8688 5.81501   5
   0  23  -6 29.4473 5.58290  10
   0  23   6 36.2065 5.76268  10
   0 -23   6 32.8391 4.92629  20
   0 -23  -6 21.8993 5.81688  20
   0  23   6 31.0439 5.21765  19
   0  23   6 41.4522 5.53734  18
   0  23   6 34.7030 5.06208  14
   0  23  -6 35.3946 5.90174  14
   0  23  -6 36.0320 5.20804  15
   0 -23  -6 29.1609 2.89068  13
   0 -23   6 30.3909 4.40624   5
   0 -23   6 29.9936 3.62505   7
   0 -23  -6 29.1576 5.17426   5
   0  23   7 226.699 6.09658   2
   0  23   7 282.125 13.0024  10
   0  23  -7 235.848 12.4421  10
   0 -23   7 248.234 10.9770  20
   0  23   7 265.696 12.4208  19
   0  23   7 204.456 6.16229  21
   0 -23   7 251.600 8.94059   7
   0  23   7 266.585 12.4714  18
   0  23   7 240.343 11.1822  14
   0 -23  -7 253.639 8.20258  13
   0  23  -7 257.898 12.8340  14
   0  23  -7 273.929 12.1946  15
   0 -23   7 250.360 10.8042   5
   0 -23  -7 259.587 12.4515   5
   0  23   8 42.2715 2.54626   2
   0  23  -8 34.9557 5.91599  10
   0  23   8 45.4990 6.01781  19
   0  23   8 32.8519 2.54848  21
   0 -23   8 40.0822 4.87256  20
   0  23   8 44.5246 6.38100  10
   0 -23   8 36.7884 3.47061   7
   0  23   8 43.7712 6.04498  18
   0  23  -8 34.9644 6.06457  14
   0  23  -8 40.5307 5.92365  15
   0  23   8 35.4959 5.39717  14
   0 -23  -8 40.7801 6.21059   5
   0 -23  -9 4.89935 4.97346   5
   0 -23  -9 4.85334 6.14968  20
   0  23   9 8.91404 4.89955  19
   0 -23   9 4.40713 2.36782  21
   0 -23   9 5.57294 3.59527  20
   0  23   9 3.83692 2.13899  21
   0  23   9 3.55602 4.23721  10
   0 -23   9 4.73886 2.40840   7
   0  23   9 4.23261 4.52929  18
   0  23  -9 7.92713 5.29705  14
   0  23  -9 2.78690 4.65595  15
   0  23   9 1.86133 4.03832  14
   0 -23   9 5.12961 2.03331   2
   0  23   9 5.12477 2.07762   2
   0 -23 -10 176.216 11.0614   5
   0 -23  10 161.781 9.89242   6
   0 -23  10 173.744 6.99205   2
   0  23  10 160.858 6.69174   2
   0 -23 -10 209.171 7.71253  23
   0 -23  10 171.700 7.32254  21
   0  23  10 159.468 6.82243  21
   0  23  10 187.904 11.0511  19
   0 -23 -10 181.730 11.9565  20
   0 -23  10 174.015 8.96870  20
   0  23 -10 175.526 10.3960   9
   0  23  10 178.162 10.7494  18
   0 -23  10 179.808 9.72240  17
   0 -23  10 181.766 9.77634  16
   0  23  10 176.581 10.0505  14
   0  23 -10 197.853 11.3215  15
   0  23  10 175.738 11.1779  10
   0 -23 -11 39.0771 6.91874   5
   0 -23  11 36.2679 5.89204   6
   0 -23 -11 34.2175 7.98745  20
   0  23  11 35.8631 3.91108  21
   0 -23  11 36.4768 4.14896  21
   0 -23  11 43.6850 5.03781  20
   0  23  11 41.0069 6.43908  19
   0  23 -11 38.9967 6.09867   9
   0  23  11 44.4507 6.97942  10
   0 -23  11 44.8081 5.94408  17
   0  23  11 40.6293 6.44139  18
   0 -23  11 50.7727 6.20714  16
   0  23 -11 40.7366 6.66617  15
   0  23  11 28.4197 5.76932  14
   0  23  11 39.5289 3.72640   2
   0 -23  12 17.2881 5.46828   6
   0 -23 -12 21.7786 6.14557   5
   0  23  12 23.7725 5.85003  19
   0 -23  12 23.4161 3.97293  21
   0 -23 -12 17.2334 7.06543  20
   0  23  12 20.7741 3.59695  21
   0 -23  12 20.8541 4.31773  20
   0  23 -12 18.9103 5.59728   9
   0  23  12 22.2905 6.15369  10
   0  23  12 23.3261 5.52342  18
   0 -23  12 25.5697 5.28426  17
   0  23  12 18.7396 5.30395  14
   0  23 -12 28.6549 6.39965  15
   0 -23  12 24.7574 5.34127  16
   0  23  12 27.0498 3.52894   2
   0 -23  13 2.16038 5.07915   6
   0 -23 -13-3.49106 5.92949   5
   0  23 -13 1.15991 6.85971  25
   0 -23  13 2.03038 3.48300  20
   0 -23  13-0.83259 3.43036  21
   0 -23 -13 11.1962 7.34288  20
   0  23  13 3.73424 4.66248  19
   0  23  13-0.24755 3.25146  21
   0  23  13-2.97165 5.30991  10
   0  23 -13 1.56316 4.89914   9
   0 -23  13 3.28621 4.62972  17
   0  23  13 2.14261 4.86226  18
   0 -23  13 2.46193 4.74793  16
   0  23  13-4.48584 5.62919  14
   0  23  13-3.67176 4.74060  11
   0 -23  14 6.58872 5.06673   6
   0 -23 -14 3.62956 5.71563   5
   0  23 -14 13.9402 8.00055  25
   0  23  14 2.75274 5.07534  19
   0  23  14 1.92814 3.46211  21
   0 -23 -14 15.1971 7.62604  20
   0 -23  14-0.30809 4.12683  21
   0  23 -14 3.80706 5.18794   9
   0  23  14 6.79856 5.86762  10
   0 -23  14-0.42885 4.81744  17
   0  23  14 4.97531 5.17283  18
   0 -23  14 4.28309 4.98815  16
   0  23  14-2.92195 5.27450  14
   0  23  14-1.04521 4.88490  11
   0 -23  15 8.54503 5.82303   6
   0 -23 -15 13.8125 7.00804   5
   0  23 -15 33.4928 9.16684  25
   0 -23 -15 30.8498 8.75411  20
   0  23  15 9.07008 5.61232  19
   0  23  15 10.8831 4.04608  21
   0  23  15 16.6727 6.82958  10
   0  23 -15 5.10935 5.39446   9
   0 -23  15 7.57081 5.49408  16
   0 -23  15 8.47400 5.47107  17
   0  23  15 9.10744 6.17687  18
   0  23  15 1.27792 5.09000  14
   0  23  15 5.79507 4.72744  11
   0 -23  15 9.84662 6.27599  11
   0 -23 -16 7.80822 6.76737   5
   0 -23  16 13.4033 6.01065   6
   0  23 -16 11.8153 8.55757  25
   0  23  16-0.58155 6.51076  19
   0  23  16 1.63863 4.00621  21
   0 -23 -16 13.3653 8.52502  20
   0  23 -16 8.27012 5.76669   9
   0  23  16 5.98259 6.34118  10
   0 -23  16-5.56451 7.00724  16
   0 -23  16-3.25549 7.35059  17
   0  23  16 3.50944 6.57070  18
   0  23  16 3.90382 5.49612  14
   0  23  16 3.00433 5.10242  11
   0 -23  16 11.6021 6.93891  11
   0  23 -17 15.6311 8.97092  25
   0 -23 -17 9.55263 8.61744  20
   0  23  17 7.38731 4.56301  21
   0  23  17-6.54631 7.27297  19
   0 -23 -17 7.27544 5.61493   9
   0  23 -17 3.05590 5.96584   9
   0  23  17 3.43121 6.48381  10
   0 -23  17 1.92010 6.97534  17
   0 -23  17-4.78189 6.73351  16
   0  23  17-7.18464 7.62582  18
   0  23  17 0.87963 5.73386  14
   0  23  17 6.20029 5.11551  11
   0 -23  17 6.04409 6.81576  11
   0  23 -18 14.7092 9.31389  25
   0  23  18-7.88683 8.27981  19
   0 -23 -18-1.68478 8.24308  20
   0  23  18-0.74703 4.48565  21
   0 -23 -18-0.53479 5.71422   9
   0  23  18-1.41135 6.66745  10
   0  23 -18 1.26245 5.96409   9
   0  23  18-6.70947 8.03162  18
   0 -23  18-5.91276 7.44534  17
   0 -23  18-6.87229 7.27660  16
   0  23  18-2.66162 5.97007  14
   0  23  18-3.57528 5.71375  11
   0 -23  18-4.17910 7.27225  11
   0  23  19-2.35675 4.85509  21
   0 -23 -19 5.56982 9.08536  20
   0  23 -19-1.94598 6.12852   9
   0  23  19-3.61057 7.01654  10
   0 -23 -19 1.09537 5.85165   9
   0  23  19-8.04255 8.22629  18
   0  23  19-3.55589 5.93898  14
   0 -23  19-0.71899 7.53615  11
   0  23 -20 7.31389 9.56041  25
   0 -23 -20 10.3627 9.15303  20
   0  23  20-3.09892 8.14277  19
   0 -23 -20 15.5956 6.67102   9
   0  23  20 13.2263 7.55217  10
   0  23 -20 13.2579 6.75806   9
   0  23  20 2.49254 7.63923  18
   0 -23  20 5.15458 7.75060  11
   0 -23 -20 6.43424 7.49572   5
   0 -23 -21-5.28878 9.48843  20
   0  23  21-4.96125 7.83581  19
   0  23  21-4.45617 7.37881  10
   0  23 -21 0.67253 6.76833   9
   0 -23 -21-3.37815 6.47318   9
   0  23  21-8.10564 7.70691  18
   0 -23  21 12.7569 8.62744  11
   0 -23 -21 3.59667 7.77189   5
   0  23  22 7.41876 7.04116  18
   0 -23 -22 9.59057 6.71678   9
   0  23  22 8.61942 7.10425  19
   0  24   0 4.92759 3.96274  10
   0  24   0 9.05805 4.01973  18
   0 -24   0 10.9579 4.27397  20
   0  24   0 6.44109 3.88133  19
   0 -24   0 5.86919 2.16755  13
   0  24   0 9.97664 4.34657  14
   0 -24   0 7.18831 3.80047   5
   0  24   1 0.44772 4.16940  10
   0  24  -1 6.77755 4.45056  10
   0  24  -1 1.29948 3.76543  18
   0  24   1 5.14518 3.89290  18
   0 -24  -1 2.07423 3.76658  20
   0  24   1 1.70863 3.81726  19
   0  24  -1 3.88299 4.05745  19
   0 -24   1 1.59056 3.91692  20
   0  24   1 2.34329 4.04614  14
   0 -24  -1 3.16118 2.05106  13
   0 -24   1 3.34553 2.16567  13
   0  24  -1 2.86277 3.86478  14
   0 -24  -1 3.70108 3.75702   5
   0 -24   1 12.2607 3.89534   5
   0  24  -2 292.234 13.9728  10
[truncated: 12,054,588 more chars]
