# Supplementary material for: Crystal structure of the 1:1 adduct of (E)-5-(2,3-di­hydro­benzo[d]thia­zol-2-yl­idene)-2,6-dioxo-4-phenyl-1,2,5,6-tetra­hydro­pyridine-3-carbo­nitrile and its piperidinium salt, piperidinium (Z)-5-(benzo[d]thia­zol-2-yl)-3-cyano-6-oxo-4-phenyl-1,6-di­hydro­pyridin-2-olate
Source: Acta Crystallogr E Crystallogr Commun. 2025 Aug 12;81(Pt 9):827–31. doi: 10.1107/S2056989025006991 (PMC12412700; doi:10.1107/S2056989025006991)
Supplement: Supplementary file 2 [file e-81-00827-Isup3.hkl]

data_I                                                                          
_shelx_title ' elg_em1 in P2(1)/c'                                              
_shelx_refln_list_code          4                                               
_shelx_F_calc_maximum      416.56                                               
_exptl_crystal_F_000      1616.00                                               
_reflns_d_resolution_high  0.6000                                               
                                                                                
loop_                                                                           
 _space_group_symop_operation_xyz                                               
 'x, y, z'                                                                      
 '-x, y+1/2, -z+1/2'                                                            
 '-x, -y, -z'                                                                   
 'x, -y-1/2, z-1/2'                                                             
                                                                                
_cell_length_a    11.3927                                                       
_cell_length_b    22.2956                                                       
_cell_length_c    14.6155                                                       
_cell_angle_alpha  90.000                                                       
_cell_angle_beta   91.499                                                       
_cell_angle_gamma  90.000                                                       
                                                                                
_shelx_F_squared_multiplier     1.000                                           
                                                                                
loop_                                                                           
 _refln_index_h                                                                 
 _refln_index_k                                                                 
 _refln_index_l                                                                 
 _refln_F_squared_calc                                                          
 _refln_F_squared_meas                                                          
 _refln_F_squared_sigma                                                         
 _refln_observed_status                                                         
   2   0   0        195.97        148.56         2.89 o                         
   3   0   0       1898.48       2030.74        18.96 o                         
   4   0   0       1318.30       1283.25        12.07 o                         
   5   0   0          2.90          9.03         2.49 o                         
   6   0   0       6299.05       7381.62        62.63 o                         
   7   0   0       2365.40       2166.89        26.35 o                         
   8   0   0       2106.87       1844.16        25.26 o                         
   9   0   0        812.62        849.82        21.15 o                         
  10   0   0        233.83        215.76        14.11 o                         
  11   0   0         37.18         23.69         4.76 o                         
  12   0   0        401.86        385.20        14.41 o                         
  13   0   0        915.31        921.39        18.70 o                         
  14   0   0         16.88         12.52         8.91 o                         
  15   0   0        206.93        241.02        11.73 o                         
  16   0   0        124.27        128.58         9.69 o                         
  17   0   0        136.45        185.26        14.17 o                         
  18   0   0        178.00        188.41        15.06 o                         
   1   1   0        926.13        975.27        26.45 o                         
   2   1   0       1481.57       1602.97         9.52 o                         
   3   1   0       8516.73       9655.86        51.23 o                         
   4   1   0        171.53        182.21         3.07 o                         
   5   1   0          4.97          3.07         1.93 o                         
   6   1   0       8352.42       8375.80        52.06 o                         
   7   1   0       1040.90       1081.59        14.58 o                         
   8   1   0        448.70        423.22         9.35 o                         
   9   1   0        316.67        286.74        10.53 o                         
  10   1   0         68.71         70.19         4.18 o                         
  11   1   0        634.55        609.87        10.43 o                         
  12   1   0          7.34         10.98         6.29 o                         
  13   1   0        345.19        335.46         8.82 o                         
  14   1   0         68.63         51.31         6.92 o                         
  15   1   0         13.12         13.36         5.93 o                         
  16   1   0          0.00         -2.93         6.67 o                         
  17   1   0         13.96         23.97         8.40 o                         
  18   1   0          0.09          4.09         8.98 o                         
   1   2   0       2260.23       2048.90        10.61 o                         
   2   2   0        606.78        604.49         4.14 o                         
   3   2   0        199.90        134.47         4.26 o                         
   4   2   0        419.72        431.84         3.58 o                         
   5   2   0       3351.96       3738.41        18.90 o                         
   6   2   0        160.63        147.77         3.18 o                         
   7   2   0       1625.86       1691.36        13.36 o                         
   8   2   0        362.29        397.72         8.52 o                         
   9   2   0        436.23        443.01         9.84 o                         
  10   2   0       1014.36       1054.77        14.89 o                         
  11   2   0        128.84        111.82         6.41 o                         
  12   2   0         25.42         23.95         2.65 o                         
  13   2   0        211.17        223.21         9.73 o                         
  14   2   0         59.54         75.38        11.26 o                         
  15   2   0          8.15          5.48         6.56 o                         
  16   2   0         38.45         31.65         7.86 o                         
  17   2   0          4.52         -4.70         7.89 o                         
  18   2   0        111.96        125.98        11.42 o                         
   1   3   0        233.54        183.56         1.71 o                         
   2   3   0          0.16          5.92         1.22 o                         
   3   3   0      22754.24      23826.48       104.51 o                         
   4   3   0       6372.10       6987.83        32.91 o                         
   5   3   0        583.82        668.93         4.94 o                         
   6   3   0        461.05        516.86         4.97 o                         
   7   3   0        426.48        461.11         6.76 o                         
   8   3   0        267.89        269.09         4.46 o                         
   9   3   0       1005.85       1011.88        10.19 o                         
  10   3   0         85.83         70.77         3.67 o                         
  11   3   0       3056.45       2975.55        31.61 o                         
  12   3   0        170.07        131.45         5.20 o                         
  13   3   0       1547.35       1581.98        22.86 o                         
  14   3   0         19.19          3.81         6.02 o                         
  15   3   0          0.66         -1.01         6.53 o                         
  16   3   0        237.45        211.94        10.00 o                         
  17   3   0          6.33         -3.85         9.06 o                         
  18   3   0          8.44         -7.70         9.88 o                         
   0   4   0        285.39        307.13         3.54 o                         
   1   4   0       9871.94       9937.14        43.99 o                         
   2   4   0       3990.38       4374.64        20.76 o                         
   3   4   0      12544.63      13665.04        57.31 o                         
   4   4   0          0.04          5.57         1.42 o                         
   5   4   0        845.74        888.29         8.56 o                         
   6   4   0        202.39        237.47         4.18 o                         
   7   4   0       1260.63       1577.37        11.84 o                         
   8   4   0         34.84         55.98         3.86 o                         
   9   4   0        150.02        191.09         8.92 o                         
  10   4   0          6.58         10.59         3.07 o                         
  11   4   0        148.61        131.46         4.33 o                         
  12   4   0        378.21        310.70         6.48 o                         
  13   4   0         97.82        101.74         6.24 o                         
  14   4   0         22.16         16.88         5.98 o                         
  15   4   0         81.59         71.20         8.27 o                         
  16   4   0          5.58          8.24         8.29 o                         
  17   4   0          6.76          5.36         8.90 o                         
  18   4   0          0.32          1.10         9.89 o                         
   1   5   0       7840.84       7971.31        35.62 o                         
   2   5   0        359.04        312.13         2.41 o                         
   3   5   0       1252.08       1304.94         5.98 o                         
   4   5   0       1182.31       1156.89         5.99 o                         
   5   5   0        161.99        200.43         2.69 o                         
   6   5   0      13045.08      13656.72        68.48 o                         
   7   5   0       2866.28       2757.41        17.73 o                         
   8   5   0       3253.24       3249.39        21.73 o                         
   9   5   0        213.19        232.49         7.22 o                         
  10   5   0       1724.23       1676.25        17.45 o                         
  11   5   0        561.29        514.39         6.79 o                         
  12   5   0          0.93         -2.72         3.11 o                         
  13   5   0        560.96        515.84        11.45 o                         
  14   5   0         19.26         39.75        16.86 o                         
  15   5   0        400.09        396.92        10.70 o                         
  16   5   0        504.44        501.63        11.81 o                         
  17   5   0          1.17          6.68         8.26 o                         
  18   5   0         96.79         99.84        10.10 o                         
   0   6   0       4388.88       4886.70        31.54 o                         
   1   6   0       8469.04       8815.87        39.06 o                         
   2   6   0        368.72        386.98         2.78 o                         
   3   6   0        994.63        920.74         4.52 o                         
   4   6   0          1.93          5.91         1.37 o                         
   5   6   0       2121.15       2514.01        11.93 o                         
   6   6   0        340.64        329.63         3.79 o                         
   7   6   0         53.16         74.87         2.57 o                         
   8   6   0        564.52        564.49         6.11 o                         
   9   6   0         33.09         28.45         3.07 o                         
  10   6   0          1.26          6.78         3.40 o                         
  11   6   0         30.55         21.58         3.36 o                         
  12   6   0         87.76         88.77         4.11 o                         
  13   6   0         62.30         48.10         4.29 o                         
  14   6   0         86.06         72.90         7.04 o                         
  15   6   0         37.51         36.77         7.00 o                         
  16   6   0        225.03        260.44         9.71 o                         
  17   6   0         31.13         29.63         8.85 o                         
  18   6   0         25.45         13.12         9.65 o                         
   1   7   0       1294.37       1446.89         7.28 o                         
   2   7   0      15417.60      16036.80        67.24 o                         
   3   7   0       2546.70       2738.23        11.76 o                         
   4   7   0         40.43         30.23         1.60 o                         
   5   7   0       5688.96       6035.61        26.23 o                         
   6   7   0        345.49        463.70         4.95 o                         
   7   7   0       1496.37       1566.19        10.39 o                         
   8   7   0        490.29        463.49         5.56 o                         
   9   7   0        940.79        936.00         9.14 o                         
  10   7   0         35.74         36.27         3.45 o                         
  11   7   0        163.15        175.73         5.47 o                         
  12   7   0         14.97          6.32         3.66 o                         
  13   7   0       1020.12        994.21        11.49 o                         
  14   7   0         13.00          6.51         6.59 o                         
  15   7   0        180.55        154.39         8.33 o                         
  16   7   0         25.14         27.66         7.69 o                         
  17   7   0         29.59         81.55        20.86 o                         
  18   7   0         66.18         66.07        10.27 o                         
   0   8   0       6760.89       7010.03        44.80 o                         
   1   8   0        264.62        274.36         2.32 o                         
   2   8   0        628.11        637.59         3.83 o                         
   3   8   0        221.07        279.09         2.45 o                         
   4   8   0        109.85        139.29         1.90 o                         
   5   8   0        996.04       1030.90         6.70 o                         
   6   8   0        598.56        621.36         5.20 o                         
   7   8   0        789.78        935.02         7.09 o                         
   8   8   0         18.11         21.65         2.63 o                         
   9   8   0       1660.66       1515.02        12.55 o                         
  10   8   0          1.67          5.10         3.28 o                         
  11   8   0         60.25         72.48         4.76 o                         
  12   8   0          0.03         -1.78         4.23 o                         
  13   8   0         84.23         89.09         5.13 o                         
  14   8   0          0.64         -0.18         6.85 o                         
  15   8   0         94.94         82.21         7.99 o                         
  16   8   0         14.84          4.56         7.80 o                         
  17   8   0         11.24         17.43         8.32 o                         
  18   8   0         76.73         58.80        10.95 o                         
   1   9   0       3424.79       3603.67        18.96 o                         
   2   9   0         99.93         79.68         1.63 o                         
   3   9   0        366.40        374.89         3.15 o                         
   4   9   0        658.18        772.56         4.86 o                         
   5   9   0        342.66        378.71         3.70 o                         
   6   9   0          1.96          9.53         2.00 o                         
   7   9   0         52.39         56.24         2.84 o                         
   8   9   0         57.13         88.24         4.04 o                         
   9   9   0        255.57        230.34         6.57 o                         
  10   9   0        104.56         90.45         4.94 o                         
  11   9   0        169.00        172.77         8.20 o                         
  12   9   0         29.59         19.80         4.50 o                         
  13   9   0        165.78        167.25         6.20 o                         
  14   9   0          0.33         -2.74         7.03 o                         
  15   9   0        124.78        135.06        11.19 o                         
  16   9   0         19.74         15.70         7.59 o                         
  17   9   0         21.50         19.98         8.34 o                         
  18   9   0         20.92         42.33        10.34 o                         
   0  10   0       7309.19       7915.98        52.60 o                         
   1  10   0       2171.15       2450.32        14.08 o                         
   2  10   0          2.13          9.21         1.35 o                         
   3  10   0        115.06        128.66         2.25 o                         
   4  10   0       1090.71       1119.06         6.82 o                         
   5  10   0        126.95        135.13         2.58 o                         
   6  10   0       1483.80       1454.79         9.90 o                         
   7  10   0        973.31       1015.10         9.20 o                         
   8  10   0        253.71        236.55         5.04 o                         
   9  10   0       1269.31       1120.43        13.06 o                         
  10  10   0        108.71         87.23         4.55 o                         
  11  10   0        142.53        134.35         5.37 o                         
  12  10   0          0.05          2.37         4.45 o                         
  13  10   0        216.02        193.38         6.42 o                         
  14  10   0          8.02         -1.31         6.68 o                         
  15  10   0          0.14         -1.76         7.15 o                         
  16  10   0          0.26         -7.79         7.79 o                         
  17  10   0          1.87         -6.58         9.60 o                         
  18  10   0        227.55        277.94        13.23 o                         
   1  11   0         69.54        115.74         3.05 o                         
   2  11   0       4634.62       4988.44        22.62 o                         
   3  11   0         16.46         17.75         1.52 o                         
   4  11   0        162.61        161.61         3.06 o                         
   5  11   0       1024.74       1035.55         8.39 o                         
   6  11   0        489.07        554.13         5.51 o                         
   7  11   0        367.18        335.00         4.86 o                         
   8  11   0        493.97        461.15         6.41 o                         
   9  11   0          4.74          5.40         3.45 o                         
  10  11   0        715.32        636.22         8.39 o                         
  11  11   0        443.75        425.22         8.18 o                         
  12  11   0         26.48         28.03         4.80 o                         
  13  11   0         42.58         45.60         5.30 o                         
  14  11   0         12.06          6.12         6.76 o                         
  15  11   0         43.48         43.40         7.31 o                         
  16  11   0          8.55          6.11         8.71 o                         
  17  11   0         47.40         37.25         9.81 o                         
  18  11   0        468.81        588.95        38.10 o                         
   0  12   0       3184.52       3634.26        30.95 o                         
   1  12   0       1729.92       1753.45        13.02 o                         
   2  12   0       5726.76       6259.02        30.68 o                         
   3  12   0       3010.49       3049.23        14.84 o                         
   4  12   0         63.77         34.32         1.71 o                         
   5  12   0       1630.97       1540.47         9.39 o                         
   6  12   0       2289.92       2382.05        17.73 o                         
   7  12   0        766.02        666.23         6.86 o                         
   8  12   0         41.19         46.77         3.25 o                         
   9  12   0         32.25         31.47         3.40 o                         
  10  12   0       1434.70       1359.65        12.75 o                         
  11  12   0          1.00          3.32         4.18 o                         
  12  12   0        690.84        698.53        10.22 o                         
  13  12   0         17.33         14.91         5.16 o                         
  14  12   0        365.70        356.61        11.06 o                         
  15  12   0          0.11         -7.39         7.39 o                         
  16  12   0        217.81        216.75        11.85 o                         
  17  12   0          7.90         -0.96         9.88 o                         
   1  13   0       3872.90       4023.61        26.01 o                         
   2  13   0        927.76       1053.53         6.88 o                         
   3  13   0       1039.07       1184.66         7.21 o                         
   4  13   0        472.97        437.74         3.80 o                         
   5  13   0        954.12        954.51         6.93 o                         
   6  13   0       1181.30       1219.28         9.34 o                         
   7  13   0        954.23        955.14         8.34 o                         
   8  13   0        564.73        558.91         7.04 o                         
   9  13   0        526.27        502.17         7.67 o                         
  10  13   0       1007.21        981.24        10.66 o                         
  11  13   0        104.27        110.27         5.83 o                         
  12  13   0          0.14         -4.73         4.73 o                         
  13  13   0         85.69         91.51         5.73 o                         
  14  13   0         42.89         40.95         6.95 o                         
  15  13   0        203.28        208.02        10.72 o                         
  16  13   0        224.83        205.68        11.26 o                         
  17  13   0        103.66        109.63        10.55 o                         
   0  14   0       1673.42       1750.87        18.59 o                         
   1  14   0       1008.25       1007.30         9.11 o                         
   2  14   0        501.73        532.62         4.45 o                         
   3  14   0       3927.12       4156.50        21.84 o                         
   4  14   0        686.34        675.82         7.32 o                         
   5  14   0        324.65        304.39         4.29 o                         
   6  14   0        148.95        129.23         3.30 o                         
   7  14   0        572.14        597.97         8.28 o                         
   8  14   0        132.00         97.79         4.16 o                         
   9  14   0        227.90        261.31         5.86 o                         
  10  14   0         56.02         58.87         4.63 o                         
  11  14   0         46.08         51.76         4.89 o                         
  12  14   0         67.77         62.86         5.47 o                         
  13  14   0         24.97         13.53         5.34 o                         
  14  14   0         27.77         28.38         8.15 o                         
  15  14   0        243.25        278.13        11.65 o                         
  16  14   0         17.18         13.75         8.93 o                         
  17  14   0         35.59         54.10        10.39 o                         
   1  15   0        358.47        296.88         5.28 o                         
   2  15   0        597.48        699.31         8.03 o                         
   3  15   0       4464.97       4277.84        22.95 o                         
   4  15   0         33.53         54.20         2.71 o                         
   5  15   0         73.39         89.24         2.54 o                         
   6  15   0         72.94         80.60         2.99 o                         
   7  15   0        115.17        123.47         3.93 o                         
   8  15   0         25.64         17.87         3.60 o                         
   9  15   0        248.32        240.39         6.08 o                         
  10  15   0        296.05        274.93         6.61 o                         
  11  15   0          6.30         13.57         5.08 o                         
  12  15   0          2.43         -3.34         5.20 o                         
  13  15   0          9.82          0.61         5.42 o                         
  14  15   0        243.61        300.03        10.11 o                         
  15  15   0         11.80         25.36         8.85 o                         
  16  15   0         38.20         35.09         9.52 o                         
  17  15   0         20.15         35.36        10.23 o                         
   0  16   0          0.23         -1.33         3.91 o                         
   1  16   0        157.22        155.66         5.28 o                         
   2  16   0        554.76        543.11         7.17 o                         
   3  16   0         33.48         15.89         1.64 o                         
   4  16   0       2687.18       2711.02        15.75 o                         
   5  16   0       1930.54       1823.45        11.01 o                         
   6  16   0         29.09         30.95         2.83 o                         
   7  16   0         78.32         60.47         3.74 o                         
   8  16   0         31.91         31.51         3.80 o                         
   9  16   0        224.88        183.59         5.70 o                         
  10  16   0        398.22        413.94         8.25 o                         
  11  16   0        163.25        166.51         6.51 o                         
  12  16   0         57.34         51.05         5.79 o                         
  13  16   0         86.09         84.08         6.65 o                         
  14  16   0        105.23        105.71         8.34 o                         
  15  16   0          9.76         15.65         8.38 o                         
  16  16   0         74.67         77.27         9.87 o                         
  17  16   0         58.56         40.65        12.73 o                         
   1  17   0        272.97        297.16         6.18 o                         
   2  17   0       1629.15       1458.09        14.19 o                         
   3  17   0         83.50         61.83         2.08 o                         
   4  17   0       7444.11       6721.55        35.58 o                         
   5  17   0        498.37        486.06         6.07 o                         
   6  17   0       1975.84       1797.29        12.76 o                         
   7  17   0          0.19          4.87         3.67 o                         
   8  17   0         81.42         86.66         4.29 o                         
   9  17   0        393.25        392.66         7.81 o                         
  10  17   0         23.41         27.79         4.95 o                         
  11  17   0        149.52        137.90         6.46 o                         
  12  17   0         38.18         38.13         5.87 o                         
  13  17   0        115.17        108.43         7.04 o                         
  14  17   0         86.41         80.61         7.95 o                         
  15  17   0          6.81          6.36         8.09 o                         
  16  17   0          0.89          6.16        10.51 o                         
   0  18   0       8344.84       8206.06        84.83 o                         
   1  18   0        146.67        124.31         5.32 o                         
   2  18   0        552.71        551.86         8.28 o                         
   3  18   0        578.57        454.52         7.33 o                         
   4  18   0        494.66        544.59         5.69 o                         
   5  18   0         28.98         32.85         2.81 o                         
   6  18   0       1898.88       1908.94        13.81 o                         
   7  18   0       2002.33       1875.01        15.13 o                         
   8  18   0          1.77         -1.42         3.88 o                         
   9  18   0       1016.05       1003.09        12.07 o                         
  10  18   0        217.96        236.90         6.96 o                         
  11  18   0         29.25         19.58         5.51 o                         
  12  18   0        271.86        286.95         8.20 o                         
  13  18   0         37.19         25.40         6.33 o                         
  14  18   0         62.92         66.93         7.99 o                         
  15  18   0         26.78         36.42         9.29 o                         
  16  18   0          2.20         -2.56        10.31 o                         
   1  19   0        679.40        735.44        10.94 o                         
   2  19   0        148.65        134.72         5.45 o                         
   3  19   0          0.03         -2.10         4.10 o                         
   4  19   0          7.92         12.63         2.30 o                         
   5  19   0        262.53        206.65         5.29 o                         
   6  19   0        356.55        360.61         7.02 o                         
   7  19   0        136.58        119.55         5.02 o                         
   8  19   0         34.72         39.43         4.22 o                         
   9  19   0        195.66        189.05         6.34 o                         
  10  19   0         55.08         42.67         5.40 o                         
  11  19   0         12.86         11.66         5.57 o                         
  12  19   0         45.60         62.97         6.29 o                         
  13  19   0          3.57         -5.05         6.29 o                         
  14  19   0        117.15        110.13         8.62 o                         
  15  19   0          1.99         -5.66         9.51 o                         
  16  19   0         17.83         14.82        10.50 o                         
   0  20   0       1239.99       1081.10        19.34 o                         
   1  20   0        511.77        381.51         8.21 o                         
   2  20   0          1.96         -1.35         4.40 o                         
   3  20   0        574.52        576.46        10.27 o                         
   4  20   0        450.72        462.48         6.36 o                         
   5  20   0         33.40         31.05         3.05 o                         
   6  20   0        560.22        620.10         8.65 o                         
   7  20   0        389.34        406.17         7.15 o                         
   8  20   0        707.89        699.33         9.50 o                         
   9  20   0        381.50        365.22         7.41 o                         
  10  20   0          0.03         -2.23         5.38 o                         
  11  20   0         37.13         42.36         5.97 o                         
  12  20   0        758.96        772.08        12.21 o                         
  13  20   0         45.13         55.92         7.10 o                         
  14  20   0         87.32         85.28         9.25 o                         
  15  20   0          9.04          8.16         9.46 o                         
   1  21   0        169.72        143.41         6.15 o                         
   2  21   0          1.43         -2.39         4.56 o                         
   3  21   0         25.59         18.67         5.06 o                         
   4  21   0         20.24         16.89         5.44 o                         
   5  21   0        518.44        474.23         6.21 o                         
   6  21   0         28.19         27.05         3.94 o                         
   7  21   0         26.57         17.41         4.34 o                         
   8  21   0        122.38        129.79         5.47 o                         
   9  21   0        378.24        345.88         7.72 o                         
  10  21   0         88.13         88.55         6.46 o                         
  11  21   0        486.98        499.93        10.40 o                         
  12  21   0          4.34         25.50         7.03 o                         
  13  21   0         86.26        100.92         8.31 o                         
  14  21   0          6.75         -5.33         9.10 o                         
  15  21   0          2.22         -8.86         9.95 o                         
   0  22   0        399.03        292.11        10.56 o                         
   1  22   0        497.08        519.62        10.50 o                         
   2  22   0        141.72        119.22         5.65 o                         
   3  22   0         26.59         23.32         5.69 o                         
   4  22   0        164.98        145.47         6.99 o                         
   5  22   0        339.24        312.99         6.32 o                         
   6  22   0         81.88         86.15         4.12 o                         
   7  22   0        155.79        145.32         5.33 o                         
   8  22   0         75.25         62.85         4.86 o                         
   9  22   0         35.67         30.76         5.16 o                         
  10  22   0        295.64        272.02         8.34 o                         
  11  22   0         31.60         29.67         6.56 o                         
  12  22   0       1010.87       1077.44        16.20 o                         
  13  22   0          1.05         -5.36         7.57 o                         
  14  22   0         51.97         51.43        10.26 o                         
  15  22   0         41.83         49.71        12.10 o                         
   1  23   0        129.62        135.28         6.69 o                         
   2  23   0         13.24         10.81         5.01 o                         
   3  23   0        346.77        330.14         9.06 o                         
   4  23   0         72.62         63.34         6.27 o                         
   5  23   0          1.15          0.57         5.47 o                         
   6  23   0        616.64        582.64         9.84 o                         
   7  23   0        438.54        428.63         9.69 o                         
   8  23   0        430.29        421.30         7.73 o                         
   9  23   0         25.85         26.76         5.84 o                         
  10  23   0          0.55          1.40         6.56 o                         
  11  23   0          7.77         -2.35         8.07 o                         
  12  23   0         11.39         14.55         8.36 o                         
  13  23   0          0.10          7.51         8.46 o                         
  14  23   0          0.14        -10.02        10.02 o                         
   0  24   0         24.98         45.65         7.97 o                         
   1  24   0        104.18         96.56         6.59 o                         
   2  24   0        963.73        987.80        14.16 o                         
   3  24   0         32.73         32.05         6.16 o                         
   4  24   0        239.60        254.71         8.80 o                         
   5  24   0         13.49          3.25         6.49 o                         
   6  24   0         10.09         11.48         4.51 o                         
   7  24   0        109.18        104.67         5.96 o                         
   8  24   0         74.97         76.76         5.67 o                         
   9  24   0        348.54        346.90        10.06 o                         
  10  24   0        194.76        170.81         9.36 o                         
  11  24   0          2.36          0.38         8.45 o                         
  12  24   0         91.08        126.13         9.53 o                         
  13  24   0         76.26         70.22         8.97 o                         
  14  24   0         42.56         36.53        12.52 o                         
   1  25   0         47.52         42.94         6.08 o                         
   2  25   0        273.90        263.16        10.06 o                         
   3  25   0        249.71        238.72         8.71 o                         
   4  25   0       2075.86       2125.76        23.86 o                         
   5  25   0          6.30         -1.43         6.69 o                         
   6  25   0          1.75          1.68         6.78 o                         
   7  25   0        241.91        271.39         9.57 o                         
   8  25   0        254.32        264.12         9.34 o                         
   9  25   0          3.00          3.86         7.54 o                         
  10  25   0          1.67          5.71         9.91 o                         
  11  25   0         92.43         61.33        10.83 o                         
  12  25   0          0.96         -0.65        10.12 o                         
  13  25   0         55.96         66.29        12.61 o                         
  14  25   0         20.43         19.67        12.93 o                         
   0  26   0         21.06         18.63         8.51 o                         
   1  26   0         35.44         25.39         6.23 o                         
   2  26   0        142.95        165.16         9.20 o                         
   3  26   0         19.49         14.50         6.58 o                         
   4  26   0         76.61         86.51         7.25 o                         
   5  26   0         50.94         57.79         7.31 o                         
   6  26   0         31.40         34.60         7.14 o                         
   7  26   0          5.47          7.05         7.25 o                         
   8  26   0         30.03         25.95         7.72 o                         
   9  26   0        137.87        134.25        10.01 o                         
  10  26   0         50.18         62.45        10.64 o                         
  11  26   0         44.18         44.63        10.74 o                         
  12  26   0          3.44          3.49        10.26 o                         
  13  26   0          1.58        -12.30        12.30 o                         
   1  27   0          3.16         -3.17         7.80 o                         
   2  27   0        130.91        134.03         9.42 o                         
   3  27   0          0.01         -1.70         6.89 o                         
   4  27   0        905.52        980.29        15.11 o                         
   5  27   0        159.97        174.99         8.78 o                         
   6  27   0          1.30         -1.65         7.48 o                         
   7  27   0         49.39         60.31         7.99 o                         
   8  27   0         77.69         83.42         8.79 o                         
   9  27   0         39.99         46.78         9.32 o                         
  10  27   0         31.14         30.22        10.33 o                         
  11  27   0         44.47         54.68        10.95 o                         
  12  27   0         27.20         23.35        10.44 o                         
  13  27   0         25.60         37.36        13.70 o                         
   0  28   0        652.00        672.36        22.07 o                         
   1  28   0        197.06        198.36        10.30 o                         
   2  28   0        183.90        165.24        10.25 o                         
   3  28   0          9.45          7.03         7.75 o                         
   4  28   0          4.03         18.22         6.90 o                         
   5  28   0        169.06        167.44         9.01 o                         
   6  28   0         39.67         43.12         8.20 o                         
   7  28   0        198.84        220.34        12.03 o                         
   8  28   0         16.49         18.78         8.49 o                         
   9  28   0         91.87         70.17         9.86 o                         
  10  28   0         62.86         64.68        10.49 o                         
  11  28   0         62.32         46.17        11.16 o                         
  12  28   0         13.81         -5.69        12.11 o                         
   1  29   0         56.04         46.77         9.76 o                         
   2  29   0         10.94          3.91         8.79 o                         
   3  29   0         87.38         96.60         8.82 o                         
   4  29   0        277.87        302.25        10.21 o                         
   5  29   0         34.68         24.22         7.79 o                         
   6  29   0        277.99        289.43        11.13 o                         
   7  29   0          0.02         -0.85         8.80 o                         
   8  29   0        283.53        288.72        11.77 o                         
   9  29   0         69.69         71.42         9.88 o                         
  10  29   0          1.32         -1.85        11.41 o                         
  11  29   0        221.79        246.88        14.99 o                         
   0  30   0          7.41         15.53        12.88 o                         
   1  30   0          0.07          0.75         9.95 o                         
   2  30   0         10.49          9.12        10.53 o                         
   3  30   0        555.27        583.23        16.03 o                         
   4  30   0        157.54        178.08         9.86 o                         
   5  30   0        283.34        269.76        10.78 o                         
   6  30   0        341.09        355.43        11.72 o                         
   7  30   0          9.13          7.49         9.14 o                         
   8  30   0          8.31         18.42         9.94 o                         
   9  30   0         10.45         14.91        11.84 o                         
  10  30   0         16.10         25.61        11.57 o                         
  11  30   0          6.43         10.70        12.66 o                         
   1  31   0         19.03         21.24        10.36 o                         
   2  31   0         27.86         23.77        11.41 o                         
   3  31   0         71.97         70.26         9.62 o                         
   4  31   0         23.96         14.74         8.19 o                         
   5  31   0         50.49         59.90         9.42 o                         
   6  31   0          4.08          7.00         9.77 o                         
   7  31   0          1.90          2.98         9.98 o                         
   8  31   0          0.52          0.87        10.12 o                         
   9  31   0          2.23         -4.30        12.07 o                         
  10  31   0        261.15        304.51        15.58 o                         
   0  32   0        162.86        138.19        16.12 o                         
   1  32   0         56.79         29.29        11.27 o                         
   2  32   0         14.69          7.85        11.79 o                         
   3  32   0         42.12         28.61         9.58 o                         
   4  32   0          0.84         -4.06         9.15 o                         
   5  32   0         34.25         36.74         9.54 o                         
   6  32   0         73.49         91.62        10.97 o                         
   7  32   0          0.70          4.31        10.18 o                         
   8  32   0         14.51          8.22        11.16 o                         
   9  32   0         40.07         23.92        12.76 o                         
   1  33   0         14.34         15.46        11.65 o                         
   2  33   0        133.20        130.39        13.81 o                         
   3  33   0          6.20         -8.92        10.39 o                         
   4  33   0         52.08         56.89        10.50 o                         
   5  33   0         25.66         21.99        10.89 o                         
   6  33   0        130.81        131.14        11.61 o                         
   7  33   0        107.78        153.30        12.05 o                         
   8  33   0          3.47         -2.56        11.52 o                         
   0  34   0         76.71         83.27        16.02 o                         
   1  34   0         36.87         32.20        12.30 o                         
   2  34   0         67.33         53.62        11.49 o                         
   3  34   0         16.25          8.15        10.72 o                         
   4  34   0         44.79         41.46        10.61 o                         
   5  34   0          6.73         15.79        11.32 o                         
   6  34   0          1.67         -8.25        11.21 o                         
   7  34   0          4.49          0.11        10.95 o                         
   1  35   0         10.48         -5.07        12.48 o                         
   2  35   0        131.04        146.68        13.21 o                         
   3  35   0        330.58        335.93        14.97 o                         
   4  35   0         99.54        106.88        13.32 o                         
   5  35   0         63.68         94.67        12.51 o                         
   6  35   0         17.27         15.31        11.53 o                         
   0  36   0         68.25         47.56        17.01 o                         
   1  36   0          0.04        -11.74        11.74 o                         
   2  36   0         80.50        109.86        13.00 o                         
   3  36   0          0.57          1.64        11.36 o                         
   4  36   0          8.50          4.67        12.78 o                         
   1  37   0         40.17         38.03        12.62 o                         
 -18   1   1        320.34        288.68        11.61 o                         
 -17   1   1        169.66        172.75         9.33 o                         
 -16   1   1         49.12         55.76         6.68 o                         
 -15   1   1        143.29        134.84         7.39 o                         
 -14   1   1        222.90        224.38         9.73 o                         
 -13   1   1        161.68        155.39         9.74 o                         
 -12   1   1         39.94         42.08         3.99 o                         
 -11   1   1        920.69        885.60        16.00 o                         
 -10   1   1        280.57        293.23         9.95 o                         
  -9   1   1        100.14        110.69         9.61 o                         
  -8   1   1        297.11        346.96         6.35 o                         
  -7   1   1       1025.46       1134.86        13.90 o                         
  -6   1   1         92.36         72.09         2.93 o                         
  -5   1   1       1085.99       1106.38         9.26 o                         
  -4   1   1        179.88        136.29         2.29 o                         
  -3   1   1      20380.87      20934.73       102.53 o                         
  -2   1   1       2209.00       2183.58        12.21 o                         
  -1   1   1       3468.19       3695.87        19.45 o                         
   1   1   1       1230.40       1334.60         6.68 o                         
   2   1   1      12632.24      12885.00        71.09 o                         
   3   1   1       4624.93       5046.19        45.43 o                         
   4   1   1       3357.59       3369.01        21.44 o                         
   5   1   1       1601.13       1569.45        10.88 o                         
   6   1   1         10.21         45.79         2.22 o                         
   7   1   1       1061.46       1057.73         8.87 o                         
   8   1   1       1471.90       1662.51        17.99 o                         
   9   1   1        781.65        837.10        11.47 o                         
  10   1   1        315.73        293.85        10.73 o                         
  11   1   1       1586.16       1658.08        20.48 o                         
  12   1   1         92.26         89.20         5.91 o                         
  13   1   1       1924.27       1956.08        34.91 o                         
  14   1   1         25.70         17.94         6.41 o                         
  15   1   1        145.39        162.94         7.57 o                         
  16   1   1          9.73          7.82         6.91 o                         
  17   1   1          6.02          7.85         7.78 o                         
  18   1   1          3.65          7.25         9.65 o                         
 -18   2   1          2.07        -10.31        10.31 o                         
 -17   2   1          0.76         -4.11         8.70 o                         
 -16   2   1         84.86         74.36         7.67 o                         
 -15   2   1         11.36         15.70         7.55 o                         
 -14   2   1          0.06         15.57         9.90 o                         
 -13   2   1         62.91         46.82         5.09 o                         
 -12   2   1       1825.88       1844.19        14.83 o                         
 -11   2   1        442.37        413.23        11.16 o                         
 -10   2   1        534.32        545.29        12.84 o                         
  -9   2   1        453.57        444.83        18.53 o                         
  -8   2   1       1157.12       1213.47        17.87 o                         
  -7   2   1      10653.18      10981.10        72.49 o                         
  -6   2   1       1466.22       1571.58        19.80 o                         
  -5   2   1        951.85        998.47         7.70 o                         
  -4   2   1        505.90        586.47         5.03 o                         
  -3   2   1       3251.57       3382.56        19.42 o                         
  -2   2   1          6.39          2.99         1.42 o                         
  -1   2   1       2671.39       2765.76        14.02 o                         
   0   2   1      13780.63      13647.71        64.52 o                         
   1   2   1       2095.92       2150.84        10.78 o                         
   2   2   1      25041.48      25899.65       128.80 o                         
   3   2   1       4116.04       4332.07        22.85 o                         
   4   2   1          2.86          6.16         1.38 o                         
   5   2   1        319.72        404.07         4.09 o                         
   6   2   1       2241.69       2525.31        17.28 o                         
   7   2   1        579.06        689.91         6.03 o                         
   8   2   1       1151.83       1162.06        13.23 o                         
   9   2   1        153.92        113.87         5.55 o                         
  10   2   1         20.50         21.25         4.30 o                         
  11   2   1        103.95        103.46         6.76 o                         
  12   2   1          2.62          4.65         5.16 o                         
  13   2   1         13.17          8.83         6.26 o                         
  14   2   1         65.44         63.41         7.19 o                         
  15   2   1        105.89         98.82         6.82 o                         
  16   2   1         57.98         62.49         7.85 o                         
  17   2   1         11.08         16.13         8.36 o                         
  18   2   1        111.10         91.85        11.04 o                         
 -18   3   1          1.09        -10.26        10.26 o                         
 -17   3   1         32.55         25.86         8.82 o                         
 -16   3   1          0.13         -8.76         8.76 o                         
 -15   3   1          0.02          1.96         6.61 o                         
 -14   3   1        309.08        312.98         8.86 o                         
 -13   3   1        561.34        559.65         8.94 o                         
 -12   3   1        433.13        391.26         6.51 o                         
 -11   3   1        378.72        385.00         8.60 o                         
 -10   3   1         13.30         14.60         3.78 o                         
  -9   3   1        725.79        755.88        13.28 o                         
  -8   3   1        667.66        630.26         7.97 o                         
  -7   3   1        530.61        564.46         7.02 o                         
  -6   3   1       4119.48       4385.38        27.49 o                         
  -5   3   1         10.43         16.85         2.17 o                         
  -4   3   1       5667.02       6104.01        30.56 o                         
  -3   3   1       1472.89       1539.99         8.27 o                         
  -2   3   1          5.61          3.67         1.40 o                         
  -1   3   1       1659.52       1767.79         9.31 o                         
   0   3   1          3.80          4.90         0.84 o                         
   1   3   1       1857.61       1818.88         9.27 o                         
   2   3   1       9161.20      10221.76        51.69 o                         
   3   3   1      15874.35      16582.39        76.94 o                         
   4   3   1        683.28        725.22         5.35 o                         
   5   3   1         62.20         64.07         2.35 o                         
   6   3   1       3786.97       4129.49        26.05 o                         
   7   3   1        161.72        170.36         3.49 o                         
   8   3   1       1205.91       1217.31        12.43 o                         
   9   3   1        256.29        248.15         5.20 o                         
  10   3   1       1618.37       1454.47        22.30 o                         
  11   3   1          0.94         -1.55         4.47 o                         
  12   3   1        155.40        137.59         5.92 o                         
  13   3   1          7.57         -3.67         5.50 o                         
  14   3   1          7.19          6.17         5.83 o                         
  15   3   1         13.77          4.27         6.39 o                         
  16   3   1         49.65         62.55         8.13 o                         
  17   3   1         71.57         64.27         9.14 o                         
  18   3   1         24.95         28.31        10.19 o                         
 -18   4   1          2.23          3.69        10.09 o                         
 -17   4   1         11.79         13.29         9.89 o                         
 -16   4   1         80.88         58.34         9.36 o                         
 -15   4   1        106.17        105.05         7.53 o                         
 -14   4   1        434.24        405.83         9.96 o                         
 -13   4   1        191.15        153.01         5.13 o                         
 -12   4   1        784.34        695.21        11.72 o                         
 -11   4   1        518.50        498.17         7.01 o                         
 -10   4   1         86.82         71.55         3.56 o                         
  -9   4   1        141.03        157.38         5.28 o                         
  -8   4   1         30.70         59.15         2.78 o                         
  -7   4   1         67.49         71.22         2.62 o                         
  -6   4   1         68.00        147.73         3.31 o                         
  -5   4   1       1507.43       1524.13         9.86 o                         
  -4   4   1       1509.84       1675.01        12.52 o                         
  -3   4   1       9412.82       9827.73        44.17 o                         
  -2   4   1         49.25         47.10         1.37 o                         
  -1   4   1       7798.15       8170.98        37.79 o                         
   0   4   1      15352.44      16102.85        68.68 o                         
   1   4   1        315.11        343.49         2.67 o                         
   2   4   1       1678.03       1802.45         9.92 o                         
   3   4   1      10628.50      10751.29        47.23 o                         
   4   4   1       1921.10       2105.10        11.02 o                         
   5   4   1       3296.41       3334.34        18.10 o                         
   6   4   1       1237.17       1620.23        11.29 o                         
   7   4   1       3540.73       3799.08        27.25 o                         
   8   4   1       3305.56       3410.20        23.30 o                         
   9   4   1        861.53        861.92        11.66 o                         
  10   4   1        489.48        492.72         5.95 o                         
  11   4   1          9.53          6.25         2.80 o                         
  12   4   1         79.69         78.73         5.22 o                         
  13   4   1         25.20         25.34         5.47 o                         
  14   4   1        563.31        601.69        18.99 o                         
  15   4   1         13.63          4.88         7.68 o                         
  16   4   1         63.28         46.44         8.35 o                         
  17   4   1          2.76          3.83         8.36 o                         
  18   4   1         24.34         14.72        10.16 o                         
 -18   5   1        116.63        114.29         9.05 o                         
 -17   5   1          0.10         -7.78         9.24 o                         
 -16   5   1        259.42        254.08        10.58 o                         
 -15   5   1        202.40        167.94         8.81 o                         
 -14   5   1         15.30          8.17         6.29 o                         
 -13   5   1        230.50        202.62         6.09 o                         
 -12   5   1        295.87        267.28         7.75 o                         
 -11   5   1        446.33        407.66         6.57 o                         
 -10   5   1        191.31        183.58         4.32 o                         
  -9   5   1        279.87        253.25         4.02 o                         
  -8   5   1          0.83          6.55         2.12 o                         
  -7   5   1        892.55        948.32         7.18 o                         
  -6   5   1         78.81        107.48         2.52 o                         
  -5   5   1        192.09        146.51         3.65 o                         
  -4   5   1      13042.48      13907.70        57.76 o                         
  -3   5   1         66.69         47.16         1.26 o                         
  -2   5   1        308.69        332.25         3.29 o                         
  -1   5   1        982.69       1201.51         6.09 o                         
   0   5   1        130.53        217.32         2.09 o                         
   1   5   1        124.50        113.31         1.39 o                         
   2   5   1      13044.38      13952.09        61.06 o                         
   3   5   1      10285.87      11254.81        43.37 o                         
   4   5   1       4184.06       4676.26        20.70 o                         
   5   5   1        251.96        250.60         4.81 o                         
   6   5   1       2382.34       2781.97        17.13 o                         
   7   5   1        833.29        912.39         7.64 o                         
   8   5   1         47.36         52.54         2.81 o                         
   9   5   1        157.51        163.01         3.73 o                         
  10   5   1        381.31        341.90         5.03 o                         
  11   5   1         41.22         46.77         3.18 o                         
  12   5   1        101.47        121.87         5.30 o                         
  13   5   1         21.82         16.80         5.34 o                         
  14   5   1         92.60        149.06        23.87 o                         
  15   5   1         87.34         76.72         8.14 o                         
  16   5   1          1.49         -7.37         7.53 o                         
  17   5   1         55.09         61.11         8.24 o                         
  18   5   1          0.01         -9.24         9.24 o                         
 -18   6   1         28.59         25.89         9.37 o                         
 -17   6   1          0.46          5.81         8.89 o                         
 -16   6   1        222.78        225.35         9.76 o                         
 -15   6   1        185.02        205.57         9.74 o                         
 -14   6   1        388.29        366.11        10.83 o                         
 -13   6   1        109.22        102.46         5.49 o                         
 -12   6   1         26.83         18.81         4.36 o                         
 -11   6   1        208.85        209.89         5.87 o                         
 -10   6   1         64.48         62.69         3.93 o                         
  -9   6   1       1723.49       1672.08        12.64 o                         
  -8   6   1       1098.68       1082.18         9.39 o                         
  -7   6   1         20.61         24.73         2.34 o                         
  -6   6   1          4.20          9.30         1.97 o                         
  -5   6   1        658.72        637.22         5.66 o                         
  -4   6   1       4433.52       5077.10        20.86 o                         
  -3   6   1       9201.46       9334.41        36.98 o                         
  -2   6   1       3700.68       3658.81        14.98 o                         
  -1   6   1        245.20        270.61         2.11 o                         
   0   6   1        127.79        109.80         1.68 o                         
   1   6   1          4.12          5.83         0.98 o                         
   2   6   1       2627.15       2830.12        12.37 o                         
   3   6   1      12396.86      12640.06        48.12 o                         
   4   6   1        622.52        666.05         4.13 o                         
   5   6   1       1538.20       1537.16         9.25 o                         
   6   6   1       4328.08       4281.30        24.63 o                         
   7   6   1         11.26          9.14         2.10 o                         
   8   6   1         11.25         25.16         2.56 o                         
   9   6   1        930.97        936.77         8.28 o                         
  10   6   1         94.88         90.92         3.78 o                         
  11   6   1       1736.19       1573.69        12.14 o                         
  12   6   1        595.59        559.74        11.03 o                         
  13   6   1         92.01         73.59         6.06 o                         
  14   6   1        687.71        704.96        14.26 o                         
  15   6   1         80.00         72.36         7.39 o                         
  16   6   1          0.03         -7.63         7.73 o                         
  17   6   1         16.19         11.53         7.98 o                         
  18   6   1         31.16         18.24         9.51 o                         
 -18   7   1         15.81         15.53         9.17 o                         
 -17   7   1         80.58        131.37        23.59 o                         
 -16   7   1        193.18        252.81        16.23 o                         
 -15   7   1         27.78         36.93         7.25 o                         
 -14   7   1        122.97        129.91         7.76 o                         
 -13   7   1         59.89         57.15         4.93 o                         
 -12   7   1        217.33        171.58         5.38 o                         
 -11   7   1          0.05          2.06         3.79 o                         
 -10   7   1         28.81         29.89         3.58 o                         
  -9   7   1         14.13         32.84         3.45 o                         
  -8   7   1       2126.35       2127.85        14.34 o                         
  -7   7   1         18.05         29.22         2.26 o                         
  -6   7   1        165.05        170.65         2.79 o                         
  -5   7   1        457.47        466.11         4.01 o                         
  -4   7   1       9356.63      10562.44        41.71 o                         
  -3   7   1         77.56         65.47         1.48 o                         
  -2   7   1         72.08         83.32         1.36 o                         
  -1   7   1       5260.98       5472.54        21.34 o                         
   0   7   1        329.30        339.88         2.91 o                         
   1   7   1          4.55          1.90         0.96 o                         
   2   7   1        608.11        652.89         3.82 o                         
   3   7   1       2021.68       2513.69        11.18 o                         
   4   7   1       2259.97       2553.51        11.24 o                         
   5   7   1       1695.65       1973.78        10.52 o                         
   6   7   1       7054.79       7703.34        40.86 o                         
   7   7   1        102.57        134.41         4.05 o                         
   8   7   1       2818.11       2889.90        19.04 o                         
   9   7   1         26.94         35.77         2.38 o                         
  10   7   1        185.02        165.56         4.85 o                         
  11   7   1         62.36         53.74         3.55 o                         
  12   7   1        200.17        170.78         6.24 o                         
  13   7   1          5.44         -2.84         5.23 o                         
  14   7   1        260.63        249.93         8.87 o                         
  15   7   1          7.40          1.23         7.31 o                         
  16   7   1         39.45         16.02         7.77 o                         
  17   7   1          4.01         41.23        13.98 o                         
  18   7   1          3.51          2.34        10.09 o                         
 -18   8   1         68.24         64.77        10.37 o                         
 -17   8   1         15.65         23.67         8.60 o                         
 -16   8   1        145.45        186.25        13.35 o                         
 -15   8   1        645.14        676.02        16.53 o                         
 -14   8   1         15.46          8.56         6.79 o                         
 -13   8   1        107.02        105.00         4.95 o                         
 -12   8   1         49.79         54.14         9.27 o                         
 -11   8   1        138.93        131.81         4.34 o                         
 -10   8   1         88.30         69.74         3.45 o                         
  -9   8   1       2429.92       2519.05        21.68 o                         
  -8   8   1        338.69        295.70         5.36 o                         
  -7   8   1        381.46        363.01         4.90 o                         
  -6   8   1         20.57         18.39         2.00 o                         
  -5   8   1       1574.48       1716.74         9.66 o                         
  -4   8   1       2684.39       2961.08        13.13 o                         
  -3   8   1        482.57        551.52         3.52 o                         
  -2   8   1       3910.87       4058.48        17.68 o                         
  -1   8   1         96.87        123.72         1.50 o                         
   0   8   1        145.90        118.74         2.13 o                         
   1   8   1          5.70         13.06         1.04 o                         
   2   8   1       7043.20       7209.18        29.10 o                         
   3   8   1        964.22       1086.68         5.44 o                         
   4   8   1        653.08        816.21         4.77 o                         
   5   8   1       3645.60       3724.97        17.65 o                         
   6   8   1       2522.57       2697.57        14.85 o                         
   7   8   1       3051.87       3027.20        18.16 o                         
   8   8   1          5.23          9.84         2.68 o                         
   9   8   1       4605.84       4692.99        28.38 o                         
  10   8   1         71.91         63.73         4.16 o                         
  11   8   1         12.15         10.02         3.75 o                         
  12   8   1        197.50        209.27         5.87 o                         
  13   8   1         15.73         15.41         5.53 o                         
  14   8   1        573.61        560.08        11.71 o                         
  15   8   1         63.93         89.00        14.51 o                         
  16   8   1         21.18         15.84         7.98 o                         
  17   8   1         17.51         12.03         8.04 o                         
  18   8   1          7.27          0.84        10.66 o                         
 -18   9   1          4.83          3.37        10.43 o                         
 -17   9   1         31.49         27.25         8.76 o                         
 -16   9   1          0.98         -3.10         8.10 o                         
 -15   9   1        180.56        176.22        10.43 o                         
 -14   9   1          0.45         -2.69         6.80 o                         
 -13   9   1         10.59          3.64         4.96 o                         
 -12   9   1          0.60         11.38         3.69 o                         
 -11   9   1        284.99        290.57         7.19 o                         
 -10   9   1         43.59         32.02         3.07 o                         
  -9   9   1        212.08        232.86         7.10 o                         
  -8   9   1          3.01         10.31         2.75 o                         
  -7   9   1         11.87         19.07         2.28 o                         
  -6   9   1         42.29         33.46         2.14 o                         
  -5   9   1        416.74        414.38         3.77 o                         
  -4   9   1        261.32        508.37         3.96 o                         
  -3   9   1       1922.17       1927.94         9.09 o                         
  -2   9   1       2575.30       2472.97        11.68 o                         
  -1   9   1         42.01         68.15         1.45 o                         
   0   9   1       6127.71       6490.80        30.23 o                         
   1   9   1       5816.95       6312.20        25.53 o                         
   2   9   1         57.00         78.52         1.72 o                         
   3   9   1      12344.48      12973.71        51.87 o                         
   4   9   1       3601.48       3601.17        16.15 o                         
   5   9   1        147.60        172.83         2.46 o                         
   6   9   1       3431.20       3429.79        17.68 o                         
   7   9   1        337.37        272.93         3.77 o                         
   8   9   1        472.69        536.05         8.51 o                         
   9   9   1         57.05         61.80         3.78 o                         
  10   9   1          2.93          2.85         3.87 o                         
  11   9   1       1397.03       1362.14        13.48 o                         
  12   9   1        283.34        298.63        11.82 o                         
  13   9   1        877.41        855.61        15.05 o                         
  14   9   1         23.18         18.02         6.73 o                         
  15   9   1        354.41        407.34        15.12 o                         
  16   9   1          1.84         61.56        23.62 o                         
  17   9   1         12.77         17.48         8.43 o                         
  18   9   1         19.27         14.30        10.53 o                         
 -18  10   1         42.70         40.98        10.69 o                         
 -17  10   1          0.10          7.85         9.55 o                         
 -16  10   1         16.30         13.44         8.18 o                         
 -15  10   1         15.83         13.19         7.26 o                         
 -14  10   1         36.70         34.85         6.79 o                         
 -13  10   1         66.57         47.77         5.34 o                         
 -12  10   1          5.44          9.93         4.83 o                         
 -11  10   1         17.20         19.17         3.58 o                         
 -10  10   1        504.62        416.66         9.70 o                         
  -9  10   1       1101.10        984.34         9.92 o                         
  -8  10   1       1717.23       1596.19        11.95 o                         
  -7  10   1       1856.35       1844.88        12.47 o                         
  -6  10   1         93.58        124.04         2.70 o                         
  -5  10   1        904.29        940.26         6.44 o                         
  -4  10   1         47.24         36.49         1.79 o                         
  -3  10   1         75.55         86.54         1.83 o                         
  -2  10   1        783.07        742.00         5.21 o                         
  -1  10   1        839.16        989.14         5.83 o                         
   0  10   1          6.04          7.94         2.08 o                         
   1  10   1          2.71          1.65         1.03 o                         
   2  10   1       1516.42       1421.62         7.82 o                         
   3  10   1         47.08         45.04         1.69 o                         
   4  10   1       1175.92       1144.61         7.29 o                         
   5  10   1         38.77         72.81         2.37 o                         
   6  10   1        382.94        447.66         4.54 o                         
   7  10   1          0.38          8.50         2.39 o                         
   8  10   1          1.27          3.91         2.95 o                         
   9  10   1        286.12        218.51         4.80 o                         
  10  10   1        539.80        541.93         8.60 o                         
  11  10   1        173.23        192.60         9.36 o                         
  12  10   1          0.16         14.30         4.49 o                         
  13  10   1          6.95         14.04         4.55 o                         
  14  10   1         34.03         42.33         6.76 o                         
  15  10   1         60.54         46.32         7.20 o                         
  16  10   1         82.46         77.93         8.38 o                         
  17  10   1        169.20        179.60        10.88 o                         
  18  10   1         95.91        117.17        12.15 o                         
 -18  11   1         83.46        158.59        41.27 o                         
 -17  11   1         95.10         99.78        10.48 o                         
 -16  11   1        155.78        124.11         9.32 o                         
 -15  11   1         50.48         38.28         7.46 o                         
 -14  11   1        248.96        239.74         9.03 o                         
 -13  11   1        264.67        238.22         7.01 o                         
 -12  11   1          2.38          4.48         4.57 o                         
 -11  11   1         48.01         55.78         5.06 o                         
 -10  11   1         37.90         46.69         3.16 o                         
  -9  11   1        408.38        363.27         7.55 o                         
  -8  11   1       1113.16       1041.26         9.61 o                         
  -7  11   1       1754.69       1608.78        12.08 o                         
  -6  11   1        494.96        465.99         5.29 o                         
  -5  11   1         92.16         67.41         2.14 o                         
  -4  11   1        583.05        569.23         4.49 o                         
  -3  11   1       2660.16       3013.05        15.68 o                         
  -2  11   1        321.59        236.65         3.07 o                         
  -1  11   1       4439.72       4545.40        25.30 o                         
   0  11   1       4874.58       5351.28        28.60 o                         
   1  11   1       7511.96       7662.44        39.76 o                         
   2  11   1       2753.42       3143.82        16.22 o                         
   3  11   1       5022.79       5284.69        24.09 o                         
   4  11   1       1009.45        973.79         6.18 o                         
   5  11   1         47.62         42.71         2.01 o                         
   6  11   1         82.05         64.49         2.52 o                         
   7  11   1       1030.59        913.93         7.59 o                         
   8  11   1        494.31        496.96         7.45 o                         
   9  11   1       1441.08       1372.98        11.53 o                         
  10  11   1        869.96        817.27         9.75 o                         
  11  11   1        396.96        394.11         7.81 o                         
  12  11   1          8.29          8.68         4.68 o                         
  13  11   1         35.19         22.67         4.88 o                         
  14  11   1         22.70         15.02         6.58 o                         
  15  11   1         21.68         21.26         7.20 o                         
  16  11   1          8.22          7.88         8.40 o                         
  17  11   1        105.87         89.40        10.32 o                         
  18  11   1        133.20        199.42        16.75 o                         
 -17  12   1         36.06         57.83        10.77 o                         
 -16  12   1         33.85         28.03         9.26 o                         
 -15  12   1          0.04          1.57         7.43 o                         
 -14  12   1          1.56         -4.73         6.82 o                         
 -13  12   1          7.01          9.31         5.12 o                         
 -12  12   1        348.23        327.03         7.00 o                         
 -11  12   1         30.10         18.84         4.49 o                         
 -10  12   1        759.50        738.77        11.59 o                         
  -9  12   1        403.19        369.57         8.39 o                         
  -8  12   1        145.79        120.22         4.23 o                         
  -7  12   1        842.77        890.53         8.36 o                         
  -6  12   1        355.26        311.05         4.47 o                         
  -5  12   1         56.50         59.56         2.30 o                         
  -4  12   1          0.28          3.25         1.51 o                         
  -3  12   1        538.49        574.30         4.73 o                         
  -2  12   1         30.06         57.30         1.86 o                         
  -1  12   1       4999.69       5523.01        30.32 o                         
   0  12   1       4211.80       4394.50        27.75 o                         
   1  12   1          2.34          2.62         2.38 o                         
   2  12   1       2348.37       2301.33        14.86 o                         
   3  12   1        420.23        427.93         3.91 o                         
   4  12   1       1924.76       2004.14        10.87 o                         
   5  12   1         26.67         24.88         2.11 o                         
   6  12   1         16.28         23.88         2.51 o                         
   7  12   1        483.02        398.57         5.18 o                         
   8  12   1        174.85        144.51         3.81 o                         
   9  12   1         47.78         44.23         3.78 o                         
  10  12   1        421.78        396.92         7.01 o                         
  11  12   1        312.43        279.97         6.78 o                         
  12  12   1        391.85        337.48         7.43 o                         
  13  12   1         49.68         43.55         5.60 o                         
  14  12   1          2.52         -2.04         7.14 o                         
  15  12   1          8.15          7.92         7.86 o                         
  16  12   1          5.09          7.36         8.53 o                         
  17  12   1         92.97        101.25        10.43 o                         
 -17  13   1        176.74        192.96        12.69 o                         
 -16  13   1        152.98        153.89        10.55 o                         
 -15  13   1        108.98        120.81         9.32 o                         
 -14  13   1        146.19        160.75         8.31 o                         
 -13  13   1        108.31         98.03         5.83 o                         
 -12  13   1         11.21          9.52         4.75 o                         
 -11  13   1          0.15         -1.44         4.26 o                         
 -10  13   1         86.87         81.46         4.62 o                         
  -9  13   1       1824.75       1701.40        14.88 o                         
  -8  13   1        161.49        137.26         7.13 o                         
  -7  13   1         10.02         22.10         2.85 o                         
  -6  13   1          0.75          6.54         2.48 o                         
  -5  13   1          0.66          3.95         2.22 o                         
  -4  13   1        601.81        566.82         4.51 o                         
  -3  13   1        280.51        305.63         3.55 o                         
  -2  13   1          0.90          3.21         1.50 o                         
  -1  13   1       2113.01       2115.85        15.87 o                         
   0  13   1       3385.47       3806.15        24.14 o                         
   1  13   1        510.01        447.07         6.02 o                         
   2  13   1        117.17         86.21         1.77 o                         
   3  13   1       4072.57       3891.95        20.23 o                         
   4  13   1          5.55          4.66         1.82 o                         
   5  13   1         38.41         37.41         2.10 o                         
   6  13   1        622.55        537.81         5.98 o                         
   7  13   1        190.87        200.73         4.00 o                         
   8  13   1         15.97         25.59         3.16 o                         
   9  13   1        214.61        180.02         5.04 o                         
  10  13   1        309.39        303.56         6.35 o                         
  11  13   1         45.63         45.67         4.63 o                         
  12  13   1          4.63          4.05         4.63 o                         
  13  13   1          0.07         -4.94         4.94 o                         
  14  13   1         52.90         50.47         8.09 o                         
  15  13   1        261.12        272.54        11.89 o                         
  16  13   1         32.43         29.18         8.89 o                         
  17  13   1         10.54         11.36         9.50 o                         
 -17  14   1         54.88         58.30        11.22 o                         
 -16  14   1        119.97         92.45        10.08 o                         
 -15  14   1          5.45         11.28         8.35 o                         
 -14  14   1        116.25        126.87         7.96 o                         
 -13  14   1         28.08         21.25         5.40 o                         
 -12  14   1          3.04         -3.18         5.02 o                         
 -11  14   1        325.65        294.53         7.63 o                         
 -10  14   1        953.07        968.77        11.24 o                         
  -9  14   1          7.68          4.60         3.95 o                         
  -8  14   1         50.77         70.95         4.47 o                         
  -7  14   1          0.93          5.29         2.95 o                         
  -6  14   1         10.23         18.04         2.40 o                         
  -5  14   1       2058.46       1888.11        11.99 o                         
  -4  14   1       1301.58       1419.46         9.14 o                         
  -3  14   1       2529.23       2610.30        14.45 o                         
  -2  14   1        353.09        404.10         3.64 o                         
  -1  14   1        515.98        532.08         6.84 o                         
   0  14   1        131.95        133.49         3.46 o                         
   1  14   1        401.89        426.67         6.07 o                         
   2  14   1        259.48        270.94         2.68 o                         
   3  14   1       1198.15       1134.75         9.00 o                         
   4  14   1       4181.34       4209.65        21.77 o                         
   5  14   1        316.04        249.42         3.66 o                         
   6  14   1        656.53        613.74         6.89 o                         
   7  14   1       2710.09       2513.80        17.00 o                         
   8  14   1         35.07         31.26         3.28 o                         
   9  14   1        301.63        281.69         6.81 o                         
  10  14   1       1635.25       1600.33        16.22 o                         
  11  14   1          2.74          2.02         4.63 o                         
  12  14   1        105.82        102.35         5.82 o                         
  13  14   1         40.84         24.21         5.75 o                         
  14  14   1        194.68        196.85         9.53 o                         
  15  14   1          0.04          3.29         8.56 o                         
  16  14   1         49.64         35.49         8.78 o                         
  17  14   1          2.90         -3.26         9.41 o                         
 -17  15   1          0.06        -11.52        12.46 o                         
 -16  15   1        118.16        134.48        11.49 o                         
 -15  15   1         20.43         21.62         8.11 o                         
 -14  15   1         47.27         36.10         6.98 o                         
 -13  15   1        497.48        503.27         9.49 o                         
 -12  15   1          6.67         -0.68         5.07 o                         
 -11  15   1          2.45          2.23         4.72 o                         
 -10  15   1          7.02          9.17         4.39 o                         
  -9  15   1        200.90        190.63         5.79 o                         
  -8  15   1          2.84          5.68         3.73 o                         
  -7  15   1         48.28         50.25         3.56 o                         
  -6  15   1         21.00         16.27         2.69 o                         
  -5  15   1        401.97        420.80         4.44 o                         
  -4  15   1       6910.08       6690.83        32.14 o                         
  -3  15   1       1693.74       1734.26        10.13 o                         
  -2  15   1       1177.80       1030.93        10.14 o                         
  -1  15   1       1110.44       1057.84        10.06 o                         
   0  15   1         54.18         70.92         3.34 o                         
   1  15   1       1014.97        943.87         9.93 o                         
   2  15   1         17.30         21.14         1.40 o                         
   3  15   1        245.87        230.80         3.54 o                         
   4  15   1       2734.69       2741.32        15.31 o                         
   5  15   1         53.46        110.25         3.12 o                         
   6  15   1       2970.46       2877.78        18.36 o                         
   7  15   1         23.69         21.47         3.24 o                         
   8  15   1        300.34        290.24         5.89 o                         
   9  15   1         51.58         59.78         4.95 o                         
  10  15   1        157.26        145.15         6.14 o                         
  11  15   1         54.19         61.91         5.55 o                         
  12  15   1        122.66        111.87         6.36 o                         
  13  15   1         52.07         56.79         6.24 o                         
  14  15   1          7.09          5.02         7.65 o                         
  15  15   1         28.31         18.56         8.83 o                         
  16  15   1          5.21         -7.26         9.19 o                         
  17  15   1          0.05          8.00         9.16 o                         
 -17  16   1         42.71         35.97        12.83 o                         
 -16  16   1        144.98        142.77        12.31 o                         
 -15  16   1         54.38         64.51         8.46 o                         
 -14  16   1          0.55          1.63         7.10 o                         
 -13  16   1        222.84        221.14         7.65 o                         
 -12  16   1         27.93         11.54         5.61 o                         
 -11  16   1        106.85        100.58         5.89 o                         
 -10  16   1          6.24          5.39         4.70 o                         
  -9  16   1       1859.00       1847.27        15.82 o                         
  -8  16   1         51.93         44.05         3.86 o                         
  -7  16   1       2073.54       1924.31        13.99 o                         
  -6  16   1          0.36         -0.66         2.71 o                         
  -5  16   1       1465.40       1406.20         9.62 o                         
  -4  16   1        324.05        291.83         3.55 o                         
  -3  16   1       1201.71       1178.88         8.14 o                         
  -2  16   1        251.08        260.24         5.37 o                         
  -1  16   1        216.55        174.29         5.07 o                         
   0  16   1        888.51        803.01         9.04 o                         
   1  16   1          0.69         12.52         3.24 o                         
   2  16   1       1239.01       1200.12        12.42 o                         
   3  16   1       2431.92       2417.61        14.97 o                         
   4  16   1        771.71        746.90         6.68 o                         
   5  16   1        323.59        280.34         4.52 o                         
   6  16   1        546.11        560.42         6.35 o                         
   7  16   1       1667.39       1534.02        12.48 o                         
   8  16   1        165.99        179.01         5.17 o                         
   9  16   1        245.37        275.18         6.91 o                         
  10  16   1          1.29          0.79         4.94 o                         
  11  16   1        651.47        635.66        10.51 o                         
  12  16   1          5.35         -2.94         5.74 o                         
  13  16   1         11.36         13.59         6.10 o                         
  14  16   1        141.08        152.60         9.07 o                         
  15  16   1        218.66        244.35        11.25 o                         
  16  16   1         26.18         16.71         8.95 o                         
  17  16   1         84.99        100.25        10.97 o                         
 -16  17   1        213.60        214.19        13.19 o                         
 -15  17   1         38.60         33.03         8.35 o                         
 -14  17   1          3.69         -3.90         7.39 o                         
 -13  17   1         10.28          5.95         6.00 o                         
 -12  17   1         96.43        102.41         6.31 o                         
 -11  17   1         51.88         64.87         5.59 o                         
 -10  17   1         38.03         41.59         4.86 o                         
  -9  17   1          3.44          6.77         4.24 o                         
  -8  17   1        278.81        272.15         5.68 o                         
  -7  17   1        287.45        339.64         5.89 o                         
  -6  17   1       1103.70       1016.98         8.77 o                         
  -5  17   1         85.81         80.47         3.15 o                         
  -4  17   1       4097.85       3573.11        19.40 o                         
  -3  17   1        215.15        194.91         3.08 o                         
  -2  17   1        774.40        765.71         9.40 o                         
  -1  17   1         12.54          6.52         3.26 o                         
   0  17   1        137.34        139.90         4.40 o                         
   1  17   1        150.31        130.83         4.84 o                         
   2  17   1         18.15         11.83         3.49 o                         
   3  17   1       1279.63       1213.54         9.14 o                         
   4  17   1         56.24         37.95         2.57 o                         
   5  17   1        154.91        148.66         3.50 o                         
   6  17   1       1866.07       1599.39        14.83 o                         
   7  17   1        664.42        635.46         8.13 o                         
   8  17   1        585.09        615.70         8.00 o                         
   9  17   1          6.01          8.36         4.59 o                         
  10  17   1         18.77         12.84         5.08 o                         
  11  17   1         10.92         11.35         5.61 o                         
  12  17   1          2.50         -2.02         5.79 o                         
  13  17   1         12.44          7.23         6.19 o                         
  14  17   1         62.48         43.77         8.01 o                         
  15  17   1         10.19         14.51         8.64 o                         
  16  17   1         43.05         48.51         8.93 o                         
 -16  18   1          0.91          9.97        10.96 o                         
 -15  18   1          0.80          0.50         9.04 o                         
 -14  18   1          4.46         -7.77         7.77 o                         
 -13  18   1          0.06         -6.47         6.47 o                         
 -12  18   1        143.29        146.94         7.07 o                         
 -11  18   1         16.60         24.34         5.60 o                         
 -10  18   1         53.58         48.27         5.35 o                         
  -9  18   1        614.03        595.24         9.87 o                         
  -8  18   1        594.23        562.89         8.14 o                         
  -7  18   1          0.25         -3.45         3.96 o                         
  -6  18   1         26.58         19.05         3.86 o                         
  -5  18   1        215.99        204.13         4.35 o                         
  -4  18   1       5179.41       5021.78        28.11 o                         
  -3  18   1        655.25        565.67         8.63 o                         
  -2  18   1       3830.27       3627.73        29.78 o                         
  -1  18   1        213.07        196.39         5.35 o                         
   0  18   1        949.08       1034.54        12.21 o                         
   1  18   1        251.45        259.78         6.69 o                         
   2  18   1       1252.43       1135.91        12.46 o                         
   3  18   1         88.94         50.04         2.69 o                         
   4  18   1          9.40         12.17         2.61 o                         
   5  18   1        443.62        431.55         5.12 o                         
   6  18   1        637.20        618.67         6.54 o                         
   7  18   1        219.13        230.67         5.75 o                         
   8  18   1         93.62         94.88         4.52 o                         
   9  18   1       1406.02       1480.51        15.07 o                         
  10  18   1         69.34         64.01         5.61 o                         
  11  18   1         41.23         42.70         5.87 o                         
  12  18   1         50.02         38.94         6.18 o                         
  13  18   1         44.47         37.43         6.56 o                         
  14  18   1          7.12         -4.56         7.68 o                         
  15  18   1         93.85         94.53         9.04 o                         
  16  18   1          0.87         -5.47         9.02 o                         
 -16  19   1          4.39          5.76        10.62 o                         
 -15  19   1         73.59         57.08        10.29 o                         
 -14  19   1         29.85         15.66         8.80 o                         
 -13  19   1         61.29         67.98         7.03 o                         
 -12  19   1         39.17         36.51         6.43 o                         
 -11  19   1        611.37        627.33        10.92 o                         
 -10  19   1        123.86        129.79         6.41 o                         
  -9  19   1         25.53         40.04         5.32 o                         
  -8  19   1          1.64          1.05         4.37 o                         
  -7  19   1          0.07         -0.23         4.16 o                         
  -6  19   1        114.03        108.83         4.77 o                         
  -5  19   1        492.40        426.76         6.99 o                         
  -4  19   1         18.06         24.09         2.70 o                         
  -3  19   1        209.01        205.63         5.86 o                         
  -2  19   1       3615.31       3355.09        27.50 o                         
  -1  19   1        229.87        223.78         5.79 o                         
   0  19   1        257.68        270.37         6.61 o                         
   1  19   1        551.99        546.66         9.32 o                         
   2  19   1       1464.40       1391.19        15.28 o                         
   3  19   1          5.14          0.40         4.34 o                         
   4  19   1       1082.04       1021.89         8.22 o                         
   5  19   1       1472.26       1472.71        12.40 o                         
   6  19   1       2279.12       2027.19        15.20 o                         
   7  19   1       2806.14       2757.51        20.12 o                         
   8  19   1         49.81         40.53         4.24 o                         
   9  19   1         84.33         89.92         5.10 o                         
  10  19   1         28.30         20.06         5.33 o                         
  11  19   1        154.28        144.21         7.28 o                         
  12  19   1          3.11          2.43         6.11 o                         
  13  19   1        129.65        134.97         7.53 o                         
  14  19   1         50.24         37.99         7.93 o                         
  15  19   1          3.83          3.86         8.50 o                         
  16  19   1         47.20         42.91        10.35 o                         
 -15  20   1          0.55          3.05         9.83 o                         
 -14  20   1         45.03         37.53         8.91 o                         
 -13  20   1         31.08         14.72         7.55 o                         
 -12  20   1        119.29        122.97         7.54 o                         
 -11  20   1         26.85         19.02         6.20 o                         
 -10  20   1        134.07        134.15         6.64 o                         
  -9  20   1        124.02        120.83         5.98 o                         
  -8  20   1         16.54         13.88         4.58 o                         
  -7  20   1       1543.88       1485.80        14.59 o                         
  -6  20   1         59.07         53.87         4.02 o                         
  -5  20   1        646.97        624.57         7.02 o                         
  -4  20   1         27.36         24.39         2.46 o                         
  -3  20   1         82.66         76.89         3.93 o                         
  -2  20   1          3.65          7.29         4.05 o                         
  -1  20   1        225.97        254.66         6.26 o                         
   0  20   1         16.85         21.43         4.57 o                         
   1  20   1          4.70         10.05         4.82 o                         
   2  20   1        140.36        114.41         5.20 o                         
   3  20   1         11.60          8.19         4.60 o                         
   4  20   1        279.18        247.06         4.76 o                         
   5  20   1        377.77        385.08         6.06 o                         
   6  20   1       1309.00       1226.52        11.41 o                         
   7  20   1         33.62         30.96         3.99 o                         
   8  20   1          7.18         10.63         4.12 o                         
   9  20   1         92.76         91.48         5.12 o                         
  10  20   1          0.30         -4.29         5.34 o                         
  11  20   1        183.98        170.61         7.30 o                         
  12  20   1        144.83        169.39         7.71 o                         
  13  20   1         20.10         10.12         6.49 o                         
  14  20   1         23.63         21.08         8.10 o                         
  15  20   1         19.24         15.82         9.33 o                         
 -15  21   1        125.56        130.85        11.29 o                         
 -14  21   1          5.85         -1.84         8.72 o                         
 -13  21   1          1.01         -7.70         7.70 o                         
 -12  21   1         28.03         20.89         7.38 o                         
 -11  21   1         24.82         18.48         6.22 o                         
 -10  21   1         97.55         94.36         6.32 o                         
  -9  21   1          1.39         -3.63         5.22 o                         
  -8  21   1          0.53         -1.85         4.42 o                         
  -7  21   1        280.12        295.36         6.44 o                         
  -6  21   1        895.97        835.47         9.30 o                         
  -5  21   1        114.74         99.26         3.38 o                         
  -4  21   1        142.96        124.36         6.29 o                         
  -3  21   1        770.90        662.94        13.81 o                         
  -2  21   1        574.55        524.60         9.47 o                         
  -1  21   1        783.34        722.48        10.87 o                         
   0  21   1       2843.54       2609.84        24.82 o                         
   1  21   1       2858.76       2896.17        28.77 o                         
   2  21   1        270.18        259.20         6.88 o                         
   3  21   1         23.17         30.48         5.10 o                         
   4  21   1         29.82         34.60         5.56 o                         
   5  21   1         53.08         43.90         3.18 o                         
   6  21   1        106.93        112.41         4.62 o                         
   7  21   1        596.19        584.60         8.83 o                         
   8  21   1        645.53        676.27         8.79 o                         
   9  21   1        361.89        366.08         7.31 o                         
  10  21   1         16.33         12.76         5.36 o                         
  11  21   1          0.01         -0.69         5.81 o                         
  12  21   1        635.32        636.18        11.22 o                         
  13  21   1        256.77        257.34         8.90 o                         
  14  21   1         43.35         33.28         8.78 o                         
  15  21   1          4.07         -3.13         9.57 o                         
 -15  22   1          0.88         -5.18        11.48 o                         
 -14  22   1          0.18         -1.41        10.05 o                         
 -13  22   1          1.85         -3.47         7.66 o                         
 -12  22   1         77.00         54.86         7.67 o                         
 -11  22   1        285.41        312.58         9.85 o                         
 -10  22   1         46.08         41.96         6.76 o                         
  -9  22   1          8.47          2.58         5.84 o                         
  -8  22   1        184.26        186.33         5.78 o                         
  -7  22   1        186.96        202.75         5.55 o                         
  -6  22   1         17.70         26.16         3.70 o                         
  -5  22   1          3.10          3.20         2.65 o                         
  -4  22   1         57.53         53.52         5.74 o                         
  -3  22   1        132.35        111.07         5.60 o                         
  -2  22   1        827.99        745.98        11.66 o                         
  -1  22   1        119.92         77.57         5.51 o                         
   0  22   1        624.27        567.19         9.75 o                         
   1  22   1        113.55         90.39         6.06 o                         
   2  22   1         88.90         94.29         5.20 o                         
   3  22   1         62.37         68.39         5.83 o                         
   4  22   1        577.48        532.35        10.28 o                         
   5  22   1         96.86         89.52         4.33 o                         
   6  22   1        217.75        235.64         5.93 o                         
   7  22   1        153.17        136.45         5.53 o                         
   8  22   1        355.27        350.09         7.35 o                         
   9  22   1        202.80        203.67         6.74 o                         
  10  22   1          8.56          7.04         5.84 o                         
  11  22   1        174.84        155.57         7.21 o                         
  12  22   1         12.65         14.72         7.01 o                         
  13  22   1         77.29         74.11         8.11 o                         
  14  22   1        201.29        181.68        12.34 o                         
  15  22   1         33.86         31.81        11.89 o                         
 -14  23   1          3.94         -9.94         9.94 o                         
 -13  23   1         33.12         37.56         8.75 o                         
 -12  23   1          2.01          6.93         8.43 o                         
 -11  23   1        580.54        559.25        12.57 o                         
 -10  23   1         11.07          3.26         6.22 o                         
  -9  23   1          8.14          4.71         5.25 o                         
  -8  23   1          3.50         -0.19         4.65 o                         
  -7  23   1          5.69          8.29         4.98 o                         
  -6  23   1        284.24        265.15         6.48 o                         
  -5  23   1        194.69        221.74         7.93 o                         
  -4  23   1        103.24        128.77         6.91 o                         
  -3  23   1         27.42         29.12         4.88 o                         
  -2  23   1        403.49        375.84         8.98 o                         
  -1  23   1          0.29         -2.41         4.87 o                         
   0  23   1        303.81        261.28         7.59 o                         
   1  23   1        342.47        332.61         8.87 o                         
   2  23   1        328.60        283.86        11.26 o                         
   3  23   1         19.80         23.60         5.88 o                         
   4  23   1         10.40          8.65         5.65 o                         
   5  23   1          0.02          1.92         5.62 o                         
   6  23   1          0.05         -1.01         4.66 o                         
   7  23   1          2.22          5.93         5.24 o                         
   8  23   1        188.88        165.37         6.25 o                         
   9  23   1        191.67        177.72         6.50 o                         
  10  23   1        151.76        144.62         7.84 o                         
  11  23   1        113.65         98.95         8.96 o                         
  12  23   1        488.33        531.28        13.76 o                         
  13  23   1          7.80         16.07         9.97 o                         
  14  23   1         24.77         25.52        10.82 o                         
 -14  24   1         36.64         35.44        13.37 o                         
 -13  24   1         28.90         22.61         8.28 o                         
 -12  24   1        161.38        206.52         9.88 o                         
 -11  24   1        279.58        307.53        10.60 o                         
 -10  24   1        318.26        351.72        10.53 o                         
  -9  24   1        132.64        131.95         7.39 o                         
  -8  24   1         65.42         68.07         5.87 o                         
  -7  24   1         30.68         26.64         4.88 o                         
  -6  24   1        422.78        399.97        11.13 o                         
  -5  24   1          2.94          1.14         6.05 o                         
  -4  24   1        373.99        370.05         9.31 o                         
  -3  24   1         11.66         16.77         6.56 o                         
  -2  24   1         59.68         55.84         5.86 o                         
  -1  24   1         61.52         58.26         6.01 o                         
   0  24   1         21.51         21.79         5.49 o                         
   1  24   1         14.22          8.56         5.72 o                         
   2  24   1        239.37        261.41         9.86 o                         
   3  24   1        532.44        490.87        10.84 o                         
   4  24   1        166.14        173.14         7.69 o                         
   5  24   1        724.18        726.29        12.14 o                         
   6  24   1        641.93        588.06        12.95 o                         
   7  24   1         30.03         35.15         4.97 o                         
   8  24   1         72.58         86.68         6.36 o                         
   9  24   1        465.98        464.43        10.75 o                         
  10  24   1         10.59          8.81         7.79 o                         
  11  24   1        170.37        192.70        10.13 o                         
  12  24   1          0.08          2.22         8.61 o                         
  13  24   1        330.25        349.67        13.97 o                         
  14  24   1        136.49        140.09        14.30 o                         
 -14  25   1         37.26         44.22        13.65 o                         
 -13  25   1         30.14         28.87        10.22 o                         
 -12  25   1         29.41         15.61        10.23 o                         
 -11  25   1        764.48        842.20        22.19 o                         
 -10  25   1          2.69          6.55         8.86 o                         
  -9  25   1        155.00        144.67         9.02 o                         
  -8  25   1        211.08        233.11         9.76 o                         
  -7  25   1          6.53         14.08         6.95 o                         
  -6  25   1         78.70         85.56         7.79 o                         
  -5  25   1        133.36        127.56         7.56 o                         
  -4  25   1        404.04        434.80        10.24 o                         
  -3  25   1          1.55         -1.03         6.73 o                         
  -2  25   1        188.41        145.29         6.95 o                         
  -1  25   1        502.78        517.64        10.64 o                         
   0  25   1         18.97         10.74         5.67 o                         
   1  25   1         48.05         60.87         6.31 o                         
   2  25   1         21.32         13.87         7.28 o                         
   3  25   1         36.96         28.99         6.37 o                         
   4  25   1          3.81         13.21         6.70 o                         
   5  25   1        302.23        275.67         9.21 o                         
   6  25   1          0.67          4.64         6.86 o                         
   7  25   1        102.41        114.50         7.96 o                         
   8  25   1         20.01         16.53         7.10 o                         
   9  25   1          0.11          5.68         6.12 o                         
  10  25   1        203.64        213.90        11.95 o                         
  11  25   1        307.67        334.73        13.88 o                         
  12  25   1          0.77          2.82         9.88 o                         
  13  25   1         21.40         18.44        12.71 o                         
  14  25   1         11.05          9.38        14.94 o                         
 -13  26   1          2.02         -5.46        10.34 o                         
 -12  26   1         10.22          2.20        10.35 o                         
 -11  26   1        129.10        128.85        11.87 o                         
 -10  26   1         24.17         43.25        10.33 o                         
  -9  26   1        151.88        151.73        10.49 o                         
  -8  26   1          1.92         -1.15         7.89 o                         
  -7  26   1        132.37        132.55         9.61 o                         
  -6  26   1        181.58        191.07         9.20 o                         
  -5  26   1         89.85         85.92         7.36 o                         
  -4  26   1        375.50        377.50         9.91 o                         
  -3  26   1        430.66        426.38        11.23 o                         
  -2  26   1        595.82        580.21        12.92 o                         
  -1  26   1         28.19         32.67         6.04 o                         
   0  26   1       1223.49       1231.83        16.89 o                         
   1  26   1        210.75        206.10         9.65 o                         
   2  26   1       1106.77       1101.50        18.74 o                         
   3  26   1         21.27         14.55         7.06 o                         
   4  26   1          5.73         14.66         6.91 o                         
   5  26   1         74.33         87.87         7.47 o                         
   6  26   1         11.88          9.05         7.18 o                         
   7  26   1        219.68        229.68         9.76 o                         
   8  26   1         27.90         16.58         7.41 o                         
   9  26   1       1032.43       1150.90        18.90 o                         
  10  26   1         26.63         28.45        10.12 o                         
  11  26   1          1.58          0.00        10.27 o                         
  12  26   1        191.11        201.80        12.26 o                         
  13  26   1        185.15        194.29        16.66 o                         
 -13  27   1          4.03         -2.20        13.28 o                         
 -12  27   1          9.62          1.56        10.41 o                         
 -11  27   1        107.84        133.64        12.12 o                         
 -10  27   1         32.34         40.40        10.63 o                         
  -9  27   1          3.43         -4.59         9.12 o                         
  -8  27   1         24.49         16.36         8.89 o                         
  -7  27   1         23.44         35.28         8.45 o                         
  -6  27   1         13.23         17.39         7.64 o                         
  -5  27   1          7.72         10.47         6.80 o                         
  -4  27   1         94.63        113.78         7.71 o                         
  -3  27   1        172.46        163.36         8.43 o                         
  -2  27   1        398.88        431.10        12.59 o                         
  -1  27   1         68.84         59.01         7.52 o                         
   0  27   1         13.58         22.65         6.36 o                         
   1  27   1        125.80        134.95         9.37 o                         
   2  27   1         96.78         85.73         8.88 o                         
   3  27   1        187.17        172.45         9.09 o                         
   4  27   1         11.76         20.61         7.04 o                         
   5  27   1         17.12         18.33         7.30 o                         
   6  27   1        526.64        538.77        12.37 o                         
   7  27   1         18.12         16.84         7.64 o                         
   8  27   1         85.93         79.43         8.99 o                         
   9  27   1          0.71          5.80         8.59 o                         
  10  27   1        229.61        207.26        12.23 o                         
  11  27   1         16.22         26.50        10.67 o                         
  12  27   1         16.17         22.97        11.80 o                         
 -12  28   1        175.09        191.70        12.99 o                         
 -11  28   1          2.62          0.87        10.88 o                         
 -10  28   1         60.36         51.07        11.04 o                         
  -9  28   1         96.13         86.50        10.04 o                         
  -8  28   1          0.96         -1.71         9.00 o                         
  -7  28   1        436.95        446.47        13.16 o                         
  -6  28   1        147.56        158.97         9.25 o                         
  -5  28   1        273.58        253.87         9.87 o                         
  -4  28   1        707.07        710.73        13.31 o                         
  -3  28   1        183.22        196.34         8.69 o                         
  -2  28   1         20.47         15.44         8.25 o                         
  -1  28   1        438.14        466.30        12.67 o                         
   0  28   1         34.28         24.11         7.43 o                         
   1  28   1         50.58         42.88         8.21 o                         
   2  28   1          6.64          0.11         8.36 o                         
   3  28   1         37.70         45.37         8.01 o                         
   4  28   1         25.14         23.04         7.90 o                         
   5  28   1        465.75        485.18        12.07 o                         
   6  28   1         72.07         79.23         8.15 o                         
   7  28   1         48.52         47.00         8.08 o                         
   8  28   1         15.09         24.49         8.49 o                         
   9  28   1         19.06         18.47         8.94 o                         
  10  28   1          0.01         -2.65        11.10 o                         
  11  28   1          0.07          6.90        11.66 o                         
  12  28   1          3.77          1.64        12.09 o                         
 -11  29   1        102.69        120.67        12.44 o                         
 -10  29   1          5.52         14.10        11.00 o                         
  -9  29   1         15.34         18.83         9.53 o                         
  -8  29   1         25.52         19.70         9.76 o                         
  -7  29   1         54.83         50.49         9.29 o                         
  -6  29   1         14.35         18.93         8.16 o                         
  -5  29   1         18.78         12.22         7.80 o                         
  -4  29   1        109.88        116.96         8.40 o                         
  -3  29   1         16.85         13.04         7.71 o                         
  -2  29   1        653.53        702.17        16.15 o                         
  -1  29   1         16.24         19.52         8.65 o                         
   0  29   1        111.62        100.40         9.48 o                         
   1  29   1        195.74        203.19        10.64 o                         
   2  29   1        126.14        146.36        10.33 o                         
   3  29   1        317.67        344.02        12.01 o                         
   4  29   1        304.93        352.00        11.34 o                         
   5  29   1          0.20         -0.97         7.77 o                         
   6  29   1         94.65        106.11         9.00 o                         
   7  29   1        134.11        154.81        10.07 o                         
   8  29   1         43.40         39.93         9.80 o                         
   9  29   1          0.52         -5.86        11.58 o                         
  10  29   1          0.57         10.29        11.53 o                         
  11  29   1         17.14         10.89        12.03 o                         
 -11  30   1         99.37         98.88        13.52 o                         
 -10  30   1        188.67        221.94        14.10 o                         
  -9  30   1         57.88         67.27        10.91 o                         
  -8  30   1        162.80        172.91        12.03 o                         
  -7  30   1        586.75        646.50        19.91 o                         
  -6  30   1         60.93         58.17         9.07 o                         
  -5  30   1         59.36         51.32         8.48 o                         
  -4  30   1        119.32        132.29         8.69 o                         
  -3  30   1        162.21        161.60         9.76 o                         
  -2  30   1         29.64          8.00        10.61 o                         
  -1  30   1         11.73         11.64        10.20 o                         
   0  30   1         54.60         54.45         9.48 o                         
   1  30   1        122.92        132.59        11.41 o                         
   2  30   1          1.70         -9.50         9.50 o                         
   3  30   1        254.89        268.12        11.55 o                         
   4  30   1         47.15         37.10         8.48 o                         
   5  30   1        108.79        112.49         9.83 o                         
   6  30   1          7.33         -1.54         9.08 o                         
   7  30   1          3.92          4.15        10.31 o                         
   8  30   1         45.29         61.50        10.35 o                         
   9  30   1          0.01        -10.10        11.95 o                         
  10  30   1         28.15         47.25        12.01 o                         
  11  30   1          0.03         -2.52        11.99 o                         
 -10  31   1          0.06          5.75        11.85 o                         
  -9  31   1         60.91         62.79        13.17 o                         
  -8  31   1         43.15         41.60        11.60 o                         
  -7  31   1          1.97          8.38         9.66 o                         
  -6  31   1         67.75         56.58         9.47 o                         
  -5  31   1          5.52         -6.30         8.27 o                         
  -4  31   1        103.41        132.03         9.41 o                         
  -3  31   1         12.50          6.96         9.06 o                         
  -2  31   1          0.06         -7.48        11.44 o                         
  -1  31   1        391.11        395.24        15.42 o                         
   0  31   1          0.01         -9.66         9.66 o                         
   1  31   1        109.44         92.12        11.99 o                         
   2  31   1         66.94         57.68        11.82 o                         
   3  31   1        219.94        235.98        11.55 o                         
   4  31   1         50.00         57.87         9.26 o                         
   5  31   1          4.52          3.37         9.12 o                         
   6  31   1         57.71         47.60         9.63 o                         
   7  31   1        273.62        311.48        14.07 o                         
   8  31   1        314.49        313.34        13.83 o                         
   9  31   1          1.44         -1.77        12.20 o                         
  10  31   1          1.50          4.24        11.82 o                         
  -9  32   1         14.84         20.08        13.38 o                         
  -8  32   1         56.93         65.54        12.31 o                         
  -7  32   1         25.31         18.84        10.12 o                         
  -6  32   1          2.16          2.95        10.05 o                         
  -5  32   1         97.07        112.88        10.96 o                         
  -4  32   1          3.74          8.17         9.10 o                         
  -3  32   1        335.70        373.61        13.34 o                         
  -2  32   1          1.65         -4.81        10.91 o                         
  -1  32   1        169.25        156.83        12.91 o                         
   0  32   1         70.46         39.22        10.16 o                         
   1  32   1         20.10         17.05        11.17 o                         
   2  32   1         17.00          8.79        11.66 o                         
   3  32   1         58.12         55.74        10.95 o                         
   4  32   1         35.85         11.61         9.32 o                         
   5  32   1         84.08         80.52         9.82 o                         
   6  32   1         24.09         26.22        10.27 o                         
   7  32   1         72.37         84.41        10.80 o                         
   8  32   1          2.35         -1.51        10.12 o                         
   9  32   1          4.12        -11.62        13.57 o                         
  -8  33   1          0.97         10.97        11.85 o                         
  -7  33   1         81.15        104.92        11.47 o                         
  -6  33   1         29.72         21.30        11.01 o                         
  -5  33   1        180.88        214.48        13.29 o                         
  -4  33   1         49.15         38.01         9.62 o                         
  -3  33   1          6.08         10.57        10.09 o                         
  -2  33   1        137.38        127.69        12.99 o                         
  -1  33   1        154.06        171.17        13.62 o                         
   0  33   1        239.56        242.54        13.10 o                         
   1  33   1         10.36          0.34        12.09 o                         
   2  33   1         77.85         83.33        11.57 o                         
   3  33   1         76.00         81.04        11.16 o                         
   4  33   1         14.16         11.08         9.94 o                         
   5  33   1        122.42        126.09        11.34 o                         
   6  33   1         52.52         50.35        10.60 o                         
   7  33   1         86.83        100.31        11.48 o                         
   8  33   1        139.91        137.19        11.75 o                         
  -7  34   1         55.48         82.69        12.61 o                         
  -6  34   1         16.93         10.78        11.07 o                         
  -5  34   1         42.35         46.34        11.25 o                         
  -4  34   1        103.53        112.48        12.20 o                         
  -3  34   1          0.07         -6.83        10.49 o                         
  -2  34   1         73.36         47.21        11.45 o                         
  -1  34   1        104.08         96.54        12.26 o                         
   0  34   1         60.88         43.82        11.13 o                         
   1  34   1          2.33         -4.56        11.90 o                         
   2  34   1          0.08        -11.05        11.05 o                         
   3  34   1         36.68         31.01        11.01 o                         
   4  34   1         21.20          6.83        11.04 o                         
   5  34   1          0.01         -5.35        11.07 o                         
   6  34   1          4.82          5.98        11.02 o                         
   7  34   1         14.62         22.53        11.62 o                         
  -6  35   1          0.52          0.16        11.58 o                         
  -5  35   1          0.48          9.21        11.53 o                         
  -4  35   1          0.17          7.01        11.95 o                         
  -3  35   1         57.56         62.60        11.52 o                         
  -2  35   1         44.24         31.10        11.88 o                         
  -1  35   1         62.89         66.13        12.27 o                         
   0  35   1         30.96         25.46        11.44 o                         
   1  35   1         48.70         64.87        12.73 o                         
   2  35   1         40.28         32.13        11.65 o                         
   3  35   1        122.00        156.18        12.81 o                         
   4  35   1         51.79         38.20        11.68 o                         
   5  35   1          0.20        -11.61        11.61 o                         
   6  35   1          1.64        -10.74        11.69 o                         
  -4  36   1        179.93        205.08        15.44 o                         
  -3  36   1         14.25         -0.66        12.07 o                         
  -2  36   1         48.84         57.97        12.47 o                         
  -1  36   1          2.50          6.39        12.08 o                         
   0  36   1         60.28         47.20        11.42 o                         
   1  36   1          7.22         -0.85        12.89 o                         
   2  36   1        195.98        219.59        13.41 o                         
   3  36   1        418.72        444.06        20.99 o                         
   4  36   1         10.81         13.74        12.99 o                         
  -1  37   1        127.10        149.75        15.11 o                         
   0  37   1         30.89         18.75        12.94 o                         
   1  37   1          9.50         16.64        12.87 o                         
 -18   0   2        182.62        167.28        14.93 o                         
 -17   0   2        251.34        248.20        17.73 o                         
 -16   0   2        798.45        757.55        19.19 o                         
 -15   0   2        112.86        127.45        11.30 o                         
 -14   0   2       1129.45       1097.43        30.54 o                         
 -13   0   2        482.57        454.47        15.72 o                         
 -12   0   2        323.81        288.03        13.76 o                         
 -11   0   2       1894.14       1840.72        29.63 o                         
 -10   0   2        562.45        548.10        30.92 o                         
  -9   0   2       4705.63       4457.27        54.58 o                         
  -8   0   2          0.17         -0.93         5.49 o                         
  -7   0   2         22.00         19.79         3.64 o                         
  -6   0   2      12198.42      12481.13       111.91 o                         
  -5   0   2       1316.68       1339.50        13.81 o                         
  -4   0   2       1408.02       1614.03        14.12 o                         
  -3   0   2       1599.51       2114.43        17.40 o                         
  -2   0   2       2227.69       2124.04        24.94 o                         
  -1   0   2      34760.43      34407.59       213.79 o                         
   0   0   2      27542.27      28293.80       148.83 o                         
   1   0   2          0.86          1.96         1.49 o                         
   2   0   2       5989.78       6569.91        44.28 o                         
   3   0   2       5170.87       5479.67        36.28 o                         
   4   0   2         19.55         31.94         2.58 o                         
   5   0   2       3370.32       3870.28        31.48 o                         
   6   0   2       1537.42       1600.62        25.44 o                         
   7   0   2       2532.89       2816.82        26.54 o                         
   8   0   2        516.46        483.14         8.12 o                         
   9   0   2       3967.76       3976.83        36.07 o                         
  10   0   2       1725.85       1753.20        39.80 o                         
  11   0   2       1627.02       1707.77        48.00 o                         
  12   0   2          0.06          6.70         7.67 o                         
  13   0   2         18.88         21.06         7.93 o                         
  14   0   2         13.68         14.33         8.46 o                         
  15   0   2        530.80        543.75        14.76 o                         
  16   0   2        179.01        153.91        11.00 o                         
  17   0   2         96.52         75.76        11.53 o                         
  18   0   2        167.12        156.22        15.80 o                         
 -18   1   2         47.66         21.44         9.50 o                         
 -17   1   2         17.57          9.00         8.56 o                         
 -16   1   2          6.89         -0.05         7.40 o                         
 -15   1   2         13.59          3.12         6.56 o                         
 -14   1   2        227.69        193.93         7.71 o                         
 -13   1   2          4.06          8.99         5.21 o                         
 -12   1   2         67.99         81.34         7.36 o                         
 -11   1   2        560.31        545.06        11.00 o                         
 -10   1   2       2892.04       2752.45        26.81 o                         
  -9   1   2        247.92        229.67        13.66 o                         
  -8   1   2        161.72        171.89        10.35 o                         
  -7   1   2        498.25        469.53         9.82 o                         
  -6   1   2       3018.89       3506.92        28.22 o                         
  -5   1   2         30.21         32.80         2.28 o                         
  -4   1   2         22.23          6.53         1.56 o                         
  -3   1   2       1636.45       1554.34        10.39 o                         
  -2   1   2          1.59          9.29         1.64 o                         
  -1   1   2        195.03        185.48         2.29 o                         
   0   1   2          3.90         14.65         0.72 o                         
   1   1   2        164.69        201.87         1.81 o                         
   2   1   2      11215.37      11257.01        50.91 o                         
   3   1   2         83.74        114.10         2.88 o                         
   4   1   2          1.44          6.54         1.55 o                         
   5   1   2       8214.09       8731.69        44.96 o                         
   6   1   2       2008.21       2020.35        12.83 o                         
   7   1   2        179.18        201.84         3.65 o                         
   8   1   2        380.84        385.55         5.49 o                         
   9   1   2        867.53        910.74        13.29 o                         
  10   1   2        178.88        176.21        10.69 o                         
  11   1   2        126.70        136.79        10.55 o                         
  12   1   2         28.67         42.72         5.52 o                         
  13   1   2         27.23         36.40         5.70 o                         
  14   1   2          1.14          2.65         5.92 o                         
  15   1   2         57.08         52.74         6.66 o                         
  16   1   2          0.00         -2.58         7.07 o                         
  17   1   2        163.17        181.39         9.29 o                         
  18   1   2         12.99          7.81         9.23 o                         
 -18   2   2         41.47         17.58        11.12 o                         
 -17   2   2         46.98         70.53        10.08 o                         
 -16   2   2         18.56         -5.37         8.02 o                         
 -15   2   2         37.53         41.10         7.45 o                         
 -14   2   2         39.50         16.36         6.16 o                         
 -13   2   2         38.57         29.98         5.86 o                         
 -12   2   2       1221.76       1298.61        18.45 o                         
 -11   2   2        954.53        951.16        15.10 o                         
 -10   2   2        105.36        110.09         7.50 o                         
  -9   2   2         32.25         48.58         7.71 o                         
  -8   2   2        780.08        778.65        13.74 o                         
  -7   2   2        640.84        651.73         8.22 o                         
  -6   2   2       1218.05       1222.45        11.43 o                         
  -5   2   2       2917.81       2986.32        19.17 o                         
  -4   2   2       1319.97       1355.58         8.38 o                         
  -3   2   2       1459.12       1629.71        10.41 o                         
  -2   2   2       4690.00       4762.20        27.06 o                         
  -1   2   2       8895.84       8543.00        42.47 o                         
   0   2   2        419.13        414.48         2.81 o                         
   1   2   2       1661.96       1729.92         8.67 o                         
   2   2   2      50867.68      54744.34       234.20 o                         
   3   2   2       7192.14       7141.84        34.11 o                         
   4   2   2       1074.81       1240.05         7.23 o                         
   5   2   2       1406.00       1502.59        10.01 o                         
   6   2   2         65.84         76.17         3.02 o                         
   7   2   2        297.77        349.99         6.01 o                         
   8   2   2         16.92         28.87         3.68 o                         
   9   2   2       1852.54       1982.62        17.36 o                         
  10   2   2        558.05        611.21        11.32 o                         
  11   2   2        473.85        481.94         9.99 o                         
  12   2   2          1.89         14.37         5.78 o                         
  13   2   2         12.10         11.43         6.33 o                         
  14   2   2        271.81        285.79        10.57 o                         
  15   2   2        127.67        110.75         6.65 o                         
  16   2   2          0.01         -7.76         7.76 o                         
  17   2   2         43.13         27.20         8.49 o                         
  18   2   2          4.13         -1.99        10.05 o                         
 -18   3   2          0.36         -4.35        10.54 o                         
 -17   3   2        254.00        263.77        10.86 o                         
 -16   3   2         27.94         12.17        10.23 o                         
 -15   3   2         13.85         15.02         7.34 o                         
 -14   3   2          5.10         -0.70         7.44 o                         
 -13   3   2         41.63         31.67         5.33 o                         
 -12   3   2        137.63        170.55         5.87 o                         
 -11   3   2         17.52         34.82         5.45 o                         
 -10   3   2        225.87        239.53         9.41 o                         
  -9   3   2        103.37         89.51         4.05 o                         
  -8   3   2        690.15        620.70         6.88 o                         
  -7   3   2        444.63        472.23         5.44 o                         
  -6   3   2         52.64         84.84         3.22 o                         
  -5   3   2        135.96        185.56         3.71 o                         
  -4   3   2      10200.37      11112.95        56.41 o                         
  -3   3   2       5903.14       6112.05        29.13 o                         
  -2   3   2        135.98        123.87         2.75 o                         
  -1   3   2       7665.73       8028.96        37.78 o                         
   0   3   2      14784.18      14571.61        61.45 o                         
   1   3   2       5321.46       5768.30        25.13 o                         
   2   3   2      46476.66      49709.49       209.52 o                         
   3   3   2       5997.35       6438.63        29.61 o                         
   4   3   2        143.83        134.99         1.76 o                         
   5   3   2       2654.17       2914.25        15.20 o                         
   6   3   2        139.18        173.24         2.81 o                         
   7   3   2        567.17        567.62         5.36 o                         
   8   3   2        348.13        330.13         6.25 o                         
   9   3   2        140.58        146.51         4.33 o                         
  10   3   2       1322.82       1226.83        11.80 o                         
  11   3   2        152.26        139.04         5.01 o                         
  12   3   2          0.88          4.87         4.45 o                         
  13   3   2         81.68         84.10         6.92 o                         
  14   3   2         15.92         47.44         9.54 o                         
  15   3   2          2.34         -3.74         7.39 o                         
  16   3   2        110.09        112.84         8.48 o                         
  17   3   2         38.34         26.26         8.40 o                         
  18   3   2         30.02         18.30         9.85 o                         
 -18   4   2          5.09          0.27         9.39 o                         
 -17   4   2         24.17         19.53         8.55 o                         
 -16   4   2         55.34         54.68        11.59 o                         
 -15   4   2         26.68         57.07        14.21 o                         
 -14   4   2         15.62          9.18         5.65 o                         
 -13   4   2         88.29         79.55         4.86 o                         
 -12   4   2       1771.44       1692.88        19.44 o                         
 -11   4   2        376.83        372.88         8.21 o                         
 -10   4   2        463.84        445.87         8.11 o                         
  -9   4   2         65.53         60.90         3.46 o                         
  -8   4   2        200.65        213.84         5.73 o                         
  -7   4   2       2055.05       2269.10        14.99 o                         
  -6   4   2       8243.66       8752.19        48.04 o                         
  -5   4   2         85.89         82.68         4.53 o                         
  -4   4   2      16316.49      17584.58        78.22 o                         
  -3   4   2        118.76        145.22         2.15 o                         
  -2   4   2        475.46        494.92         3.98 o                         
  -1   4   2      16622.85      16997.67        80.92 o                         
   0   4   2      14877.15      15382.66        64.36 o                         
   1   4   2       1395.24       1449.67         8.13 o                         
   2   4   2      35949.51      37919.04       165.55 o                         
   3   4   2        146.40        146.04         1.94 o                         
   4   4   2       1248.21       1486.03         7.67 o                         
   5   4   2       5364.84       5862.85        28.47 o                         
   6   4   2        238.01        223.32         3.89 o                         
   7   4   2         88.36         66.20         2.41 o                         
   8   4   2        973.21       1042.76         8.00 o                         
   9   4   2          0.24          5.26         2.43 o                         
  10   4   2        524.92        526.54         7.06 o                         
  11   4   2          0.25          6.20         3.71 o                         
  12   4   2         27.25         19.56         3.89 o                         
  13   4   2        197.46        195.03         9.21 o                         
  14   4   2        158.59        213.48        16.66 o                         
  15   4   2         16.55          7.04         7.18 o                         
  16   4   2         15.35         17.73         7.96 o                         
  17   4   2          5.53          3.36         8.28 o                         
  18   4   2         49.24         33.39        10.00 o                         
 -18   5   2        124.92        140.08         9.95 o                         
 -17   5   2         92.05         95.43         9.50 o                         
 -16   5   2        149.45        147.65         9.00 o                         
 -15   5   2        324.23        307.79        16.77 o                         
 -14   5   2        232.18        237.70         7.40 o                         
 -13   5   2        406.09        331.40         9.93 o                         
 -12   5   2        136.85        102.85         4.56 o                         
 -11   5   2        255.21        252.04         5.00 o                         
 -10   5   2        792.32        748.79         7.79 o                         
  -9   5   2        395.54        351.12         5.80 o                         
  -8   5   2       4718.82       4326.79        27.56 o                         
  -7   5   2       2252.53       2144.35        14.21 o                         
  -6   5   2       1689.98       1734.00        11.18 o                         
  -5   5   2       2986.92       2951.94        16.86 o                         
  -4   5   2          0.10         26.68         2.01 o                         
  -3   5   2        133.55        150.80         2.05 o                         
  -2   5   2       2234.60       2294.35        11.44 o                         
  -1   5   2       1430.99       1929.34         9.61 o                         
   0   5   2        524.51        519.66         3.01 o                         
   1   5   2       7146.47       7220.40        30.67 o                         
   2   5   2       6951.71       7119.97        30.53 o                         
   3   5   2       1142.74        898.70         5.45 o                         
   4   5   2          1.81          5.18         1.47 o                         
   5   5   2         16.54         29.22         2.01 o                         
   6   5   2          0.42          5.23         1.82 o                         
   7   5   2       1629.15       1705.18        11.33 o                         
   8   5   2       1408.04       1471.04        11.11 o                         
   9   5   2        129.60        118.28         4.04 o                         
  10   5   2       2748.32       2553.49        21.90 o                         
  11   5   2         55.37         50.48         3.97 o                         
  12   5   2         76.11         74.12         4.90 o                         
  13   5   2       1077.74       1050.94        13.14 o                         
  14   5   2        110.26         91.41         7.68 o                         
  15   5   2        108.71         95.09         8.19 o                         
  16   5   2        655.72        674.31        13.63 o                         
  17   5   2          2.76         -2.95         7.64 o                         
  18   5   2          2.03         -3.39         8.98 o                         
 -18   6   2         13.84         11.16         9.34 o                         
 -17   6   2         71.83         60.96         9.01 o                         
 -16   6   2         18.69         43.66        11.64 o                         
 -15   6   2         47.44         41.88         7.28 o                         
 -14   6   2         14.28         13.65         5.26 o                         
 -13   6   2         60.88         56.46         5.65 o                         
 -12   6   2        139.28        125.87         5.91 o                         
 -11   6   2        945.42        862.37        12.59 o                         
 -10   6   2         81.07        110.10         4.06 o                         
  -9   6   2        430.13        442.63         7.42 o                         
  -8   6   2         80.22        103.64         3.04 o                         
  -7   6   2       1614.11       1694.13        10.99 o                         
  -6   6   2        720.36        819.62         5.98 o                         
  -5   6   2       6716.87       7248.27        35.58 o                         
  -4   6   2       4552.47       5085.71        22.14 o                         
  -3   6   2      10439.78      10823.65        45.47 o                         
  -2   6   2       3570.94       3827.54        18.39 o                         
  -1   6   2       6846.35       7478.99        31.99 o                         
   0   6   2         32.24         62.08         1.28 o                         
   1   6   2       1079.80       1022.11         5.21 o                         
   2   6   2       1373.85       1332.18         6.72 o                         
   3   6   2       3120.33       3301.41        14.77 o                         
   4   6   2       7579.50       7837.29        34.22 o                         
   5   6   2         43.09         15.66         1.83 o                         
   6   6   2       1129.43       1262.00         8.25 o                         
   7   6   2        749.37        746.84         7.01 o                         
   8   6   2          9.80          9.50         1.78 o                         
   9   6   2       1345.07       1376.15        10.15 o                         
  10   6   2        191.47        160.47         4.75 o                         
  11   6   2        651.20        638.98         7.14 o                         
  12   6   2         45.96         56.78         4.94 o                         
  13   6   2        105.44        143.38         7.79 o                         
  14   6   2         10.20          8.81         6.37 o                         
  15   6   2        138.15        127.28         8.31 o                         
  16   6   2         40.28         39.55         8.00 o                         
  17   6   2          1.80          0.41         7.83 o                         
  18   6   2         21.92          2.28         9.21 o                         
 -18   7   2         19.53         30.48        10.56 o                         
 -17   7   2         27.20         59.86        18.18 o                         
 -16   7   2          5.85         60.71        23.87 o                         
 -15   7   2        195.15        183.73         8.61 o                         
 -14   7   2         52.73         91.79        17.88 o                         
 -13   7   2        723.76        722.66        11.63 o                         
 -12   7   2          7.48          4.85         4.95 o                         
 -11   7   2        663.95        667.85         7.87 o                         
 -10   7   2        307.38        344.85         5.16 o                         
  -9   7   2        201.96        230.77         4.33 o                         
  -8   7   2         66.31         54.57         2.51 o                         
  -7   7   2        258.90        310.32         4.95 o                         
  -6   7   2        187.41        282.31         4.31 o                         
  -5   7   2          0.25          7.30         1.93 o                         
  -4   7   2       3583.04       3283.80        15.41 o                         
  -3   7   2        764.87        704.48         4.35 o                         
  -2   7   2       1414.10       1346.37         6.83 o                         
  -1   7   2        981.73       1045.19         5.80 o                         
   0   7   2        811.45       1012.21         5.26 o                         
   1   7   2       4443.72       4429.86        18.98 o                         
   2   7   2       4094.72       4180.40        18.18 o                         
   3   7   2       7145.67       7940.35        34.86 o                         
   4   7   2       6835.02       6912.71        29.23 o                         
   5   7   2        207.61        192.50         3.01 o                         
   6   7   2       6380.32       6189.57        29.84 o                         
   7   7   2        277.62        245.21         3.85 o                         
   8   7   2         13.12         10.79         2.82 o                         
   9   7   2        149.15        119.52         4.36 o                         
  10   7   2          7.18          1.80         3.09 o                         
  11   7   2          0.09         -0.76         2.49 o                         
  12   7   2         13.15          6.53         5.18 o                         
  13   7   2         24.47         34.37         5.86 o                         
  14   7   2         88.16         83.37         7.08 o                         
  15   7   2         46.99         27.57         7.35 o                         
  16   7   2        327.65        308.91        10.87 o                         
  17   7   2        150.99        128.67         9.37 o                         
  18   7   2         87.87         96.05        10.25 o                         
 -18   8   2        151.82        157.17        12.79 o                         
 -17   8   2          6.07         -2.96         8.71 o                         
 -16   8   2         25.03         25.33         7.95 o                         
 -15   8   2        213.16        209.80         9.08 o                         
 -14   8   2        153.97        145.33         7.45 o                         
 -13   8   2        299.76        261.47         7.58 o                         
 -12   8   2          0.37         15.58         7.13 o                         
 -11   8   2        256.98        226.56         7.16 o                         
 -10   8   2         91.77        118.40         8.26 o                         
  -9   8   2       1712.13       1493.71        11.72 o                         
  -8   8   2          4.21          4.16         2.72 o                         
  -7   8   2         23.47         44.93         2.53 o                         
  -6   8   2       2370.99       2584.86        15.03 o                         
  -5   8   2        316.26        301.98         3.34 o                         
  -4   8   2       3131.50       3292.16        15.09 o                         
  -3   8   2        406.77        412.98         3.71 o                         
  -2   8   2       1660.15       1751.28         8.44 o                         
  -1   8   2        494.91        517.62         3.79 o                         
   0   8   2         55.92         97.92         1.57 o                         
   1   8   2       1608.24       1622.47         7.45 o                         
   2   8   2        925.32       1199.82         6.54 o                         
   3   8   2         60.55         37.53         1.90 o                         
   4   8   2       3157.32       3229.54        15.38 o                         
   5   8   2       2155.32       2195.01        11.81 o                         
   6   8   2       1577.52       1809.09        10.94 o                         
   7   8   2         83.42        115.58         2.90 o                         
   8   8   2          7.26         11.21         2.53 o                         
   9   8   2         89.09        110.23         5.88 o                         
  10   8   2        202.61        188.33         6.59 o                         
  11   8   2       1009.37        995.19         9.68 o                         
  12   8   2        362.32        349.19         8.31 o                         
  13   8   2          8.53         19.78         5.92 o                         
  14   8   2          3.22         14.69         6.92 o                         
  15   8   2         54.83         47.53         7.57 o                         
  16   8   2          7.81         17.23         7.99 o                         
  17   8   2          1.20         -8.37         8.37 o                         
  18   8   2         65.92         63.62        10.43 o                         
 -18   9   2         14.58         22.54        11.17 o                         
 -17   9   2          4.69         -1.22         8.98 o                         
 -16   9   2        105.26        109.22         9.07 o                         
 -15   9   2        113.96        122.48         7.77 o                         
 -14   9   2         22.38         38.28         6.62 o                         
 -13   9   2        114.92        153.55        11.46 o                         
 -12   9   2          4.56         16.09         5.23 o                         
 -11   9   2          3.28         10.66         3.84 o                         
 -10   9   2         82.49         77.76         4.05 o                         
  -9   9   2        111.50         98.98         3.93 o                         
  -8   9   2          3.66         17.80         3.08 o                         
  -7   9   2        846.54        887.34         7.47 o                         
  -6   9   2         22.69         26.91         2.31 o                         
  -5   9   2        647.22        717.81         5.95 o                         
  -4   9   2         39.83         49.22         1.80 o                         
  -3   9   2       1722.85       1933.80         9.74 o                         
  -2   9   2        345.26        314.42         3.82 o                         
  -1   9   2       6282.33       7074.60        26.68 o                         
   0   9   2       4555.20       5006.71        20.98 o                         
   1   9   2        733.68        767.68         4.14 o                         
   2   9   2       2081.31       2382.90        12.81 o                         
   3   9   2       1807.24       2055.72        10.92 o                         
   4   9   2        179.95        209.96         2.83 o                         
   5   9   2         50.34         66.61         2.12 o                         
   6   9   2        775.01        859.06         6.80 o                         
   7   9   2          4.20          8.72         2.44 o                         
   8   9   2          3.67          5.48         2.63 o                         
   9   9   2         70.95         88.38         3.78 o                         
  10   9   2         14.11         24.86         3.59 o                         
  11   9   2        166.59        143.98         4.81 o                         
  12   9   2          4.38          7.61         3.40 o                         
  13   9   2         43.62         45.25         6.34 o                         
  14   9   2          1.93          1.55         7.00 o                         
  15   9   2         23.58          0.32         7.67 o                         
  16   9   2        259.32        250.75        10.31 o                         
  17   9   2          2.44         -3.84         8.70 o                         
  18   9   2         31.77         43.95        11.28 o                         
 -18  10   2        100.84        120.42        14.20 o                         
 -17  10   2         12.07          9.82        10.46 o                         
 -16  10   2         18.39          6.39         8.44 o                         
 -15  10   2          0.18          5.80         6.80 o                         
 -14  10   2          2.30         -0.02         5.55 o                         
 -13  10   2        630.01        591.71        11.70 o                         
 -12  10   2         35.49         32.52         4.41 o                         
 -11  10   2         43.10         41.92         3.90 o                         
 -10  10   2         40.45         23.53         3.62 o                         
  -9  10   2          2.75         13.48         3.40 o                         
  -8  10   2        141.03        149.92         3.74 o                         
  -7  10   2       1412.21       1415.83        10.41 o                         
  -6  10   2        956.31        915.04         7.73 o                         
  -5  10   2        600.78        580.23         4.77 o                         
  -4  10   2        421.59        406.77         3.93 o                         
  -3  10   2         41.12         50.77         1.75 o                         
  -2  10   2        567.76        753.04         5.54 o                         
  -1  10   2        457.11        543.53         3.82 o                         
   0  10   2       7006.60       7073.55        31.56 o                         
   1  10   2        140.96        180.30         2.43 o                         
   2  10   2        134.34         93.58         2.26 o                         
   3  10   2        600.71        595.40         4.78 o                         
   4  10   2       2079.14       2111.02        11.69 o                         
   5  10   2       1669.88       1749.14        10.37 o                         
   6  10   2       1478.34       1517.74        12.02 o                         
   7  10   2          3.26          6.96         2.56 o                         
   8  10   2        324.80        316.60         5.24 o                         
   9  10   2        280.68        246.02         5.41 o                         
  10  10   2         39.63         32.62         4.23 o                         
  11  10   2        667.16        712.85        13.04 o                         
  12  10   2          7.39          2.20         4.23 o                         
  13  10   2         15.79         31.06         6.64 o                         
  14  10   2         82.83         77.32         7.09 o                         
  15  10   2         19.80         11.66         7.08 o                         
  16  10   2          4.09          1.24         8.59 o                         
  17  10   2          0.03          1.24         8.85 o                         
  18  10   2         66.28         70.41        11.18 o                         
 -18  11   2         37.27        121.29        50.38 o                         
 -17  11   2         28.90         23.49        10.74 o                         
 -16  11   2        104.46         95.95         9.51 o                         
 -15  11   2         16.77          7.33         6.75 o                         
 -14  11   2          6.10          2.40         5.41 o                         
 -13  11   2        192.50        202.44         7.72 o                         
 -12  11   2          6.68         20.85         5.53 o                         
 -11  11   2        456.06        390.01        11.70 o                         
 -10  11   2         20.24         18.15         3.49 o                         
  -9  11   2       1087.91        941.33        13.37 o                         
  -8  11   2        715.09        698.03         6.89 o                         
  -7  11   2       1005.33       1074.17        12.52 o                         
  -6  11   2        131.07        120.47         3.31 o                         
  -5  11   2        885.73        868.85         6.48 o                         
  -4  11   2       1772.09       1658.78         9.61 o                         
  -3  11   2         45.25         61.12         2.28 o                         
  -2  11   2       1623.60       1640.95         8.95 o                         
  -1  11   2       7518.24       8081.88        34.31 o                         
   0  11   2          7.23         11.33         1.48 o                         
   1  11   2       2794.44       2811.63        15.12 o                         
   2  11   2       1824.83       1888.86        11.66 o                         
   3  11   2        643.87        683.59         5.51 o                         
   4  11   2        269.32        220.18         2.96 o                         
   5  11   2       5095.34       5376.72        28.78 o                         
   6  11   2         13.44          7.34         2.62 o                         
   7  11   2       1525.29       1389.33        10.37 o                         
   8  11   2        328.43        279.21         4.71 o                         
   9  11   2        133.06        114.61         4.38 o                         
  10  11   2         70.21         49.50         4.22 o                         
  11  11   2        321.17        313.00         6.67 o                         
  12  11   2        376.77        366.36         7.26 o                         
  13  11   2        373.60        359.01         8.61 o                         
  14  11   2         68.76         61.71         6.88 o                         
  15  11   2         44.54         34.21         7.35 o                         
  16  11   2          0.05          5.45         8.58 o                         
  17  11   2         83.03        124.30        19.15 o                         
  18  11   2          1.88         -0.75        10.72 o                         
 -17  12   2         24.97         35.12        11.01 o                         
 -16  12   2        279.65        326.75        13.49 o                         
 -15  12   2          5.17         -0.94         6.86 o                         
 -14  12   2         50.31         40.93         5.84 o                         
 -13  12   2          9.00          3.58         5.10 o                         
 -12  12   2       1315.28       1313.35        14.99 o                         
 -11  12   2         50.35         41.49         5.15 o                         
 -10  12   2        158.66        149.90         5.70 o                         
  -9  12   2          6.85         14.22         3.70 o                         
  -8  12   2        530.26        534.19        11.44 o                         
  -7  12   2         11.88         23.76         3.06 o                         
  -6  12   2       1541.84       1450.39        10.03 o                         
  -5  12   2       2730.77       2508.91        15.36 o                         
  -4  12   2        398.12        339.46         3.66 o                         
  -3  12   2        582.75        508.47         4.42 o                         
  -2  12   2       2674.02       2804.64        14.92 o                         
  -1  12   2        113.54         68.39         1.54 o                         
   0  12   2        212.27        138.19         1.96 o                         
   1  12   2          6.45          4.33         1.39 o                         
   2  12   2        824.94        972.98         6.95 o                         
   3  12   2          7.75          7.78         1.78 o                         
   4  12   2       1894.77       1772.82        10.78 o                         
   5  12   2       3627.54       3501.98        21.30 o                         
   6  12   2       1675.13       1763.94        12.93 o                         
   7  12   2       1965.80       1804.15        13.55 o                         
   8  12   2        135.56        157.10         3.82 o                         
   9  12   2         22.65         12.56         3.47 o                         
  10  12   2       1180.83       1139.10        11.43 o                         
  11  12   2          2.56          8.66         4.51 o                         
  12  12   2        682.26        675.36         9.53 o                         
  13  12   2         36.82         30.65         6.02 o                         
  14  12   2        173.08        160.63         8.21 o                         
  15  12   2         64.43         63.10         8.32 o                         
  16  12   2         29.91         28.40         8.60 o                         
  17  12   2         13.13         16.43         9.38 o                         
 -17  13   2         38.33         38.64        11.12 o                         
 -16  13   2        538.17        589.94        17.24 o                         
 -15  13   2         21.05          6.52         8.05 o                         
 -14  13   2        235.23        232.44         7.49 o                         
 -13  13   2        149.75        161.73         6.68 o                         
 -12  13   2          1.45          5.08         5.13 o                         
 -11  13   2         16.67          5.98         5.14 o                         
 -10  13   2        203.10        216.77         6.64 o                         
  -9  13   2         19.51         30.28         4.78 o                         
  -8  13   2       2182.36       2087.04        17.04 o                         
  -7  13   2       2826.13       2532.83        19.42 o                         
  -6  13   2         95.05        116.60         3.42 o                         
  -5  13   2       2320.55       2241.39        15.04 o                         
  -4  13   2        604.45        617.97         5.18 o                         
  -3  13   2        128.80        168.64         2.62 o                         
  -2  13   2          6.87          7.16         1.58 o                         
  -1  13   2          6.16          7.84         1.17 o                         
   0  13   2         75.99         98.92         3.64 o                         
   1  13   2       7188.17       7138.12        39.22 o                         
   2  13   2       2391.92       2523.79        14.63 o                         
   3  13   2       1381.01       1351.91         8.93 o                         
   4  13   2        109.59        124.40         2.65 o                         
   5  13   2          0.89          3.95         2.45 o                         
   6  13   2       3388.01       3295.09        21.57 o                         
   7  13   2          5.29         11.18         3.27 o                         
   8  13   2        387.62        370.33         5.84 o                         
   9  13   2          0.63          2.79         3.56 o                         
  10  13   2        474.18        456.15         7.00 o                         
  11  13   2         38.05         27.58         4.32 o                         
  12  13   2          3.98          8.07         4.52 o                         
  13  13   2          1.68         -4.87         6.15 o                         
  14  13   2          7.26         10.80         7.49 o                         
  15  13   2          2.20          7.54         8.11 o                         
  16  13   2        174.71        144.38        10.01 o                         
  17  13   2         29.32         25.91         9.10 o                         
 -17  14   2         17.23         10.53        11.14 o                         
 -16  14   2         63.17        109.28        11.81 o                         
 -15  14   2         18.26         14.82         8.92 o                         
 -14  14   2          2.20          5.59         5.93 o                         
 -13  14   2        445.77        471.62         9.26 o                         
 -12  14   2        323.98        315.83         7.55 o                         
 -11  14   2          2.32         -1.33         4.99 o                         
 -10  14   2         24.07         20.55         4.78 o                         
  -9  14   2        272.27        263.11         6.15 o                         
  -8  14   2        146.21        120.66         4.59 o                         
  -7  14   2         18.29         20.57         3.46 o                         
  -6  14   2         93.54        107.81         3.82 o                         
  -5  14   2        550.44        473.24         5.95 o                         
  -4  14   2        362.87        379.98         4.46 o                         
  -3  14   2         78.33         90.35         2.49 o                         
  -2  14   2       1155.07       1130.74         7.35 o                         
  -1  14   2       1330.85       1491.67        12.06 o                         
   0  14   2        699.86        725.81         8.29 o                         
   1  14   2       1385.03       1492.29        11.18 o                         
   2  14   2         16.22         25.89         1.49 o                         
   3  14   2         14.62         19.94         1.88 o                         
   4  14   2        991.98       1061.42         8.00 o                         
   5  14   2        706.88        682.79         6.35 o                         
   6  14   2       7680.30       7488.63        44.70 o                         
   7  14   2         85.64         85.57         4.05 o                         
   8  14   2        135.71        139.54         4.59 o                         
   9  14   2       1904.35       1775.56        16.05 o                         
  10  14   2          2.96          4.54         4.45 o                         
  11  14   2        526.83        519.86         9.58 o                         
  12  14   2          2.13          0.72         4.81 o                         
  13  14   2         66.93         58.49         7.23 o                         
  14  14   2         80.36         87.03         7.94 o                         
  15  14   2        149.90        172.27        10.01 o                         
  16  14   2          4.15          2.98         8.68 o                         
  17  14   2          0.60         -2.25         9.04 o                         
 -17  15   2          0.30          0.87        11.27 o                         
 -16  15   2        289.91        371.75        14.19 o                         
 -15  15   2          4.37          9.09         8.77 o                         
 -14  15   2          1.51         12.88         6.10 o                         
 -13  15   2         44.75         49.25         5.93 o                         
 -12  15   2          9.41          3.84         5.19 o                         
 -11  15   2         23.96         21.37         4.93 o                         
 -10  15   2         68.70         71.40         5.45 o                         
  -9  15   2         50.74         54.54         4.58 o                         
  -8  15   2          5.86          6.71         4.37 o                         
  -7  15   2        372.25        318.82         6.38 o                         
  -6  15   2        202.89        273.21         4.69 o                         
  -5  15   2        534.38        499.98         5.73 o                         
  -4  15   2        478.26        466.82         5.55 o                         
  -3  15   2         34.01         42.43         2.38 o                         
  -2  15   2        709.28        622.88         5.19 o                         
  -1  15   2        100.02         51.92         3.17 o                         
   0  15   2         38.46         36.84         3.21 o                         
   1  15   2        594.23        576.76         7.65 o                         
   2  15   2       1353.18       1452.22         9.18 o                         
   3  15   2         28.97         30.97         1.89 o                         
   4  15   2        785.49        683.29         7.39 o                         
   5  15   2         74.79         75.44         2.96 o                         
   6  15   2       1897.49       1672.07        12.67 o                         
   7  15   2         76.03         59.47         3.75 o                         
   8  15   2         55.77         35.06         3.87 o                         
   9  15   2          5.28          9.63         3.89 o                         
  10  15   2         78.37         78.06         5.47 o                         
  11  15   2         29.56         34.07         5.52 o                         
  12  15   2         23.65         29.20         5.73 o                         
  13  15   2         77.36         79.57         7.45 o                         
  14  15   2          0.44         -0.26         7.55 o                         
  15  15   2          9.02          4.55         8.57 o                         
  16  15   2         21.43         27.57         8.90 o                         
  17  15   2         27.08         23.67         9.56 o                         
 -17  16   2         23.37         10.42        11.57 o                         
 -16  16   2          5.57         -0.60        11.05 o                         
 -15  16   2         19.90         17.57         8.68 o                         
 -14  16   2        103.97         90.20         7.23 o                         
 -13  16   2         72.60         79.12         6.40 o                         
 -12  16   2         58.72         57.84         5.85 o                         
 -11  16   2         21.46         13.95         5.14 o                         
 -10  16   2        226.83        211.88         7.38 o                         
  -9  16   2          0.00          5.81         4.89 o                         
  -8  16   2        853.05        810.66        12.07 o                         
  -7  16   2       1475.76       1430.95        14.58 o                         
  -6  16   2       1015.47        928.11         8.82 o                         
  -5  16   2       3916.50       3535.69        21.24 o                         
  -4  16   2        965.12        910.24        11.21 o                         
  -3  16   2        642.27        592.70         6.09 o                         
  -2  16   2         13.58         12.72         1.19 o                         
  -1  16   2        206.61        191.75         4.70 o                         
   0  16   2       1318.22       1255.03        12.79 o                         
   1  16   2        122.87        123.30         4.12 o                         
   2  16   2        177.91        186.68         3.51 o                         
   3  16   2       1185.79       1145.83         7.77 o                         
   4  16   2        393.98        379.35         4.62 o                         
   5  16   2        628.47        661.63         7.28 o                         
   6  16   2        624.54        644.00         7.07 o                         
   7  16   2          5.22         18.03         3.56 o                         
   8  16   2         83.67         59.17         4.08 o                         
   9  16   2         12.29          7.45         3.87 o                         
  10  16   2        172.21        173.73         6.47 o                         
  11  16   2        379.68        361.97         8.44 o                         
  12  16   2        815.30        834.51        12.56 o                         
  13  16   2        505.55        506.66        11.60 o                         
  14  16   2         22.70         22.89         7.52 o                         
  15  16   2         31.20         26.12         8.54 o                         
  16  16   2          6.20         -2.37         8.94 o                         
  17  16   2          2.20         -9.57         9.57 o                         
 -16  17   2         31.10         28.87        10.65 o                         
 -15  17   2          2.94         -1.28        10.04 o                         
 -14  17   2          1.02         -6.97         6.97 o                         
 -13  17   2         91.93         73.51         6.85 o                         
 -12  17   2          0.05         -3.60         5.87 o                         
 -11  17   2        294.12        320.17         8.21 o                         
 -10  17   2        340.85        347.23         7.74 o                         
  -9  17   2        500.61        490.35         8.65 o                         
  -8  17   2         99.49         85.60         5.79 o                         
  -7  17   2        314.83        276.90         6.56 o                         
  -6  17   2        146.98        128.38         4.46 o                         
  -5  17   2       2796.61       2611.34        17.97 o                         
  -4  17   2         16.10         16.83         2.61 o                         
  -3  17   2        260.24        244.35         3.44 o                         
  -2  17   2       3481.73       3208.91        30.14 o                         
  -1  17   2        240.13        243.45         5.49 o                         
   0  17   2        709.47        655.42         9.70 o                         
   1  17   2         24.25         23.09         3.68 o                         
   2  17   2        282.05        270.98         5.68 o                         
   3  17   2        549.66        449.18         4.37 o                         
   4  17   2       1422.27       1243.12         9.38 o                         
   5  17   2        388.57        416.63         7.92 o                         
   6  17   2        742.58        744.54         8.24 o                         
   7  17   2       2112.25       2020.28        15.70 o                         
   8  17   2          0.40         -3.08         3.81 o                         
   9  17   2        364.98        352.04         7.00 o                         
  10  17   2         83.23         72.30         5.59 o                         
  11  17   2        295.14        307.32         8.17 o                         
  12  17   2          1.50         12.07         5.85 o                         
  13  17   2        122.36        125.47         8.39 o                         
  14  17   2         20.88         12.48         7.74 o                         
  15  17   2        142.11        180.04        10.07 o                         
  16  17   2         20.39          9.30         9.04 o                         
 -16  18   2         91.70        103.58        11.57 o                         
 -15  18   2        233.58        235.37        12.62 o                         
 -14  18   2         80.10         72.63         7.96 o                         
 -13  18   2        484.44        515.04        11.06 o                         
 -12  18   2          0.29         -6.35         6.35 o                         
 -11  18   2         22.98         33.18         5.96 o                         
 -10  18   2        184.82        187.62         6.74 o                         
  -9  18   2       1597.57       1567.42        15.36 o                         
  -8  18   2         34.09         25.03         4.14 o                         
  -7  18   2          7.13          3.81         4.03 o                         
  -6  18   2        966.28        936.87        11.32 o                         
  -5  18   2         17.90         12.41         2.87 o                         
  -4  18   2        884.37        832.85         7.15 o                         
  -3  18   2       1143.17       1001.91         7.37 o                         
  -2  18   2         89.59         86.82         4.67 o                         
  -1  18   2        498.27        505.73         7.46 o                         
   0  18   2       1044.61        975.40        12.58 o                         
   1  18   2        896.55        924.53        12.41 o                         
   2  18   2        500.72        450.95         9.01 o                         
   3  18   2        757.56        679.54         5.89 o                         
   4  18   2        546.28        474.96         5.43 o                         
   5  18   2       2248.60       2189.01        15.23 o                         
   6  18   2        484.58        501.63         6.71 o                         
   7  18   2        709.04        692.65         8.27 o                         
   8  18   2         64.27         68.03         4.24 o                         
   9  18   2        501.79        498.47         8.17 o                         
  10  18   2        107.96        104.21         6.02 o                         
  11  18   2        657.53        681.31        11.13 o                         
  12  18   2        412.22        391.93         9.33 o                         
  13  18   2          6.56         -0.58         7.40 o                         
  14  18   2         11.51          1.41         7.72 o                         
  15  18   2         28.34         37.33         8.38 o                         
  16  18   2         48.61         48.95         9.21 o                         
 -16  19   2          3.64         18.29        10.79 o                         
 -15  19   2         32.30         44.58        10.28 o                         
 -14  19   2         10.63          2.02         7.59 o                         
 -13  19   2         41.84         50.82         7.64 o                         
 -12  19   2          1.37         -5.44         6.33 o                         
 -11  19   2         12.18         10.54         5.94 o                         
 -10  19   2        508.48        506.06         9.74 o                         
  -9  19   2        133.22        156.16         6.00 o                         
  -8  19   2          0.35         -1.66         4.19 o                         
  -7  19   2       1219.83       1258.27        12.49 o                         
  -6  19   2       1803.51       1674.67        13.94 o                         
  -5  19   2       1614.80       1464.57        10.57 o                         
  -4  19   2        527.57        473.91         4.89 o                         
  -3  19   2        771.44        654.75        13.90 o                         
  -2  19   2        172.14        169.99         5.49 o                         
  -1  19   2        159.33        168.43         5.31 o                         
   0  19   2        218.21        173.43         5.16 o                         
   1  19   2        769.58        824.38        13.78 o                         
   2  19   2         97.84        106.13         4.35 o                         
   3  19   2          0.35         -2.30         2.63 o                         
   4  19   2          0.03          5.71         2.39 o                         
   5  19   2        214.40        209.29         4.41 o                         
   6  19   2        177.46        168.84         4.61 o                         
   7  19   2        947.05        892.59         9.53 o                         
   8  19   2        876.96        809.39        10.12 o                         
   9  19   2        163.64        185.30         5.99 o                         
  10  19   2        169.24        162.06         6.69 o                         
  11  19   2        158.67        165.03         7.07 o                         
  12  19   2        154.71        156.78         7.42 o                         
  13  19   2         42.23         36.57         7.43 o                         
  14  19   2         11.04          0.32         7.72 o                         
  15  19   2         13.66          5.31         8.37 o                         
  16  19   2         11.36          7.72         9.25 o                         
 -15  20   2         74.66         74.13        10.53 o                         
 -14  20   2          0.54         -3.53         7.79 o                         
 -13  20   2        208.14        187.39         9.04 o                         
 -12  20   2        491.43        478.21        11.37 o                         
 -11  20   2        118.52         95.83         6.69 o                         
 -10  20   2         60.31         70.89         5.60 o                         
  -9  20   2        670.55        676.51        10.34 o                         
  -8  20   2         40.97         38.95         4.78 o                         
  -7  20   2         57.00         41.13         4.31 o                         
  -6  20   2        866.50        798.77         9.16 o                         
  -5  20   2         42.52         32.64         3.19 o                         
  -4  20   2        128.89        127.74         2.75 o                         
  -3  20   2        557.22        583.22         8.01 o                         
  -2  20   2        453.31        446.40         7.93 o                         
  -1  20   2        930.17        818.24        10.60 o                         
   0  20   2        871.56        764.57        10.25 o                         
   1  20   2        123.50        101.61         6.10 o                         
   2  20   2          0.46          6.65         3.45 o                         
   3  20   2         91.15         73.43         5.00 o                         
   4  20   2          3.32          0.44         2.42 o                         
   5  20   2         62.08         76.95         3.35 o                         
   6  20   2        150.12        154.09         4.55 o                         
   7  20   2         11.93         20.09         3.71 o                         
   8  20   2         71.23         62.78         4.91 o                         
   9  20   2          0.62         -2.14         4.71 o                         
  10  20   2        146.06        133.29         6.49 o                         
  11  20   2         50.33         48.43         6.14 o                         
  12  20   2          0.51          2.98         6.43 o                         
  13  20   2         43.55         59.21         7.71 o                         
  14  20   2        165.79        166.30         9.05 o                         
  15  20   2          0.08         -3.12         8.67 o                         
 -15  21   2          6.37          2.55        10.05 o                         
 -14  21   2         26.64         19.05         9.01 o                         
 -13  21   2         60.73         35.31         7.79 o                         
 -12  21   2         12.49         12.52         7.39 o                         
 -11  21   2          5.10          0.65         6.86 o                         
 -10  21   2         38.17         32.64         5.96 o                         
  -9  21   2         60.80         42.38         5.37 o                         
  -8  21   2         11.16          3.23         4.50 o                         
  -7  21   2       1305.36       1271.78        12.72 o                         
  -6  21   2         79.51         82.73         4.22 o                         
  -5  21   2        116.02        104.36         3.77 o                         
  -4  21   2        341.21        262.18         5.28 o                         
  -3  21   2        990.15        967.44        13.50 o                         
  -2  21   2        412.34        363.40         8.26 o                         
  -1  21   2         40.81         32.49         4.81 o                         
   0  21   2        854.74        823.23        11.64 o                         
   1  21   2        128.15        140.31         6.43 o                         
   2  21   2       1365.88       1305.60        16.53 o                         
   3  21   2         18.43         15.46         4.90 o                         
   4  21   2         90.40         68.55         4.11 o                         
   5  21   2        268.22        246.74         4.68 o                         
   6  21   2          0.08          8.64         3.49 o                         
   7  21   2         68.58         70.14         4.45 o                         
   8  21   2         20.65         11.02         4.54 o                         
   9  21   2        290.73        288.86         6.96 o                         
  10  21   2         41.35         33.56         5.64 o                         
  11  21   2         36.13         29.36         6.04 o                         
  12  21   2          6.68         -4.20         6.45 o                         
  13  21   2         68.69         68.20         7.77 o                         
  14  21   2          2.68          8.92         8.03 o                         
  15  21   2          0.28         -6.76         8.82 o                         
 -15  22   2         36.54         35.16        10.84 o                         
 -14  22   2          9.00         15.66         9.71 o                         
 -13  22   2         50.06         37.00         7.43 o                         
 -12  22   2        133.58        134.16         8.12 o                         
 -11  22   2         27.40         11.60         6.65 o                         
 -10  22   2         65.61         45.23         5.82 o                         
  -9  22   2        340.41        333.57         7.97 o                         
  -8  22   2        154.45        149.13         6.01 o                         
  -7  22   2         91.02         95.29         4.72 o                         
  -6  22   2         28.13         37.67         3.76 o                         
  -5  22   2        250.28        247.80         4.52 o                         
  -4  22   2        849.64        818.09        11.15 o                         
  -3  22   2        324.89        334.39         8.03 o                         
  -2  22   2        464.89        434.58        11.16 o                         
  -1  22   2       1821.53       1795.90        18.94 o                         
   0  22   2        348.40        350.66         8.30 o                         
   1  22   2         18.62         29.98         5.58 o                         
   2  22   2         36.07         31.82         6.62 o                         
   3  22   2        396.89        383.19         8.94 o                         
   4  22   2         67.36         48.72         5.70 o                         
   5  22   2         15.72         15.48         3.06 o                         
   6  22   2        712.92        750.83         9.33 o                         
   7  22   2         64.66         62.44         4.44 o                         
   8  22   2         45.68         43.80         4.70 o                         
   9  22   2        499.86        481.24         8.93 o                         
  10  22   2        267.62        234.62         7.53 o                         
  11  22   2         34.08         33.14         6.12 o                         
  12  22   2         42.06         43.92         6.69 o                         
  13  22   2          2.25          3.25         7.67 o                         
  14  22   2         89.11        105.05        11.21 o                         
  15  22   2          3.14         -6.63        10.72 o                         
 -14  23   2         23.63         20.44         9.78 o                         
 -13  23   2         23.20         16.56         8.13 o                         
 -12  23   2         42.30         24.38         7.89 o                         
 -11  23   2         14.87         14.59         7.73 o                         
 -10  23   2          0.52         -0.74         6.01 o                         
  -9  23   2         95.83         92.28         5.95 o                         
  -8  23   2        587.61        597.28         9.49 o                         
  -7  23   2        525.27        523.32         9.05 o                         
  -6  23   2        225.82        228.98         6.14 o                         
  -5  23   2        335.41        327.48         8.47 o                         
  -4  23   2         17.95         10.66         5.67 o                         
  -3  23   2        588.75        572.91        10.07 o                         
  -2  23   2          0.12          0.31         5.32 o                         
  -1  23   2        210.08        193.98         6.98 o                         
   0  23   2        265.25        237.28         7.44 o                         
   1  23   2        412.16        422.76         9.74 o                         
   2  23   2        428.14        421.08        12.34 o                         
   3  23   2       1600.36       1592.34        18.49 o                         
   4  23   2        413.61        408.64         9.61 o                         
   5  23   2         49.57         42.00         4.31 o                         
   6  23   2        196.41        219.86         6.75 o                         
   7  23   2          5.82         14.59         5.39 o                         
   8  23   2        333.82        323.36         7.02 o                         
   9  23   2         24.65         21.08         5.15 o                         
  10  23   2        153.70        150.68         7.94 o                         
  11  23   2         94.03         68.08         7.84 o                         
  12  23   2         20.33         17.99         8.42 o                         
  13  23   2         30.16         45.58         9.92 o                         
  14  23   2         57.35         57.11        10.56 o                         
 -14  24   2         41.66         48.61        13.24 o                         
 -13  24   2         12.84         15.37         8.53 o                         
 -12  24   2        251.93        234.38        10.17 o                         
 -11  24   2        145.84        130.15         9.18 o                         
 -10  24   2        342.27        322.79        10.87 o                         
  -9  24   2          2.73         -1.76         6.45 o                         
  -8  24   2         26.00         34.21         5.89 o                         
  -7  24   2        588.79        573.55        12.64 o                         
  -6  24   2          2.64          1.80         4.08 o                         
  -5  24   2          0.21         -2.44         6.11 o                         
  -4  24   2          9.49         16.87         6.08 o                         
  -3  24   2         94.57         95.86         5.92 o                         
  -2  24   2         49.09         58.14         5.99 o                         
  -1  24   2          0.01         10.44         5.41 o                         
   0  24   2       1885.08       1864.76        21.00 o                         
   1  24   2         97.37         97.59         6.49 o                         
   2  24   2       3354.19       3206.83        35.09 o                         
   3  24   2         74.03         56.81         6.43 o                         
   4  24   2          2.41         10.45         6.12 o                         
   5  24   2          4.30          2.61         6.00 o                         
   6  24   2          3.89          2.73         4.18 o                         
   7  24   2         98.56        103.19         6.06 o                         
   8  24   2        126.91        129.60         6.78 o                         
   9  24   2        145.35        149.46         7.13 o                         
  10  24   2          0.02         -3.85         7.24 o                         
  11  24   2          1.90          0.30         8.51 o                         
  12  24   2         23.54         16.76         8.53 o                         
  13  24   2          6.49          6.29        10.35 o                         
  14  24   2         21.14          6.08        14.70 o                         
 -13  25   2         23.64         15.97        10.56 o                         
 -12  25   2        180.75        195.16        12.25 o                         
 -11  25   2        322.80        344.78        14.29 o                         
 -10  25   2        179.02        200.80        13.19 o                         
  -9  25   2        152.70        150.78         9.10 o                         
  -8  25   2         52.38         42.74         7.25 o                         
  -7  25   2         62.27         55.51         7.32 o                         
  -6  25   2        301.68        298.38         9.88 o                         
  -5  25   2        124.26        132.63         7.47 o                         
  -4  25   2        717.05        728.53        12.84 o                         
  -3  25   2         46.41         36.56         6.66 o                         
  -2  25   2        647.74        612.50        13.31 o                         
  -1  25   2         86.12         81.67         6.47 o                         
   0  25   2         25.33         28.48         6.02 o                         
   1  25   2          2.26         -5.80         5.80 o                         
   2  25   2         54.46         55.36         7.78 o                         
   3  25   2         23.00         32.51         7.09 o                         
   4  25   2       1332.36       1342.68        17.58 o                         
   5  25   2          0.40         -3.04         6.25 o                         
   6  25   2         11.20          3.97         6.90 o                         
   7  25   2        177.76        175.78         8.83 o                         
   8  25   2        132.81        131.23         8.38 o                         
   9  25   2          8.66          8.18         6.58 o                         
  10  25   2         26.14         16.74        10.23 o                         
  11  25   2         69.34         67.07        11.10 o                         
  12  25   2         61.64         62.15        11.05 o                         
  13  25   2        351.19        404.01        19.53 o                         
 -13  26   2         29.90         45.70        10.95 o                         
 -12  26   2         35.62         26.54        10.52 o                         
 -11  26   2          4.45          3.90        10.36 o                         
 -10  26   2         78.09         93.11        12.50 o                         
  -9  26   2         13.82         17.18         9.20 o                         
  -8  26   2         55.52         48.11         8.67 o                         
  -7  26   2         10.84         12.01         7.91 o                         
  -6  26   2          4.00          1.01         7.16 o                         
  -5  26   2         56.85         48.97         6.95 o                         
  -4  26   2        124.81        113.48         7.45 o                         
  -3  26   2         20.37         17.35         6.72 o                         
  -2  26   2         96.22        116.82         8.19 o                         
  -1  26   2         15.40         20.81         6.10 o                         
   0  26   2         42.94         34.35         6.18 o                         
   1  26   2         22.43         16.35         7.80 o                         
   2  26   2        132.79         95.37         8.22 o                         
   3  26   2          0.01         -2.11         7.08 o                         
   4  26   2          0.09          6.00         6.89 o                         
   5  26   2         73.23         49.03         7.23 o                         
   6  26   2          6.72          4.69         6.93 o                         
   7  26   2         51.84         51.60         7.68 o                         
   8  26   2         83.64         74.90         8.10 o                         
   9  26   2         10.61         17.43         8.48 o                         
  10  26   2          6.01          0.22        10.05 o                         
  11  26   2         68.36         72.60        11.04 o                         
  12  26   2         25.75         21.99        12.43 o                         
  13  26   2         83.95        106.18        16.11 o                         
 -12  27   2         52.92         56.16        11.30 o                         
 -11  27   2         72.34         90.96        11.25 o                         
 -10  27   2         78.00         92.46        11.30 o                         
  -9  27   2        309.57        345.82        12.96 o                         
  -8  27   2        203.71        223.25        11.17 o                         
  -7  27   2          3.45         -0.88         8.21 o                         
  -6  27   2         34.30         30.47         7.97 o                         
  -5  27   2          1.49         -6.93         6.93 o                         
  -4  27   2        173.71        183.78         8.35 o                         
  -3  27   2          2.05          6.56         7.27 o                         
  -2  27   2        263.94        291.67        10.60 o                         
  -1  27   2         79.23         73.76         6.83 o                         
   0  27   2         13.73         11.27         7.18 o                         
   1  27   2          2.70         -4.88         8.24 o                         
   2  27   2         14.37          7.11         7.63 o                         
   3  27   2          6.91          2.22         7.79 o                         
   4  27   2        675.61        664.51        14.55 o                         
   5  27   2         24.70         28.47         7.15 o                         
   6  27   2         22.69         22.65         7.27 o                         
   7  27   2        281.24        288.80        10.58 o                         
   8  27   2         26.05         29.21         7.83 o                         
   9  27   2         35.64         41.53         9.02 o                         
  10  27   2         59.23         75.63        12.16 o                         
  11  27   2        128.37        172.54        14.04 o                         
  12  27   2          4.77         -1.42        12.04 o                         
 -12  28   2          4.69         10.19        11.34 o                         
 -11  28   2          0.47          7.97        11.19 o                         
 -10  28   2        176.29        207.81        13.21 o                         
  -9  28   2         28.68         26.03         9.23 o                         
  -8  28   2          0.68          0.44         9.05 o                         
  -7  28   2        175.29        190.32        11.34 o                         
  -6  28   2          1.34          5.08         8.51 o                         
  -5  28   2         37.10         35.90         7.23 o                         
  -4  28   2         12.47         13.72         7.03 o                         
  -3  28   2        289.47        284.47        10.11 o                         
  -2  28   2          1.21          9.08         8.39 o                         
  -1  28   2          6.25         10.59         7.72 o                         
   0  28   2        709.53        727.11        14.72 o                         
   1  28   2        103.21        106.45         9.14 o                         
   2  28   2        635.06        673.76        14.71 o                         
   3  28   2          7.47          8.57         7.74 o                         
   4  28   2         16.70         16.25         7.84 o                         
   5  28   2        106.89         98.86         8.39 o                         
   6  28   2          1.56          2.73         7.68 o                         
   7  28   2        123.02        140.71         9.73 o                         
   8  28   2         47.68         38.25        10.28 o                         
   9  28   2        259.01        297.47        13.33 o                         
  10  28   2         51.67         43.21        11.23 o                         
  11  28   2         57.72         67.17        12.89 o                         
  12  28   2          1.26         -3.74        12.45 o                         
 -11  29   2          0.01         -2.75        11.39 o                         
 -10  29   2         28.46         35.31        11.09 o                         
  -9  29   2         35.19         40.76         9.80 o                         
  -8  29   2        169.97        158.96        11.31 o                         
  -7  29   2         46.85         53.43        10.62 o                         
  -6  29   2        389.76        465.20        15.84 o                         
  -5  29   2          0.01         -1.72         7.24 o                         
  -4  29   2        328.05        334.92        10.36 o                         
  -3  29   2         67.72         67.49         8.29 o                         
  -2  29   2        209.39        228.23        10.53 o                         
  -1  29   2        144.34        146.04        10.30 o                         
   0  29   2          9.12          8.07         8.58 o                         
   1  29   2        671.30        679.85        16.08 o                         
   2  29   2         23.39         22.39         8.59 o                         
   3  29   2         33.54         27.45         8.50 o                         
   4  29   2        159.66        172.90        11.89 o                         
   5  29   2        104.66        104.51         9.38 o                         
   6  29   2        518.94        600.37        17.11 o                         
   7  29   2          1.72          2.34         8.78 o                         
   8  29   2         60.90         56.67        10.68 o                         
   9  29   2         26.46         19.84        10.30 o                         
  10  29   2          0.04         14.16        11.16 o                         
  11  29   2         61.59         62.14        12.79 o                         
 -11  30   2          0.16          5.14        13.01 o                         
 -10  30   2         49.75         54.35        11.17 o                         
  -9  30   2        107.08        118.17        12.46 o                         
  -8  30   2         30.18         25.99        10.70 o                         
  -7  30   2          1.52          3.76        10.68 o                         
  -6  30   2         84.54         80.99         9.84 o                         
  -5  30   2        125.60        135.66         9.26 o                         
  -4  30   2          4.78          7.34         7.64 o                         
  -3  30   2        956.76       1022.12        23.06 o                         
  -2  30   2         17.41          6.38         9.51 o                         
  -1  30   2        282.93        298.81        12.50 o                         
   0  30   2         28.98         18.00         9.60 o                         
   1  30   2         86.44        114.34        11.42 o                         
   2  30   2         69.12         62.24         9.39 o                         
   3  30   2         11.63         -0.15         8.65 o                         
   4  30   2          0.12          4.42         9.13 o                         
   5  30   2        328.58        347.96        12.44 o                         
   6  30   2        279.67        301.65        12.52 o                         
   7  30   2         93.65        105.89        10.59 o                         
   8  30   2         13.81         14.24        10.90 o                         
   9  30   2          0.46         -5.07        10.74 o                         
  10  30   2         49.41         51.97        11.83 o                         
  11  30   2          0.63          0.51        12.56 o                         
 -10  31   2         26.95         48.61        13.23 o                         
  -9  31   2         88.09        115.47        12.27 o                         
  -8  31   2         54.51         56.69        10.98 o                         
  -7  31   2        158.41        184.86        14.94 o                         
  -6  31   2          6.44         11.14         9.35 o                         
  -5  31   2         19.30         25.94         9.09 o                         
  -4  31   2          0.67          4.75         7.85 o                         
  -3  31   2          1.48         -5.83         9.84 o                         
  -2  31   2         62.55         51.68        10.73 o                         
  -1  31   2        271.64        306.03        13.00 o                         
   0  31   2          3.44          9.42        10.45 o                         
   1  31   2          1.51         -6.61        10.74 o                         
   2  31   2          5.10          5.72         9.92 o                         
   3  31   2        324.59        329.14        12.61 o                         
   4  31   2         11.57          5.49         9.43 o                         
   5  31   2         98.61        117.24        10.30 o                         
   6  31   2          0.17         -1.10         9.55 o                         
   7  31   2         78.34         79.88        11.17 o                         
   8  31   2          0.09         -5.24        10.80 o                         
   9  31   2         25.13         21.53        10.98 o                         
  10  31   2          4.89         -3.93        12.52 o                         
  -9  32   2         96.36         78.48        13.43 o                         
  -8  32   2         14.06         16.01        11.99 o                         
  -7  32   2          9.11         15.37        11.54 o                         
  -6  32   2         83.26         96.97        10.28 o                         
  -5  32   2         16.58         17.82         9.67 o                         
  -4  32   2          0.26         -0.96         8.90 o                         
  -3  32   2         68.33         67.46        10.60 o                         
  -2  32   2         22.46         16.64        10.89 o                         
  -1  32   2          0.17         -6.56         9.71 o                         
   0  32   2        286.20        296.15        14.57 o                         
   1  32   2          4.44         -4.72        11.39 o                         
   2  32   2        152.75        144.55        12.17 o                         
   3  32   2          5.88          7.13        10.55 o                         
   4  32   2          0.40         -8.66         9.28 o                         
   5  32   2         67.89         91.23        10.19 o                         
   6  32   2        163.36        187.84        11.49 o                         
   7  32   2         54.33         59.68        10.63 o                         
   8  32   2         13.20         -1.35        11.09 o                         
   9  32   2          9.06          7.35        11.18 o                         
  -8  33   2         95.90        140.22        14.64 o                         
  -7  33   2          2.78         12.37        11.43 o                         
  -6  33   2        116.18        116.44        12.08 o                         
  -5  33   2          2.87         12.79        10.80 o                         
  -4  33   2        126.74        136.55        11.23 o                         
  -3  33   2         70.50         65.73        10.57 o                         
  -2  33   2         94.65         75.55        11.81 o                         
  -1  33   2        581.56        670.31        17.02 o                         
   0  33   2         14.36         -5.75        11.73 o                         
   1  33   2         32.38         13.96        11.67 o                         
   2  33   2          0.10          2.58        10.84 o                         
   3  33   2         53.96         50.18        11.15 o                         
   4  33   2         17.91         19.83        10.15 o                         
   5  33   2          6.13         12.58         9.75 o                         
   6  33   2         49.82         61.42        10.78 o                         
   7  33   2          2.17         14.29        10.66 o                         
   8  33   2          2.53          3.01        11.20 o                         
  -7  34   2         88.58        105.56        13.88 o                         
  -6  34   2         25.16         23.53        12.52 o                         
  -5  34   2          1.01         -2.28        11.01 o                         
  -4  34   2          5.15          8.31        10.33 o                         
  -3  34   2          1.60         10.54        10.67 o                         
  -2  34   2        139.51        185.89        13.10 o                         
  -1  34   2         20.35         13.88        10.50 o                         
   0  34   2         73.73         77.88        11.85 o                         
   1  34   2         90.34         91.33        12.99 o                         
   2  34   2        266.99        300.98        14.33 o                         
   3  34   2        132.35        157.34        12.91 o                         
   4  34   2         59.31         71.09        11.49 o                         
   5  34   2         17.21         32.81        10.63 o                         
   6  34   2         78.15         74.78        11.77 o                         
   7  34   2         54.31         68.16        11.44 o                         
  -6  35   2        104.60        114.67        14.11 o                         
  -5  35   2         14.32          9.32        11.52 o                         
  -4  35   2          0.77          2.30        12.25 o                         
  -3  35   2          7.34         17.36        11.51 o                         
  -2  35   2        417.82        461.86        16.95 o                         
  -1  35   2         66.31         53.34        10.99 o                         
   0  35   2        110.24        120.50        12.69 o                         
   1  35   2          0.42         -3.37        12.20 o                         
   2  35   2         12.38          2.88        11.38 o                         
   3  35   2          3.11          1.28        11.88 o                         
   4  35   2        204.79        244.86        14.48 o                         
   5  35   2         44.53         42.71        11.72 o                         
   6  35   2          0.05          7.16        11.81 o                         
  -4  36   2          6.53          7.90        12.85 o                         
  -3  36   2         29.86         20.86        11.95 o                         
  -2  36   2        137.50        163.22        13.64 o                         
  -1  36   2        117.74        123.52        12.31 o                         
   0  36   2          2.90         -5.15        12.44 o                         
   1  36   2         33.60         52.71        12.97 o                         
   2  36   2         18.51         23.54        11.80 o                         
   3  36   2        154.31        172.67        14.68 o                         
   4  36   2        195.04        233.22        15.94 o                         
   0  37   2         23.12         -2.01        13.19 o                         
 -18   1   3        149.90        122.64        12.16 o                         
 -17   1   3         12.25         17.26         9.16 o                         
 -16   1   3        324.58        312.53        10.71 o                         
 -15   1   3          0.01          1.26         6.35 o                         
 -14   1   3       1126.27       1132.62        13.71 o                         
 -13   1   3          1.05          4.93         6.17 o                         
 -12   1   3          2.42         10.77         5.26 o                         
 -11   1   3       4646.78       4567.06        35.34 o                         
 -10   1   3        809.56        714.98        20.38 o                         
  -9   1   3       3451.85       3512.62        59.07 o                         
  -8   1   3        162.47        165.90         7.31 o                         
  -7   1   3        920.78       1019.59         9.31 o                         
  -6   1   3         40.10         56.18         2.80 o                         
  -5   1   3       1739.63       1641.87        13.98 o                         
  -4   1   3       4243.08       4325.10        21.70 o                         
  -3   1   3        161.17        179.20         2.26 o                         
  -2   1   3       2720.06       2818.65        22.74 o                         
  -1   1   3       9324.36       9831.13        44.65 o                         
   0   1   3       6654.62       6902.64        28.06 o                         
   1   1   3        243.70        262.63         2.34 o                         
   2   1   3      14664.64      15725.35        73.12 o                         
   3   1   3       2289.48       2317.62        10.94 o                         
   4   1   3       1609.22       1511.84         8.08 o                         
   5   1   3        902.69        979.51        10.41 o                         
   6   1   3         42.46         70.34         2.80 o                         
   7   1   3        463.81        458.46         5.30 o                         
   8   1   3       3157.52       3394.89        26.44 o                         
   9   1   3        257.47        264.11         4.92 o                         
  10   1   3        300.24        332.20         7.33 o                         
  11   1   3         55.00         86.75         9.44 o                         
  12   1   3        490.47        496.44         9.58 o                         
  13   1   3        714.99        738.66        12.28 o                         
  14   1   3          3.16          4.13         6.04 o                         
  15   1   3        121.76        124.41         7.09 o                         
  16   1   3         14.38          9.41         6.73 o                         
  17   1   3          1.64         -8.13         8.39 o                         
  18   1   3        219.80        228.52        11.84 o                         
 -18   2   3         15.53        -12.29        12.29 o                         
 -17   2   3         59.44         39.22        10.25 o                         
 -16   2   3         46.11         57.83         8.73 o                         
 -15   2   3         61.89         80.98         6.85 o                         
 -14   2   3         91.24        116.61        16.59 o                         
 -13   2   3        426.04        453.72        11.45 o                         
 -12   2   3        483.11        451.66         9.48 o                         
 -11   2   3        284.48        312.99         8.61 o                         
 -10   2   3        167.87        136.96         5.64 o                         
  -9   2   3         66.59         91.01        15.04 o                         
  -8   2   3        118.13        137.28         4.53 o                         
  -7   2   3        960.01       1019.29         9.61 o                         
  -6   2   3       2199.54       2096.59        15.93 o                         
  -5   2   3        393.70        405.97         5.81 o                         
  -4   2   3      21105.75      23424.48       112.57 o                         
  -3   2   3       3267.27       3394.02        19.41 o                         
  -2   2   3         37.99         43.47         1.67 o                         
  -1   2   3       5213.51       5736.07        27.99 o                         
   0   2   3       3187.06       3145.15        13.57 o                         
   1   2   3      31100.89      32640.03       140.92 o                         
   2   2   3     173521.98     184399.09       817.33 o                         
   3   2   3       2324.42       2629.92        12.11 o                         
   4   2   3       2580.41       2612.72        12.75 o                         
   5   2   3       1077.54       1187.01         7.82 o                         
   6   2   3        815.49        882.57         9.97 o                         
   7   2   3          6.33          4.19         2.47 o                         
   8   2   3        269.35        334.38         6.28 o                         
   9   2   3       2104.15       2088.05        20.36 o                         
  10   2   3        146.43        147.73         4.85 o                         
  11   2   3        472.78        502.17        12.72 o                         
  12   2   3        471.95        477.06        12.45 o                         
  13   2   3        188.93        194.41         9.53 o                         
  14   2   3        592.14        628.54        11.61 o                         
  15   2   3         77.23         62.18         7.10 o                         
  16   2   3          3.13         -4.79         7.46 o                         
  17   2   3         28.94         29.80         9.21 o                         
  18   2   3         50.66         58.13        11.48 o                         
 -18   3   3          0.12        -12.05        12.05 o                         
 -17   3   3          3.07         -9.94         9.94 o                         
 -16   3   3        274.49        286.27        10.76 o                         
 -15   3   3          5.53         10.88         7.67 o                         
 -14   3   3       1302.28       1303.77        25.99 o                         
 -13   3   3        748.68        715.12        10.80 o                         
 -12   3   3         17.70         22.19         5.31 o                         
 -11   3   3        123.46        142.89         6.49 o                         
 -10   3   3        357.99        389.59         6.98 o                         
  -9   3   3         23.52         29.47         3.84 o                         
  -8   3   3       1968.72       1864.72        16.62 o                         
  -7   3   3        665.94        806.64         8.11 o                         
  -6   3   3        118.47         91.01         3.13 o                         
  -5   3   3        286.44        243.18         3.53 o                         
  -4   3   3       8257.19       8478.44        42.11 o                         
  -3   3   3        609.58        716.48         5.99 o                         
  -2   3   3       2271.41       2276.80        13.03 o                         
  -1   3   3       2716.86       2545.66        12.53 o                         
   0   3   3         16.33         15.44         1.10 o                         
   1   3   3       3402.43       3498.37        16.48 o                         
   2   3   3      55360.19      58512.38       249.99 o                         
   3   3   3       5250.49       5291.61        24.12 o                         
   4   3   3        304.81        368.99         3.26 o                         
   5   3   3       1996.22       2427.01        12.81 o                         
   6   3   3        572.62        621.19         5.88 o                         
   7   3   3        322.59        357.01         4.90 o                         
   8   3   3       4066.59       3955.50        23.46 o                         
   9   3   3        962.58        895.47         8.20 o                         
  10   3   3       1608.26       1599.02        13.86 o                         
  11   3   3         40.18         48.05         4.22 o                         
  12   3   3        237.89        241.91         8.46 o                         
  13   3   3        101.61        113.11         7.52 o                         
  14   3   3         16.38          6.42         7.00 o                         
  15   3   3        120.63        125.11         7.73 o                         
  16   3   3         28.01         24.73         7.57 o                         
  17   3   3         45.72         31.18         8.73 o                         
  18   3   3         23.98         18.40         9.65 o                         
 -18   4   3          0.02        -10.20        10.20 o                         
 -17   4   3         29.74         24.45         9.88 o                         
 -16   4   3         93.68         81.96         9.64 o                         
 -15   4   3         28.39         21.04         7.41 o                         
 -14   4   3        648.60        649.60        10.73 o                         
 -13   4   3        186.29        188.96         6.56 o                         
 -12   4   3         63.51         55.09         4.62 o                         
 -11   4   3        121.36         91.06         4.65 o                         
 -10   4   3       1882.90       1775.39        15.90 o                         
  -9   4   3        326.33        306.79         5.73 o                         
  -8   4   3        711.99        692.34         8.53 o                         
  -7   4   3         92.11        103.41         3.20 o                         
  -6   4   3          1.33          4.25         2.14 o                         
  -5   4   3       4535.43       4944.88        28.33 o                         
  -4   4   3       1268.11       1624.71         9.27 o                         
  -3   4   3       4441.30       4414.31        21.90 o                         
  -2   4   3       1955.33       2074.28        11.43 o                         
  -1   4   3       3321.18       3039.36        14.37 o                         
   0   4   3        828.89        767.69         5.07 o                         
   1   4   3        461.17        502.57         6.13 o                         
   2   4   3      27387.47      29225.81       136.16 o                         
   3   4   3       1142.38       1256.05         6.50 o                         
   4   4   3       3469.61       3733.48        18.32 o                         
   5   4   3       2693.96       2718.25        13.57 o                         
   6   4   3         41.86         23.04         1.75 o                         
   7   4   3        327.70        299.13         4.40 o                         
   8   4   3       2070.20       2124.02        14.54 o                         
   9   4   3        666.42        684.54         8.33 o                         
  10   4   3        109.61        115.56         4.40 o                         
  11   4   3         66.15         60.88         4.11 o                         
  12   4   3        222.05        218.44         7.06 o                         
  13   4   3        396.92        396.30         8.51 o                         
  14   4   3          5.51         -0.94         7.13 o                         
  15   4   3        241.75        231.81         9.28 o                         
  16   4   3        108.55        101.03         8.76 o                         
  17   4   3          0.02         -2.90         8.60 o                         
  18   4   3         31.62         20.20         9.57 o                         
 -18   5   3         10.98          1.05         9.48 o                         
 -17   5   3        102.50        122.79         9.35 o                         
 -16   5   3          9.50         -5.08         8.43 o                         
 -15   5   3        151.70        137.33         8.40 o                         
 -14   5   3        164.62        124.15         6.36 o                         
 -13   5   3        738.14        705.86        12.95 o                         
 -12   5   3        267.08        227.07         7.25 o                         
 -11   5   3        153.89        149.42         4.33 o                         
 -10   5   3        125.95        158.02         4.60 o                         
  -9   5   3        517.59        493.62         6.54 o                         
  -8   5   3         20.83         29.61         2.75 o                         
  -7   5   3       1300.46       1212.75        11.45 o                         
  -6   5   3         39.45         38.63         2.45 o                         
  -5   5   3       2058.09       2452.13        17.07 o                         
  -4   5   3       3204.99       3587.70        17.61 o                         
  -3   5   3         48.03         74.34         2.31 o                         
  -2   5   3        144.46        133.60         2.07 o                         
  -1   5   3       1191.49       1292.62         6.93 o                         
   0   5   3       3343.45       3792.10        16.07 o                         
   1   5   3       6422.28       6984.82        30.39 o                         
   2   5   3       5017.79       5271.02        24.45 o                         
   3   5   3        291.01        387.96         3.12 o                         
   4   5   3          3.16         12.00         1.70 o                         
   5   5   3       4935.12       5153.63        25.34 o                         
   6   5   3       7955.58       8480.91        41.51 o                         
   7   5   3          0.46          6.40         2.08 o                         
   8   5   3        862.84        944.33         8.85 o                         
   9   5   3         27.04         27.01         4.19 o                         
  10   5   3         66.85         93.18         7.91 o                         
  11   5   3        219.57        209.65         5.68 o                         
  12   5   3        676.82        660.55        10.04 o                         
  13   5   3        859.46        832.59        11.78 o                         
  14   5   3         17.97         19.16         8.27 o                         
  15   5   3         52.75         68.64         8.16 o                         
  16   5   3         19.70          9.31         7.86 o                         
  17   5   3          0.51         -0.25         7.86 o                         
  18   5   3          3.24          6.68         8.64 o                         
 -18   6   3          1.28          4.13         9.40 o                         
 -17   6   3         45.38         40.99         9.30 o                         
 -16   6   3        155.59        185.55        16.61 o                         
 -15   6   3        125.07        206.07        20.88 o                         
 -14   6   3        237.61        245.88        10.47 o                         
 -13   6   3        318.53        282.09         7.12 o                         
 -12   6   3         27.17         21.08         5.24 o                         
 -11   6   3         11.58         13.89         3.22 o                         
 -10   6   3       2954.22       2849.63        19.53 o                         
  -9   6   3       3422.11       3205.19        21.17 o                         
  -8   6   3        328.69        282.31         5.24 o                         
  -7   6   3          7.00         47.56         3.16 o                         
  -6   6   3         49.82         41.38         2.32 o                         
  -5   6   3          0.52          5.88         2.04 o                         
  -4   6   3       6767.29       7532.27        35.08 o                         
  -3   6   3       2782.85       2895.05        14.45 o                         
  -2   6   3       1532.87       1579.00         7.65 o                         
  -1   6   3        824.34       1125.24         6.32 o                         
   0   6   3       8649.08       9121.49        35.51 o                         
   1   6   3        408.06        408.12         3.08 o                         
   2   6   3        676.81        776.27         4.34 o                         
   3   6   3        181.15        221.81         2.41 o                         
   4   6   3        993.89       1296.44         8.00 o                         
   5   6   3          2.13         13.52         1.73 o                         
   6   6   3        174.39        188.98         2.93 o                         
   7   6   3         46.41         48.14         2.63 o                         
   8   6   3        638.40        640.18         6.83 o                         
   9   6   3          0.25          2.44         3.96 o                         
  10   6   3        113.49        108.92         6.07 o                         
  11   6   3        743.90        714.23        10.15 o                         
  12   6   3        157.84        152.41         6.33 o                         
  13   6   3        161.95        135.71         7.54 o                         
  14   6   3         12.91         22.88         6.91 o                         
  15   6   3        416.69        438.74        12.76 o                         
  16   6   3          4.55          6.12         7.86 o                         
  17   6   3         64.91         57.75         8.14 o                         
  18   6   3        222.77        240.41        11.66 o                         
 -18   7   3        104.28        116.68        10.20 o                         
 -17   7   3         38.91         35.51         9.16 o                         
 -16   7   3          0.12         30.69        15.09 o                         
 -15   7   3        372.74        348.85        11.53 o                         
 -14   7   3        111.23        119.31        11.19 o                         
 -13   7   3        149.60        165.37        11.62 o                         
 -12   7   3         55.72         55.47         3.96 o                         
 -11   7   3        688.53        576.06        10.47 o                         
 -10   7   3        625.22        574.12        11.81 o                         
  -9   7   3         73.41         68.76         3.25 o                         
  -8   7   3          0.92         18.80         3.07 o                         
  -7   7   3         51.10         81.88         3.90 o                         
  -6   7   3       1722.64       1834.82        14.78 o                         
  -5   7   3       1257.11       1288.67        10.69 o                         
  -4   7   3         98.29        113.99         2.72 o                         
  -3   7   3       1824.21       1860.89         9.22 o                         
  -2   7   3        788.01        783.97         5.73 o                         
  -1   7   3        256.57        227.65         2.21 o                         
   0   7   3        255.71        324.21         2.85 o                         
   1   7   3       1361.06       1567.19         8.01 o                         
   2   7   3       4642.85       5214.13        21.59 o                         
   3   7   3       1493.59       1635.70         8.77 o                         
   4   7   3       1451.68       1626.26         9.39 o                         
   5   7   3        363.09        381.74         3.88 o                         
   6   7   3       3266.27       3555.69        17.75 o                         
   7   7   3        111.07        106.71         2.86 o                         
   8   7   3       2133.53       2229.37        15.27 o                         
   9   7   3        188.74        199.28         4.64 o                         
  10   7   3        841.33        870.72        10.77 o                         
  11   7   3          0.69         15.42         4.73 o                         
  12   7   3         77.24         64.91         5.53 o                         
  13   7   3         18.66         21.27         5.87 o                         
  14   7   3        214.00        203.09         8.70 o                         
  15   7   3         49.46         94.85        22.48 o                         
  16   7   3         51.32         30.66         8.10 o                         
  17   7   3         14.47         18.95         8.63 o                         
  18   7   3         79.48         82.92        10.09 o                         
 -18   8   3         21.17         22.28        10.75 o                         
 -17   8   3         19.38         19.12         9.09 o                         
 -16   8   3          6.40          1.60         8.23 o                         
 -15   8   3         75.36         90.42         9.36 o                         
 -14   8   3          0.63          5.39         5.25 o                         
 -13   8   3         35.58         28.66         5.44 o                         
 -12   8   3          0.35         14.82         6.84 o                         
 -11   8   3          1.14         11.48         4.14 o                         
 -10   8   3        124.49        133.34         7.36 o                         
  -9   8   3       1327.61       1330.84        16.16 o                         
  -8   8   3       1210.86       1170.45        11.38 o                         
  -7   8   3       1065.98       1025.43        11.53 o                         
  -6   8   3          0.82          9.32         2.32 o                         
  -5   8   3         12.37         10.43         2.16 o                         
  -4   8   3       4228.73       4819.23        23.20 o                         
  -3   8   3        111.57        133.13         2.31 o                         
  -2   8   3        824.34        884.66         5.14 o                         
  -1   8   3         18.79         26.06         1.54 o                         
   0   8   3        140.88        238.79         2.58 o                         
   1   8   3        504.08        540.46         3.83 o                         
   2   8   3       3500.17       3763.87        15.99 o                         
   3   8   3        845.20        981.84         6.27 o                         
   4   8   3          6.08         32.90         1.85 o                         
   5   8   3        285.57        351.48         3.71 o                         
   6   8   3         17.07         16.98         2.13 o                         
   7   8   3          1.74          4.48         2.35 o                         
   8   8   3          3.28          2.99         2.76 o                         
   9   8   3         17.70         26.19         3.26 o                         
  10   8   3         50.86         40.21         3.72 o                         
  11   8   3        590.30        577.27         9.26 o                         
  12   8   3        604.73        578.05         9.94 o                         
  13   8   3        181.25        189.93         7.61 o                         
  14   8   3          5.17          9.84         6.81 o                         
  15   8   3         41.16         29.18         7.64 o                         
  16   8   3         13.46          9.59         8.26 o                         
  17   8   3         42.50         48.62         9.57 o                         
  18   8   3        297.20        316.25        12.42 o                         
 -18   9   3          0.05         -6.80        11.99 o                         
 -17   9   3          4.05         -6.92         9.37 o                         
 -16   9   3        250.88        239.80        10.62 o                         
 -15   9   3         13.84          6.24         7.81 o                         
 -14   9   3        169.15        155.70         7.76 o                         
 -13   9   3         24.76         29.61         5.34 o                         
 -12   9   3         12.18         10.87         4.82 o                         
 -11   9   3       1280.65       1281.12        12.45 o                         
 -10   9   3        212.13        184.59         5.21 o                         
  -9   9   3        151.40        148.14         4.65 o                         
  -8   9   3       1066.56       1064.74         9.96 o                         
  -7   9   3        632.66        647.04         6.54 o                         
  -6   9   3        969.60        945.52         7.72 o                         
  -5   9   3       2703.44       2625.83        15.82 o                         
  -4   9   3         18.72         69.30         2.36 o                         
  -3   9   3        845.80        928.06         6.03 o                         
  -2   9   3       3521.28       3448.78        16.20 o                         
  -1   9   3       7235.28       7712.87        32.86 o                         
   0   9   3       2039.83       2203.12        10.92 o                         
   1   9   3        595.56        647.30         4.31 o                         
   2   9   3       2187.31       2486.78        11.91 o                         
   3   9   3       2198.80       2453.89        12.75 o                         
   4   9   3        389.32        362.81         5.77 o                         
   5   9   3       1241.87       1258.38         8.26 o                         
   6   9   3          0.24          7.69         1.91 o                         
   7   9   3       3303.08       3263.26        18.83 o                         
   8   9   3        506.55        498.79         5.78 o                         
   9   9   3       2734.59       2802.47        19.07 o                         
  10   9   3        524.20        505.81         8.48 o                         
  11   9   3        127.26        127.21         5.92 o                         
  12   9   3         66.74         76.08         5.71 o                         
  13   9   3        467.99        484.57        11.12 o                         
  14   9   3        261.36        271.85        11.50 o                         
  15   9   3         27.54         46.70         7.65 o                         
  16   9   3          0.99         -4.24         8.24 o                         
  17   9   3          0.22          1.84         9.00 o                         
  18   9   3        119.05        119.74        11.25 o                         
 -18  10   3          2.60         29.56        19.13 o                         
 -17  10   3          0.01         -1.97         9.47 o                         
 -16  10   3         19.28         13.11         8.49 o                         
 -15  10   3          5.31          5.30         7.48 o                         
 -14  10   3         49.33         33.70         6.14 o                         
 -13  10   3         31.13         25.26         5.19 o                         
 -12  10   3         87.02         86.28         6.25 o                         
 -11  10   3        329.63        316.02         9.27 o                         
 -10  10   3        451.11        420.68         9.24 o                         
  -9  10   3        424.54        361.95         7.19 o                         
  -8  10   3        267.46        302.52         5.66 o                         
  -7  10   3        210.95        169.25         3.78 o                         
  -6  10   3       1741.53       1606.53        11.19 o                         
  -5  10   3         92.51         57.32         2.40 o                         
  -4  10   3        909.12        882.92         6.09 o                         
  -3  10   3          0.50          2.71         1.63 o                         
  -2  10   3        297.64        366.83         3.75 o                         
  -1  10   3       4231.68       4428.14        21.36 o                         
   0  10   3       6930.80       7731.84        38.65 o                         
   1  10   3        374.68        399.36         3.67 o                         
   2  10   3        341.49        445.86         3.71 o                         
   3  10   3          1.63          3.92         2.05 o                         
   4  10   3       1623.65       1713.66        10.00 o                         
   5  10   3        103.02        126.74         2.90 o                         
   6  10   3        782.16        784.73         6.95 o                         
   7  10   3       1229.72       1292.94        10.03 o                         
   8  10   3        242.16        212.21         4.20 o                         
   9  10   3       2629.19       2569.44        17.55 o                         
  10  10   3         49.72         64.40         3.98 o                         
  11  10   3        412.97        420.18         8.73 o                         
  12  10   3        418.29        432.32         9.47 o                         
  13  10   3          3.20         16.27         6.06 o                         
  14  10   3         77.61         92.32         7.40 o                         
  15  10   3         79.24         74.97         8.20 o                         
  16  10   3         68.08         56.32         8.85 o                         
  17  10   3          2.85          3.81         8.84 o                         
  18  10   3         77.86         69.19        10.77 o                         
 -18  11   3          3.53         55.11        36.36 o                         
 -17  11   3        198.10        225.24        13.58 o                         
 -16  11   3          0.20          0.45         8.66 o                         
 -15  11   3        145.64        161.37         9.04 o                         
 -14  11   3         10.78          8.04         6.33 o                         
 -13  11   3          0.06         -0.04         5.79 o                         
 -12  11   3         30.43         31.02         4.64 o                         
 -11  11   3        355.83        342.00         7.17 o                         
 -10  11   3        455.51        354.77         6.25 o                         
  -9  11   3        852.68        813.92        11.66 o                         
  -8  11   3       4303.86       3812.99        23.78 o                         
  -7  11   3        596.96        546.47         6.70 o                         
  -6  11   3        881.97        833.92         7.46 o                         
  -5  11   3       2131.17       2000.14        13.40 o                         
  -4  11   3        174.28        197.04         2.80 o                         
  -3  11   3        753.14        814.48         5.68 o                         
  -2  11   3        912.80       1122.24         7.88 o                         
  -1  11   3       4628.78       4930.70        25.06 o                         
   0  11   3       2539.47       2890.24        16.80 o                         
   1  11   3        793.83        673.89         4.98 o                         
   2  11   3        153.46        214.05         2.99 o                         
   3  11   3       4900.42       5154.67        31.56 o                         
   4  11   3        793.88        801.77         6.03 o                         
   5  11   3          0.13          1.92         2.51 o                         
   6  11   3         97.98         73.87         3.21 o                         
   7  11   3       2273.19       2153.96        15.17 o                         
   8  11   3        177.03        189.31         4.03 o                         
   9  11   3       1609.45       1634.00        13.45 o                         
  10  11   3         11.60         10.35         3.96 o                         
  11  11   3        158.64        155.92         5.26 o                         
  12  11   3         50.07         47.81         5.48 o                         
  13  11   3         75.56         68.85         6.19 o                         
  14  11   3         13.43         12.65         6.81 o                         
  15  11   3         13.15          2.88         8.08 o                         
  16  11   3         95.44         95.23         9.35 o                         
  17  11   3         58.50         44.86         9.46 o                         
 -17  12   3        264.56        298.95        14.78 o                         
 -16  12   3        178.92        214.28        11.24 o                         
 -15  12   3         62.53         57.64         8.03 o                         
 -14  12   3         84.45         82.80         7.32 o                         
 -13  12   3         54.19         52.94         6.43 o                         
 -12  12   3        223.98        190.83         6.49 o                         
 -11  12   3        133.24        108.73         5.44 o                         
 -10  12   3         12.98          3.25         4.08 o                         
  -9  12   3          6.08         -0.79         3.51 o                         
  -8  12   3         18.98         59.41         4.15 o                         
  -7  12   3         10.28         23.59         3.51 o                         
  -6  12   3        655.26        648.55         6.52 o                         
  -5  12   3        227.86        220.68         3.61 o                         
  -4  12   3       1683.10       1586.53         9.61 o                         
  -3  12   3        874.85        800.73         5.86 o                         
  -2  12   3       1782.58       1927.47        11.32 o                         
  -1  12   3        432.18        499.97         4.18 o                         
   0  12   3       3294.80       3485.52        21.92 o                         
   1  12   3        187.20        233.24         2.62 o                         
   2  12   3        197.29        223.23         3.27 o                         
   3  12   3        263.62        302.54         4.10 o                         
   4  12   3        120.09        169.64         3.18 o                         
   5  12   3        484.99        554.93         6.29 o                         
   6  12   3         81.90         78.84         3.36 o                         
   7  12   3        129.82        119.27         4.17 o                         
   8  12   3        616.31        605.03         7.01 o                         
   9  12   3        691.33        696.50         8.69 o                         
  10  12   3        481.95        427.42         6.67 o                         
  11  12   3         72.48         64.46         4.39 o                         
  12  12   3        222.46        196.24         5.52 o                         
  13  12   3         21.93         11.04         6.03 o                         
  14  12   3        125.74        125.28         7.79 o                         
  15  12   3         79.09         91.89         8.77 o                         
  16  12   3          0.51          0.11         8.61 o                         
  17  12   3          3.86          3.01         9.19 o                         
 -17  13   3         90.43         91.59        11.94 o                         
 -16  13   3        198.08        238.54        12.81 o                         
 -15  13   3          6.34         -2.24         8.37 o                         
 -14  13   3         67.28         95.06         7.20 o                         
 -13  13   3         45.97         42.41         6.82 o                         
 -12  13   3         23.25         22.64         6.05 o                         
 -11  13   3        338.82        306.30         7.91 o                         
 -10  13   3         92.80         92.52         4.84 o                         
  -9  13   3         91.29         84.92         4.11 o                         
  -8  13   3       1406.91       1275.93        11.96 o                         
  -7  13   3        517.38        450.19         8.41 o                         
  -6  13   3        129.59        112.74         3.44 o                         
  -5  13   3        424.82        436.69         5.18 o                         
  -4  13   3        852.95        873.41         6.69 o                         
  -3  13   3        430.07        495.16         4.90 o                         
  -2  13   3         97.10         88.86         2.16 o                         
  -1  13   3       5780.33       5655.06        28.12 o                         
   0  13   3        304.55        322.45         4.80 o                         
   1  13   3       2968.28       2868.69        18.62 o                         
   2  13   3       2200.42       2357.06        15.15 o                         
   3  13   3        554.11        486.31         4.73 o                         
   4  13   3          2.43         10.23         2.10 o                         
   5  13   3        786.94        700.68         6.97 o                         
   6  13   3          5.62         12.37         2.42 o                         
   7  13   3          0.02         10.46         3.50 o                         
   8  13   3         18.10         22.97         3.55 o                         
   9  13   3         20.92         21.03         3.33 o                         
  10  13   3          2.10          0.85         4.03 o                         
  11  13   3         21.17         25.47         4.36 o                         
  12  13   3        176.93        184.03         6.26 o                         
  13  13   3         64.46         59.01         6.46 o                         
  14  13   3         14.18         18.52         7.88 o                         
  15  13   3         23.51         21.50         8.14 o                         
  16  13   3         79.77         88.36         9.55 o                         
  17  13   3          4.63          4.53         9.16 o                         
 -17  14   3         39.28         18.68        11.34 o                         
 -16  14   3        503.46        519.31        17.63 o                         
 -15  14   3          2.35          2.87         8.35 o                         
 -14  14   3        414.42        411.74         9.83 o                         
 -13  14   3         80.80         67.29         7.14 o                         
 -12  14   3        575.56        532.25        11.47 o                         
 -11  14   3          8.46          3.26         5.33 o                         
 -10  14   3        910.64        935.88        12.96 o                         
  -9  14   3         58.05         41.29         4.51 o                         
  -8  14   3       1614.80       1450.84        15.28 o                         
  -7  14   3       1051.62        956.41        12.34 o                         
  -6  14   3        251.84        250.65         5.05 o                         
  -5  14   3        443.87        359.13         4.84 o                         
  -4  14   3        114.18        138.26         3.12 o                         
  -3  14   3       1836.20       1680.47        11.48 o                         
  -2  14   3       1544.74       1534.76         9.81 o                         
  -1  14   3        111.18         90.07         2.04 o                         
   0  14   3         84.92        101.86         2.31 o                         
   1  14   3       1384.75       1326.11        11.31 o                         
   2  14   3        820.86        840.03         6.72 o                         
   3  14   3       1216.70       1265.32         9.17 o                         
   4  14   3       5708.98       5677.40        30.28 o                         
   5  14   3       5548.37       5435.96        32.46 o                         
   6  14   3        716.53        709.18         7.20 o                         
   7  14   3        487.96        466.80         6.83 o                         
   8  14   3       1200.89       1152.48        11.07 o                         
   9  14   3        130.70        127.27         5.03 o                         
  10  14   3         14.49         25.04         4.59 o                         
  11  14   3         24.85         20.61         4.81 o                         
  12  14   3          3.09          3.91         5.31 o                         
  13  14   3         99.94         91.28         7.80 o                         
  14  14   3        346.88        378.33        10.66 o                         
  15  14   3          4.35         -1.85         8.48 o                         
  16  14   3        185.23        202.74        10.55 o                         
  17  14   3          1.42         -7.97         9.21 o                         
 -17  15   3          8.75          9.62        11.33 o                         
 -16  15   3          0.58          3.58        10.94 o                         
 -15  15   3        158.47        160.79        10.74 o                         
 -14  15   3         86.24         85.50         6.92 o                         
 -13  15   3         61.83         80.90         6.62 o                         
 -12  15   3         28.60         29.54         6.34 o                         
 -11  15   3         69.77         47.57         5.86 o                         
 -10  15   3         84.29        100.27         6.05 o                         
  -9  15   3         87.74         83.64         5.45 o                         
  -8  15   3        146.75        140.28         5.86 o                         
  -7  15   3       1019.66        921.09        10.26 o                         
  -6  15   3       3050.46       2811.26        19.93 o                         
  -5  15   3       3151.47       3029.80        20.37 o                         
  -4  15   3        253.07        246.43         3.94 o                         
  -3  15   3         87.46         92.46         2.86 o                         
  -2  15   3       1670.39       1598.43        10.48 o                         
  -1  15   3        166.56        145.75         2.31 o                         
   0  15   3        115.22         99.14         2.27 o                         
   1  15   3       1050.27       1071.96         8.45 o                         
   2  15   3        230.66        156.62         2.72 o                         
   3  15   3         10.31         20.31         2.09 o                         
   4  15   3         25.20         27.16         2.48 o                         
   5  15   3        550.23        652.96         6.87 o                         
   6  15   3       1565.62       1495.23        11.90 o                         
   7  15   3         29.95         34.59         3.71 o                         
   8  15   3       1820.89       1740.96        14.52 o                         
   9  15   3         52.06         44.16         4.40 o                         
  10  15   3        359.43        362.92         7.44 o                         
  11  15   3        374.08        366.51         8.31 o                         
  12  15   3        682.28        693.23        11.08 o                         
  13  15   3         21.87         14.97         7.02 o                         
  14  15   3        105.80        110.78         8.19 o                         
  15  15   3         87.17         96.84         9.22 o                         
  16  15   3         20.58          8.76         9.03 o                         
  17  15   3         15.99         18.29         9.38 o                         
 -17  16   3         10.00         11.64        11.68 o                         
 -16  16   3        234.45        279.06        14.29 o                         
 -15  16   3          8.27         15.45        10.24 o                         
 -14  16   3         26.00         30.71         6.53 o                         
 -13  16   3        368.21        376.48         9.32 o                         
 -12  16   3         52.19         47.79         6.31 o                         
 -11  16   3         21.52         15.91         5.90 o                         
 -10  16   3        282.03        243.36         8.07 o                         
  -9  16   3        419.72        383.91         8.47 o                         
  -8  16   3         10.01          6.48         4.83 o                         
  -7  16   3        171.94        180.29         5.55 o                         
  -6  16   3       1223.24       1109.37        10.81 o                         
  -5  16   3        237.22        217.59         4.63 o                         
  -4  16   3       3180.16       3033.03        18.35 o                         
  -3  16   3         46.39         76.37         2.52 o                         
  -2  16   3         76.51         57.55         1.88 o                         
  -1  16   3       1071.12        903.69         7.29 o                         
   0  16   3        310.76        251.45         6.00 o                         
   1  16   3         53.91         50.43         1.90 o                         
   2  16   3       3511.11       3350.52        19.64 o                         
   3  16   3        700.65        721.48         6.24 o                         
   4  16   3        263.69        259.25         3.80 o                         
   5  16   3       2729.71       2602.67        17.10 o                         
   6  16   3         19.14         29.46         3.20 o                         
   7  16   3        345.28        320.54         6.00 o                         
   8  16   3        498.35        537.89         7.65 o                         
   9  16   3        771.20        778.60         9.38 o                         
  10  16   3        252.70        243.64         7.10 o                         
  11  16   3        288.80        276.91         7.80 o                         
  12  16   3          0.02          4.30         5.62 o                         
  13  16   3          3.13          0.32         7.12 o                         
  14  16   3        107.03        110.96         8.51 o                         
  15  16   3         37.63         28.65         8.49 o                         
  16  16   3         19.31         20.09         9.01 o                         
 -16  17   3         47.33         36.94        10.83 o                         
 -15  17   3         15.08         18.28        10.16 o                         
 -14  17   3         21.23         19.14         7.76 o                         
 -13  17   3         90.87        125.26         7.66 o                         
 -12  17   3         82.34         70.09         6.57 o                         
 -11  17   3        220.51        194.89         8.91 o                         
 -10  17   3          2.03         -4.26         5.24 o                         
  -9  17   3         35.36         25.74         5.29 o                         
  -8  17   3        154.35        148.71         6.34 o                         
  -7  17   3        500.54        469.18         7.99 o                         
  -6  17   3       1480.09       1522.98        13.78 o                         
  -5  17   3       2097.23       2055.53        15.94 o                         
  -4  17   3       3509.48       3319.72        20.62 o                         
  -3  17   3         44.18         45.85         2.50 o                         
  -2  17   3       4119.52       4046.33        23.43 o                         
  -1  17   3        383.23        340.36         7.18 o                         
   0  17   3        388.93        407.29         7.29 o                         
   1  17   3       1033.55        971.93        12.64 o                         
   2  17   3        228.55        200.11         3.65 o                         
   3  17   3        578.72        423.69         5.72 o                         
   4  17   3          5.97          5.02         2.40 o                         
   5  17   3         37.73         38.97         2.90 o                         
   6  17   3        136.63        133.57         4.06 o                         
   7  17   3        267.14        253.50         5.64 o                         
   8  17   3         38.51         43.52         4.30 o                         
   9  17   3         17.23         14.67         4.15 o                         
  10  17   3          0.35          1.16         5.14 o                         
  11  17   3        269.04        265.10         7.82 o                         
  12  17   3          2.90          3.08         5.73 o                         
  13  17   3         70.94         91.91         7.86 o                         
  14  17   3        388.22        375.05        11.21 o                         
  15  17   3          6.32          7.31         8.34 o                         
  16  17   3          7.67          0.43         8.88 o                         
 -16  18   3          0.78          5.36        10.60 o                         
 -15  18   3          6.03         17.47        10.18 o                         
 -14  18   3          2.84         -0.08         7.88 o                         
 -13  18   3         91.40        108.92         8.10 o                         
 -12  18   3         52.28         48.52         6.46 o                         
 -11  18   3        130.01        136.47         6.99 o                         
 -10  18   3        744.07        714.53        11.51 o                         
  -9  18   3          0.27          0.55         5.28 o                         
  -8  18   3         72.47         74.21         5.29 o                         
  -7  18   3        396.45        471.24         8.77 o                         
  -6  18   3        231.03        248.61         6.50 o                         
  -5  18   3       1089.20       1132.95        10.83 o                         
  -4  18   3        320.73        322.83         5.05 o                         
  -3  18   3        100.48         93.83         2.77 o                         
  -2  18   3       1338.76       1363.61        12.35 o                         
  -1  18   3        141.75        137.91         4.78 o                         
   0  18   3        645.01        579.50         8.77 o                         
   1  18   3        140.83        117.35         5.12 o                         
   2  18   3        197.29        138.61         4.79 o                         
   3  18   3        325.85        253.81         3.54 o                         
   4  18   3        329.49        270.89         4.24 o                         
   5  18   3        705.09        788.72         9.89 o                         
   6  18   3         31.77         22.93         3.55 o                         
   7  18   3          7.97         10.25         3.85 o                         
   8  18   3         82.70         97.69         4.80 o                         
   9  18   3         72.54         88.45         5.09 o                         
  10  18   3          1.22          5.23         5.18 o                         
  11  18   3         23.06         13.46         5.59 o                         
  12  18   3         25.23         23.42         6.04 o                         
  13  18   3          0.48          3.35         7.29 o                         
  14  18   3        164.41        149.30         9.11 o                         
  15  18   3          0.45          6.50         8.40 o                         
  16  18   3          2.31         -0.24         8.95 o                         
 -16  19   3        100.89        109.15        11.13 o                         
 -15  19   3        120.77        139.16        11.54 o                         
 -14  19   3         11.27          3.92         8.19 o                         
 -13  19   3        230.88        213.85         9.31 o                         
 -12  19   3         35.50         23.33         7.05 o                         
 -11  19   3        429.31        421.03         9.35 o                         
 -10  19   3        386.52        415.93         8.18 o                         
  -9  19   3        422.66        416.26         8.03 o                         
  -8  19   3        292.99        321.77         9.07 o                         
  -7  19   3        101.70        100.64         5.73 o                         
  -6  19   3       1294.16       1224.84        14.82 o                         
  -5  19   3       1783.82       1624.29        15.17 o                         
  -4  19   3       1241.54       1113.26         8.54 o                         
  -3  19   3        541.56        501.97         4.70 o                         
  -2  19   3       5594.48       5094.12        41.08 o                         
  -1  19   3        197.12        163.26         6.34 o                         
   0  19   3       1330.63       1302.51        13.78 o                         
   1  19   3        298.15        302.28         9.43 o                         
   2  19   3        316.13        232.31         7.65 o                         
   3  19   3        517.38        516.41         5.29 o                         
   4  19   3       1387.84       1323.79         9.95 o                         
   5  19   3        310.77        254.00         4.87 o                         
   6  19   3        300.25        279.89         5.95 o                         
   7  19   3        977.66        928.52        10.13 o                         
   8  19   3          0.69          3.56         4.17 o                         
   9  19   3        170.94        188.89         6.02 o                         
  10  19   3         26.21         17.40         5.35 o                         
  11  19   3          7.38          1.94         5.63 o                         
  12  19   3        124.44        136.10         7.11 o                         
  13  19   3        209.37        247.44         9.58 o                         
  14  19   3        291.28        317.96        10.72 o                         
  15  19   3         88.56         99.98         9.12 o                         
  16  19   3         84.08         77.60         9.81 o                         
 -15  20   3         28.18         37.68         9.31 o                         
 -14  20   3          0.78          2.51         7.89 o                         
 -13  20   3         39.25         29.55         7.40 o                         
 -12  20   3         42.62         43.24         7.21 o                         
 -11  20   3         24.16         13.02         6.51 o                         
 -10  20   3        273.60        265.84         7.34 o                         
  -9  20   3          0.94         -1.95         4.94 o                         
  -8  20   3        107.09        116.83         5.65 o                         
  -7  20   3          0.14         -1.88         4.57 o                         
  -6  20   3        335.67        315.54         6.49 o                         
  -5  20   3        235.73        223.57         4.98 o                         
  -4  20   3          0.50          3.44         2.34 o                         
  -3  20   3       1094.88       1035.07        16.03 o                         
  -2  20   3       1539.99       1559.11        17.21 o                         
  -1  20   3        126.16         84.22         4.52 o                         
   0  20   3         37.28         28.79         4.27 o                         
   1  20   3          0.80          1.94         4.64 o                         
   2  20   3       1756.77       1590.79        18.67 o                         
   3  20   3        226.25        207.50         7.40 o                         
   4  20   3        572.93        530.03         6.15 o                         
   5  20   3         44.16         37.94         3.15 o                         
   6  20   3        159.02        137.18         4.58 o                         
   7  20   3          4.59          3.12         3.81 o                         
   8  20   3         14.91         13.50         4.65 o                         
   9  20   3        502.43        501.14         8.46 o                         
  10  20   3         73.21         77.24         5.70 o                         
  11  20   3         31.61         10.04         5.95 o                         
  12  20   3         85.06         94.48         6.84 o                         
  13  20   3         83.86         77.93         8.00 o                         
  14  20   3         32.20         37.13         8.08 o                         
  15  20   3          2.83          7.81         8.30 o                         
 -15  21   3         45.11         31.39         9.20 o                         
 -14  21   3         84.63         95.08         8.15 o                         
 -13  21   3         21.10         19.47         7.19 o                         
 -12  21   3         72.16         56.92         7.10 o                         
 -11  21   3          0.24         -0.86         6.38 o                         
 -10  21   3        246.10        271.46         7.73 o                         
  -9  21   3        132.85        132.38         5.97 o                         
  -8  21   3          4.35          6.94         4.78 o                         
  -7  21   3         79.75         74.90         4.70 o                         
  -6  21   3        538.12        535.91         7.57 o                         
  -5  21   3        106.49         89.63         3.35 o                         
  -4  21   3        599.34        614.69         6.12 o                         
  -3  21   3         91.56         79.15         5.57 o                         
  -2  21   3        184.03        154.22         5.17 o                         
  -1  21   3        162.49        180.25         6.42 o                         
   0  21   3          1.01          3.86         5.20 o                         
   1  21   3        688.51        717.78        14.40 o                         
   2  21   3         41.28         30.24         5.81 o                         
   3  21   3        369.30        410.28         8.83 o                         
   4  21   3         78.31         81.95         3.65 o                         
   5  21   3          0.06         -2.27         3.17 o                         
   6  21   3         11.86         10.00         3.63 o                         
   7  21   3        122.52        123.38         4.79 o                         
   8  21   3        698.67        704.67         9.70 o                         
   9  21   3         20.91         18.56         4.81 o                         
  10  21   3         26.40         24.90         5.32 o                         
  11  21   3         24.27         24.34         6.02 o                         
  12  21   3        176.39        163.97         7.57 o                         
  13  21   3          0.52         -0.51         7.39 o                         
  14  21   3          5.97          5.08         7.98 o                         
  15  21   3         67.51         59.60         9.58 o                         
 -15  22   3          6.08         -0.72        10.81 o                         
 -14  22   3          4.56         12.17         8.66 o                         
 -13  22   3          0.00         -0.86         7.40 o                         
 -12  22   3         53.52         41.35         6.99 o                         
 -11  22   3        138.99        134.06         7.48 o                         
 -10  22   3        664.94        696.22        11.00 o                         
  -9  22   3         40.15         28.68         5.49 o                         
  -8  22   3         71.70         65.26         5.30 o                         
  -7  22   3          2.70          4.39         4.25 o                         
  -6  22   3        448.67        433.80         6.83 o                         
  -5  22   3        303.68        283.44         5.53 o                         
  -4  22   3          0.57         -0.41         4.91 o                         
  -3  22   3          6.64         10.38         4.96 o                         
  -2  22   3         33.65         62.59         5.70 o                         
  -1  22   3       1616.58       1516.98        17.11 o                         
   0  22   3        278.45        255.12         7.76 o                         
   1  22   3        571.74        517.03        10.40 o                         
   2  22   3        399.13        432.84        10.75 o                         
   3  22   3         61.35         40.79         5.55 o                         
   4  22   3        738.23        728.92        12.76 o                         
   5  22   3         72.48         65.03         3.84 o                         
   6  22   3       1268.74       1309.82        12.49 o                         
   7  22   3        388.64        386.23         7.07 o                         
   8  22   3        588.05        581.47        10.06 o                         
   9  22   3        667.58        678.71         9.85 o                         
  10  22   3        136.54        122.44         6.28 o                         
  11  22   3          0.58         -6.13         6.13 o                         
  12  22   3          6.27          3.74         6.33 o                         
  13  22   3         14.09         24.18         7.35 o                         
  14  22   3        299.70        296.41        12.92 o                         
  15  22   3         14.64         -4.71        10.34 o                         
 -14  23   3          5.03         10.93         9.96 o                         
 -13  23   3         55.82         59.01         8.91 o                         
 -12  23   3          3.39          7.99         7.89 o                         
 -11  23   3         17.91         13.71         7.69 o                         
 -10  23   3        132.68        149.21         7.23 o                         
  -9  23   3         30.20         26.37         5.43 o                         
  -8  23   3         59.06         55.14         5.29 o                         
  -7  23   3        108.72         99.66         5.17 o                         
  -6  23   3          0.38          8.73         4.35 o                         
  -5  23   3          1.24          0.86         3.22 o                         
  -4  23   3         74.49         70.28         5.45 o                         
  -3  23   3          0.86          7.92         5.12 o                         
  -2  23   3        733.13        688.92        11.95 o                         
  -1  23   3        804.82        716.26        11.57 o                         
   0  23   3          0.24         -0.30         5.53 o                         
   1  23   3        164.99        144.42         6.82 o                         
   2  23   3         91.70         82.07         7.22 o                         
   3  23   3        319.59        317.39         9.52 o                         
   4  23   3         77.51         73.46         6.42 o                         
   5  23   3          7.08          7.41         4.08 o                         
   6  23   3        694.48        756.19        11.18 o                         
   7  23   3        617.90        623.23         9.56 o                         
   8  23   3          0.75          4.00         4.60 o                         
   9  23   3        210.72        216.89         6.59 o                         
  10  23   3         96.05        107.10         6.51 o                         
  11  23   3          9.50          7.29         7.10 o                         
  12  23   3        161.85        163.97         8.68 o                         
  13  23   3          8.92          9.42         9.02 o                         
  14  23   3          6.30          7.39         9.99 o                         
 -14  24   3          1.17          0.04        13.44 o                         
 -13  24   3         18.24         18.12         8.54 o                         
 -12  24   3         14.25         15.54         7.95 o                         
 -11  24   3        221.01        209.82         9.53 o                         
 -10  24   3        259.58        267.86         9.72 o                         
  -9  24   3         61.19         51.43         6.57 o                         
  -8  24   3         11.50         10.90         5.91 o                         
  -7  24   3        771.63        817.89        16.31 o                         
  -6  24   3          0.92         -0.33         4.09 o                         
  -5  24   3          1.37         -6.38         6.38 o                         
  -4  24   3        376.66        345.74        10.55 o                         
  -3  24   3        827.66        793.08        12.24 o                         
  -2  24   3        109.62        112.78         6.51 o                         
  -1  24   3        190.92        169.10         7.05 o                         
   0  24   3        269.39        258.90         8.75 o                         
   1  24   3         47.83         44.03         5.83 o                         
   2  24   3         87.56         72.46         7.44 o                         
   3  24   3        383.53        397.38        10.94 o                         
   4  24   3          0.69          2.96         6.11 o                         
   5  24   3         32.16         42.16         6.18 o                         
   6  24   3        479.13        477.54         9.17 o                         
   7  24   3         15.09         10.43         5.41 o                         
   8  24   3        788.47        794.67        12.96 o                         
   9  24   3        168.43        168.15         7.11 o                         
  10  24   3        140.88        122.81         7.24 o                         
  11  24   3        113.76         86.17         7.79 o                         
  12  24   3         20.66         26.53         7.91 o                         
  13  24   3         56.53         49.71        10.41 o                         
  14  24   3        186.72        223.15        15.50 o                         
 -13  25   3         42.36         46.69        11.22 o                         
 -12  25   3         40.02         35.73        10.56 o                         
 -11  25   3          0.60         -4.30         9.96 o                         
 -10  25   3         13.16         27.17         8.77 o                         
  -9  25   3         42.74         63.30         8.34 o                         
  -8  25   3        161.19        157.56         9.04 o                         
  -7  25   3          2.51         13.42         8.20 o                         
  -6  25   3         43.32         42.99         6.91 o                         
  -5  25   3         60.67         59.55         7.00 o                         
  -4  25   3         96.93        108.66         7.36 o                         
  -3  25   3         20.29         20.73         5.70 o                         
  -2  25   3        140.94        142.97         7.08 o                         
  -1  25   3         42.69         46.49         5.92 o                         
   0  25   3        279.18        256.04         8.91 o                         
   1  25   3         32.63         28.17         7.00 o                         
   2  25   3         70.33         64.78         7.38 o                         
   3  25   3        191.31        192.30         9.06 o                         
   4  25   3        174.46        180.24         9.17 o                         
   5  25   3         12.91         14.52         6.05 o                         
   6  25   3        151.31        172.92         8.44 o                         
   7  25   3        205.84        222.68        10.83 o                         
   8  25   3         59.54         66.91         6.83 o                         
   9  25   3          1.69          3.44         6.09 o                         
  10  25   3          6.29         11.01         7.96 o                         
  11  25   3         27.32         30.81        10.51 o                         
  12  25   3          5.60         -7.58        11.49 o                         
  13  25   3          0.15         -7.34        13.36 o                         
 -13  26   3          4.63         18.29        11.05 o                         
 -12  26   3         65.30         85.62        11.47 o                         
 -11  26   3          0.57         -3.91        10.23 o                         
 -10  26   3        102.27        103.40        11.30 o                         
  -9  26   3          0.23         -0.41         9.41 o                         
  -8  26   3        124.65        122.07        11.93 o                         
  -7  26   3        749.62        737.78        15.93 o                         
  -6  26   3        267.56        265.74        10.19 o                         
  -5  26   3        378.01        396.67        10.62 o                         
  -4  26   3          1.13          5.19         6.65 o                         
  -3  26   3        102.35        108.08         7.81 o                         
  -2  26   3        256.96        230.02         8.29 o                         
  -1  26   3        128.24         96.58         7.09 o                         
   0  26   3        158.44        181.91         8.43 o                         
   1  26   3         36.54         26.99         7.76 o                         
   2  26   3        533.94        541.12        12.68 o                         
   3  26   3        152.56        158.74         8.87 o                         
   4  26   3        485.89        487.97        13.21 o                         
   5  26   3          6.44          5.35         6.80 o                         
   6  26   3          1.69          2.52         6.91 o                         
   7  26   3         10.61          4.70         7.49 o                         
   8  26   3          3.63          0.66         8.16 o                         
   9  26   3        605.69        625.59        14.03 o                         
  10  26   3         14.61         29.84         9.83 o                         
  11  26   3        229.68        241.74        14.88 o                         
  12  26   3        185.51        193.61        14.29 o                         
  13  26   3          6.23          0.40        13.71 o                         
 -12  27   3          2.84          6.39        11.02 o                         
 -11  27   3        227.72        228.07        12.94 o                         
 -10  27   3         43.26         63.52        11.12 o                         
  -9  27   3         44.17         34.25         9.57 o                         
  -8  27   3        136.32        139.39        10.15 o                         
  -7  27   3        160.02        169.43        10.93 o                         
  -6  27   3        327.82        345.15        12.17 o                         
  -5  27   3        145.87        151.77         8.53 o                         
  -4  27   3        648.53        663.15        12.58 o                         
  -3  27   3         75.60         78.36         7.67 o                         
  -2  27   3        609.44        642.78        13.37 o                         
  -1  27   3        189.07        185.02         8.25 o                         
   0  27   3        675.45        634.79        14.81 o                         
   1  27   3          0.01         -1.99         8.17 o                         
   2  27   3          0.17          7.36         7.53 o                         
   3  27   3         56.57         57.22         7.86 o                         
   4  27   3          1.86         10.42         8.17 o                         
   5  27   3        296.14        291.50        11.22 o                         
   6  27   3        191.24        172.55         8.79 o                         
   7  27   3         32.98         37.16         9.00 o                         
   8  27   3          3.22         -9.21         9.69 o                         
   9  27   3          0.65          9.54        10.03 o                         
  10  27   3        459.89        476.54        15.26 o                         
  11  27   3         18.41         11.38        11.66 o                         
  12  27   3         29.74         24.64        16.20 o                         
 -12  28   3         23.56         24.70        11.36 o                         
 -11  28   3          2.78          6.41        10.95 o                         
 -10  28   3          0.90         15.33        10.82 o                         
  -9  28   3          4.29          4.09         9.17 o                         
  -8  28   3        107.87        104.49        10.02 o                         
  -7  28   3         10.35         15.65        11.28 o                         
  -6  28   3         58.34         74.58         9.56 o                         
  -5  28   3         94.11        103.61         9.16 o                         
  -4  28   3         17.48         18.00         7.13 o                         
  -3  28   3         67.72         53.31         7.76 o                         
  -2  28   3          2.87          1.85         7.50 o                         
  -1  28   3        473.93        493.93        14.40 o                         
   0  28   3        319.60        333.81        11.88 o                         
   1  28   3         87.34         85.00         9.06 o                         
   2  28   3          3.36         -2.61         7.93 o                         
   3  28   3         11.49          0.05         7.74 o                         
   4  28   3         47.46         55.94         9.30 o                         
   5  28   3        125.36        117.77        10.03 o                         
   6  28   3          4.94          3.99         8.33 o                         
   7  28   3        237.83        271.82        11.53 o                         
   8  28   3         12.46          6.06         9.74 o                         
   9  28   3         27.74         22.14        10.54 o                         
  10  28   3         77.92         93.36        12.61 o                         
  11  28   3          7.70         -4.87        11.86 o                         
  12  28   3         41.22         30.20        16.73 o                         
 -11  29   3          6.96          7.88        11.18 o                         
 -10  29   3         14.63         24.20        10.76 o                         
  -9  29   3         33.45         42.51         9.84 o                         
  -8  29   3        175.81        199.45        12.30 o                         
  -7  29   3          1.24          7.81        10.31 o                         
  -6  29   3        112.60        128.41        10.36 o                         
  -5  29   3        209.26        205.79         9.14 o                         
  -4  29   3         70.01         50.04         7.61 o                         
  -3  29   3        237.27        248.75        10.09 o                         
  -2  29   3        212.98        227.11        11.38 o                         
  -1  29   3         20.45         19.76         8.32 o                         
   0  29   3         81.92         81.27        10.33 o                         
   1  29   3         78.32         65.56         9.21 o                         
   2  29   3          3.79          1.96         9.19 o                         
   3  29   3         62.50         68.14         9.18 o                         
   4  29   3        313.60        336.77        12.31 o                         
   5  29   3          7.26          2.59         9.48 o                         
   6  29   3        230.02        224.52        11.11 o                         
   7  29   3         69.05         82.84         9.61 o                         
   8  29   3        157.62        143.33        12.55 o                         
   9  29   3         22.49         19.53        10.81 o                         
  10  29   3         26.31         20.52        11.80 o                         
  11  29   3         25.29         17.95        12.04 o                         
 -11  30   3         28.48         57.87        11.92 o                         
 -10  30   3          0.00          4.43        11.91 o                         
  -9  30   3          0.51         -0.67        10.58 o                         
  -8  30   3         50.30         42.64        10.63 o                         
  -7  30   3          1.01         12.08        10.43 o                         
  -6  30   3         22.55         39.01        10.09 o                         
  -5  30   3          1.36          7.34         8.00 o                         
  -4  30   3         37.97         35.38         7.70 o                         
  -3  30   3        127.07        161.50        11.68 o                         
  -2  30   3        171.14        182.95        11.76 o                         
  -1  30   3          3.54          0.92         8.61 o                         
   0  30   3         12.30         12.34        10.02 o                         
   1  30   3          0.54         -7.78         9.09 o                         
   2  30   3        415.92        424.32        13.58 o                         
   3  30   3          6.67         -2.13         8.89 o                         
   4  30   3         15.51         20.22         9.13 o                         
   5  30   3         88.98        101.77         9.93 o                         
   6  30   3         29.47         38.25         9.50 o                         
   7  30   3          0.41         -2.97         9.19 o                         
   8  30   3         15.12         18.59        10.96 o                         
   9  30   3        257.56        311.47        14.79 o                         
  10  30   3         14.52         17.59        12.95 o                         
 -10  31   3         99.95        120.72        13.61 o                         
  -9  31   3         25.65         39.01        11.08 o                         
  -8  31   3          5.30         13.54        10.93 o                         
  -7  31   3         36.72         50.64        11.27 o                         
  -6  31   3        562.49        639.61        17.16 o                         
  -5  31   3        220.04        270.74        11.84 o                         
  -4  31   3         71.71         83.10         8.89 o                         
  -3  31   3         20.29         18.54         9.78 o                         
  -2  31   3          3.20         -9.53        10.12 o                         
  -1  31   3          8.05          4.84         8.94 o                         
   0  31   3        157.14        153.63        12.27 o                         
   1  31   3        356.77        379.56        16.58 o                         
   2  31   3         15.18         17.54        10.23 o                         
   3  31   3         15.45         16.82         9.54 o                         
   4  31   3          0.91         -0.32         9.40 o                         
   5  31   3          0.19          7.22         9.36 o                         
   6  31   3          7.87         20.49         9.48 o                         
   7  31   3         53.61         59.02        11.53 o                         
   8  31   3        269.73        310.18        14.36 o                         
   9  31   3          4.42          2.48        11.17 o                         
  10  31   3         74.01         70.29        13.70 o                         
  -9  32   3        140.35        162.03        12.95 o                         
  -8  32   3          7.53          2.78        11.34 o                         
  -7  32   3          2.29         10.01        11.17 o                         
  -6  32   3         17.03         18.92        10.17 o                         
  -5  32   3        171.80        173.79        11.60 o                         
  -4  32   3        213.65        240.93        12.17 o                         
  -3  32   3         12.72          7.05        10.01 o                         
  -2  32   3          3.94         -9.96        10.72 o                         
  -1  32   3        254.16        278.05        12.36 o                         
   0  32   3         11.71          0.61        10.53 o                         
   1  32   3        427.98        454.99        18.11 o                         
   2  32   3         51.84         36.46        10.86 o                         
   3  32   3          2.20          1.31        10.80 o                         
   4  32   3         29.75         29.85        10.01 o                         
   5  32   3         13.69         13.09         9.64 o                         
   6  32   3        143.65        161.07        11.25 o                         
   7  32   3         69.17         73.39        11.49 o                         
   8  32   3        242.50        253.71        14.67 o                         
   9  32   3         15.29         12.32        11.41 o                         
  -8  33   3         28.18         39.37        14.13 o                         
  -7  33   3          6.21          8.37        11.92 o                         
  -6  33   3         16.53         25.85        11.20 o                         
  -5  33   3         14.01          9.15         9.99 o                         
  -4  33   3          3.47         11.19        10.14 o                         
  -3  33   3         15.10          9.71        10.87 o                         
  -2  33   3          0.08         -2.50        10.89 o                         
  -1  33   3          5.19         14.70         9.96 o                         
   0  33   3         21.89         20.85        10.98 o                         
   1  33   3         99.39         89.62        12.54 o                         
   2  33   3         69.02         73.23        11.62 o                         
   3  33   3         21.83         14.22        11.74 o                         
   4  33   3         85.35         78.92        11.42 o                         
   5  33   3         53.30         43.45        10.00 o                         
   6  33   3         84.70        104.95        11.51 o                         
   7  33   3        110.71        120.71        12.48 o                         
   8  33   3         19.42         17.27        11.62 o                         
  -7  34   3          0.09         -2.25        13.43 o                         
  -6  34   3          2.46          4.42        11.91 o                         
  -5  34   3          6.23          6.74        12.28 o                         
  -4  34   3        350.88        395.85        15.56 o                         
  -3  34   3        167.66        175.32        14.59 o                         
  -2  34   3         24.22         37.69        11.52 o                         
  -1  34   3         51.07         47.99        10.48 o                         
   0  34   3         80.62        103.02        12.19 o                         
   1  34   3         45.56         44.65        12.48 o                         
   2  34   3         29.99         26.97        11.16 o                         
   3  34   3          3.23         -7.81        12.21 o                         
   4  34   3          2.07          7.02        11.24 o                         
   5  34   3          0.34          4.11        10.63 o                         
   6  34   3         77.41         93.49        12.12 o                         
   7  34   3          1.77          5.27        11.75 o                         
  -5  35   3         15.99         27.76        12.99 o                         
  -4  35   3         28.40         32.81        12.17 o                         
  -3  35   3         65.43         71.00        13.38 o                         
  -2  35   3          2.35         -2.29        11.64 o                         
  -1  35   3        151.81        172.93        12.55 o                         
   0  35   3         25.16         30.68        12.61 o                         
   1  35   3          2.98          0.32        12.18 o                         
   2  35   3         48.04         38.76        11.61 o                         
   3  35   3          1.72         -7.14        12.58 o                         
   4  35   3          3.47          2.62        12.08 o                         
   5  35   3         57.76         61.44        12.62 o                         
  -4  36   3        189.05        214.73        15.42 o                         
  -3  36   3         60.51         70.05        15.14 o                         
  -2  36   3          2.14         -4.81        14.04 o                         
  -1  36   3         45.46         32.49        12.14 o                         
   0  36   3          0.67         -1.42        12.65 o                         
   1  36   3          2.07          3.86        12.53 o                         
   2  36   3         46.23         53.47        12.18 o                         
   3  36   3          1.87          7.36        12.08 o                         
   4  36   3          0.02         13.67        12.23 o                         
 -18   0   4         68.98         55.80        16.15 o                         
 -17   0   4         55.62         21.82        13.38 o                         
 -16   0   4         13.11          1.62        12.78 o                         
 -15   0   4          0.12          7.72         8.66 o                         
 -14   0   4          3.00         -2.56         8.27 o                         
 -13   0   4        552.80        536.62        12.08 o                         
 -12   0   4       3156.83       3144.15        33.59 o                         
 -11   0   4        766.70        827.49        18.75 o                         
 -10   0   4       7624.26       7371.59        67.44 o                         
  -9   0   4       1391.00       1236.82        22.07 o                         
  -8   0   4        620.21        598.72        11.15 o                         
  -7   0   4       1709.13       1724.85        18.82 o                         
  -6   0   4        545.33        569.68         9.29 o                         
  -5   0   4      11197.61      11445.92        90.04 o                         
  -4   0   4        512.66        514.12         8.42 o                         
  -3   0   4         69.39         72.77         2.85 o                         
  -2   0   4          2.56          5.10         1.83 o                         
  -1   0   4       1440.33       1468.77        13.15 o                         
   0   0   4       1255.68       1123.50        12.91 o                         
   1   0   4      58144.11      63062.81       356.17 o                         
   2   0   4      98537.85     103357.65       618.41 o                         
   3   0   4         22.93         59.60         2.44 o                         
   4   0   4         14.82         21.84         2.97 o                         
   5   0   4        181.65        251.35         5.90 o                         
   6   0   4        168.18        194.52         4.56 o                         
   7   0   4        181.52        196.13         4.87 o                         
   8   0   4       1628.24       1782.56        19.42 o                         
   9   0   4          0.39         -1.40         5.00 o                         
  10   0   4       1026.72       1048.50        25.51 o                         
  11   0   4        125.75        117.98         7.45 o                         
  12   0   4       1310.53       1308.52        20.31 o                         
  13   0   4        158.68        165.96         9.33 o                         
  14   0   4        119.49        122.93         9.44 o                         
  15   0   4        122.43        127.78        10.12 o                         
  16   0   4         35.06         22.66        10.18 o                         
  17   0   4        160.17        157.94        14.87 o                         
  18   0   4         55.78         57.47        13.06 o                         
 -18   1   4         29.69          4.96        12.01 o                         
 -17   1   4         14.85          2.47         9.10 o                         
 -16   1   4        367.51        374.19        12.77 o                         
 -15   1   4         16.01         15.65         6.09 o                         
 -14   1   4         10.60          4.78         5.44 o                         
 -13   1   4         42.72         55.62         4.91 o                         
 -12   1   4          3.71         26.97         4.96 o                         
 -11   1   4        439.44        484.72        10.92 o                         
 -10   1   4        663.99        683.98        11.48 o                         
  -9   1   4       3294.67       3006.84        21.72 o                         
  -8   1   4          0.67         11.97         2.77 o                         
  -7   1   4       1759.11       1863.39        13.32 o                         
  -6   1   4          8.12          7.71         2.03 o                         
  -5   1   4        945.29       1060.69         8.44 o                         
  -4   1   4       1263.23       1228.63         9.72 o                         
  -3   1   4        444.52        430.81         3.92 o                         
  -2   1   4       3134.19       3692.77        17.45 o                         
  -1   1   4       2276.24       2416.55        12.89 o                         
   0   1   4      13272.91      13473.95        51.06 o                         
   1   1   4      58353.00      61416.78       226.52 o                         
   2   1   4      14244.07      15179.71        66.11 o                         
   3   1   4       2460.68       2508.23        11.81 o                         
   4   1   4        279.19        349.22         3.49 o                         
   5   1   4       1151.55       1057.82         7.33 o                         
   6   1   4        488.20        515.08         5.54 o                         
   7   1   4        601.84        542.93         6.60 o                         
   8   1   4       3063.76       3216.39        20.57 o                         
   9   1   4         21.41         21.96         3.37 o                         
  10   1   4        193.51        212.57         9.13 o                         
  11   1   4        197.29        216.41         9.00 o                         
  12   1   4         93.10        109.64         7.29 o                         
  13   1   4         75.53         85.41         5.93 o                         
  14   1   4         12.17          5.01         5.96 o                         
  15   1   4        366.64        354.48         9.01 o                         
  16   1   4          0.16         -0.68         7.26 o                         
  17   1   4         74.36         84.54         9.05 o                         
  18   1   4         13.58         13.88         8.96 o                         
 -18   2   4         61.10         38.29        11.82 o                         
 -17   2   4        161.74        164.16        12.91 o                         
 -16   2   4          3.12         18.59         9.09 o                         
 -15   2   4         63.02         59.39         6.85 o                         
 -14   2   4          4.43         11.10         6.43 o                         
 -13   2   4         24.95         27.74         5.10 o                         
 -12   2   4       1195.56       1241.35        17.97 o                         
 -11   2   4        424.59        389.81         7.11 o                         
 -10   2   4       4564.16       4378.30        32.17 o                         
  -9   2   4         75.46        121.61         4.52 o                         
  -8   2   4       1765.76       1745.21        13.68 o                         
  -7   2   4       1499.86       1526.46        11.68 o                         
  -6   2   4        722.32        748.17         7.30 o                         
  -5   2   4       2501.68       2800.96        18.19 o                         
  -4   2   4        521.59        636.49         5.37 o                         
  -3   2   4       3214.09       3368.66        21.44 o                         
  -2   2   4       3008.30       2917.73        14.99 o                         
  -1   2   4      22386.55      22538.52        92.67 o                         
   0   2   4       1578.20       1585.91         7.66 o                         
   1   2   4       3549.88       3812.86        16.72 o                         
   2   2   4      15666.10      16105.92        73.19 o                         
   3   2   4        174.32        164.15         2.85 o                         
   4   2   4       1613.15       1748.51         9.61 o                         
   5   2   4       1127.71       1209.35         9.31 o                         
   6   2   4       1041.27       1073.06         7.60 o                         
   7   2   4        282.49        259.51         4.02 o                         
   8   2   4          7.61          5.04         3.04 o                         
   9   2   4        454.25        485.54         6.91 o                         
  10   2   4         92.63         84.29         3.76 o                         
  11   2   4        151.10        156.62         6.88 o                         
  12   2   4        572.91        625.03        11.26 o                         
  13   2   4         74.37         92.92         6.63 o                         
  14   2   4        168.02        188.19        14.07 o                         
  15   2   4         17.94         14.95         6.97 o                         
  16   2   4         30.05         18.43         7.92 o                         
  17   2   4          0.02         -9.06         9.06 o                         
  18   2   4          7.14          8.67         9.89 o                         
 -18   3   4        294.06        259.42        12.58 o                         
 -17   3   4          4.47          6.86        11.19 o                         
 -16   3   4        264.08        251.47        15.29 o                         
 -15   3   4          4.86         -1.19         6.95 o                         
 -14   3   4        155.30        171.78        10.77 o                         
 -13   3   4         14.58         11.34         5.23 o                         
 -12   3   4        375.75        373.02         7.63 o                         
 -11   3   4        790.10        752.53         9.14 o                         
 -10   3   4       1122.71       1042.80        10.72 o                         
  -9   3   4       2134.81       2065.27        20.38 o                         
  -8   3   4          0.22          1.48         2.60 o                         
  -7   3   4         21.35         11.31         2.33 o                         
  -6   3   4        741.74        755.64         6.69 o                         
  -5   3   4        869.78        857.63         8.96 o                         
  -4   3   4         86.59         67.00         2.56 o                         
  -3   3   4          0.12         10.34         1.60 o                         
  -2   3   4       1038.85       1196.96         7.16 o                         
  -1   3   4        442.93        518.96         4.35 o                         
   0   3   4        509.42        529.05         4.43 o                         
   1   3   4       2436.94       2568.17        15.78 o                         
   2   3   4        707.76        812.12         5.29 o                         
   3   3   4        501.89        567.84         3.81 o                         
   4   3   4        168.76        158.75         2.59 o                         
   5   3   4       2196.84       2575.04        14.88 o                         
   6   3   4       1329.10       1288.59         9.64 o                         
   7   3   4        550.04        532.26         5.63 o                         
   8   3   4          0.02         -0.33         2.98 o                         
   9   3   4        500.24        481.05         5.81 o                         
  10   3   4          0.48          2.76         3.05 o                         
  11   3   4         30.55         30.94         4.26 o                         
  12   3   4        736.35        752.18        13.81 o                         
  13   3   4        641.59        668.05        14.63 o                         
  14   3   4          8.07          3.13         6.99 o                         
  15   3   4        599.37        582.96        15.67 o                         
  16   3   4          9.90          8.12         7.90 o                         
  17   3   4          1.89          1.71         8.85 o                         
  18   3   4          3.21         -2.52         9.40 o                         
 -18   4   4         44.18         45.27        10.74 o                         
 -17   4   4        207.94        221.65        12.62 o                         
 -16   4   4         18.58         20.73         8.81 o                         
 -15   4   4         63.38         52.09         7.70 o                         
 -14   4   4          9.98         25.24         6.77 o                         
 -13   4   4        119.21        126.25         6.66 o                         
 -12   4   4        103.49        108.49         5.34 o                         
 -11   4   4        213.12        191.62         4.66 o                         
 -10   4   4        222.68        188.97         4.72 o                         
  -9   4   4         27.78         35.04         3.14 o                         
  -8   4   4         12.87         37.80         2.45 o                         
  -7   4   4        819.06        886.25        10.10 o                         
  -6   4   4        229.78        266.48         4.69 o                         
  -5   4   4       7224.40       8184.01        47.56 o                         
  -4   4   4       1104.45       1333.00         8.78 o                         
  -3   4   4       1024.53        962.46         6.82 o                         
  -2   4   4        248.59        275.05         2.73 o                         
  -1   4   4       4566.15       4316.25        22.26 o                         
   0   4   4       1084.17       1112.83         5.22 o                         
   1   4   4        621.69        726.77         6.64 o                         
   2   4   4       2034.87       2257.81        11.02 o                         
   3   4   4        441.86        476.09         3.72 o                         
   4   4   4          0.20         23.43         6.55 o                         
   5   4   4        107.95        107.26         2.65 o                         
   6   4   4         12.99         15.59         1.93 o                         
   7   4   4        955.90        903.18         7.92 o                         
   8   4   4        662.71        694.30         8.85 o                         
   9   4   4         64.81         70.96         3.88 o                         
  10   4   4        143.85        143.27         4.40 o                         
  11   4   4         87.07         91.04         5.09 o                         
  12   4   4          7.99         18.61         5.39 o                         
  13   4   4        160.25        151.64         8.09 o                         
  14   4   4         47.41         41.21         8.07 o                         
  15   4   4         27.23         36.82         8.21 o                         
  16   4   4         14.62         16.04         8.44 o                         
  17   4   4         17.65         14.89         8.74 o                         
  18   4   4         74.18         71.82        10.12 o                         
 -18   5   4         19.01         -0.36         9.45 o                         
 -17   5   4          0.40         -4.38         9.31 o                         
 -16   5   4        135.77        220.98        32.67 o                         
 -15   5   4          4.34          1.27         7.32 o                         
 -14   5   4        354.11        393.68        24.94 o                         
 -13   5   4          1.81          8.94         4.45 o                         
 -12   5   4        428.48        406.94         7.84 o                         
 -11   5   4         88.00         74.08         5.07 o                         
 -10   5   4         17.80         10.06         3.20 o                         
  -9   5   4        528.33        448.79         9.61 o                         
  -8   5   4        732.42        714.91         8.64 o                         
  -7   5   4       1195.75       1133.62        10.32 o                         
  -6   5   4       1840.94       1927.88        13.81 o                         
  -5   5   4        221.23        207.81         5.22 o                         
  -4   5   4        148.22        191.33         3.10 o                         
  -3   5   4        389.42        354.04         3.52 o                         
  -2   5   4       4395.41       4733.57        22.82 o                         
  -1   5   4       2077.49       2107.61         9.62 o                         
   0   5   4        242.04        265.48         2.39 o                         
   1   5   4       3829.06       3658.13        15.97 o                         
   2   5   4       2296.77       2458.20        12.10 o                         
   3   5   4         14.51          6.40         1.61 o                         
   4   5   4       4691.00       5141.50        26.54 o                         
   5   5   4       2054.04       2223.84        14.28 o                         
   6   5   4        480.86        469.15         4.40 o                         
   7   5   4        700.31        751.58         6.82 o                         
   8   5   4        498.10        526.56         6.35 o                         
   9   5   4        367.59        340.25         6.30 o                         
  10   5   4       2123.27       2084.27        17.92 o                         
  11   5   4         32.96         42.15         4.58 o                         
  12   5   4        297.46        315.10         9.65 o                         
  13   5   4        109.12        131.78         8.15 o                         
  14   5   4        299.93        276.42        10.32 o                         
  15   5   4        270.32        264.27        14.56 o                         
  16   5   4         32.86         36.46         7.88 o                         
  17   5   4         62.29         68.27         8.30 o                         
  18   5   4          4.90         12.09         8.68 o                         
 -18   6   4         36.22         32.62         9.50 o                         
 -17   6   4         50.76         54.48         9.09 o                         
 -16   6   4          5.19         21.47        10.97 o                         
 -15   6   4         45.62         73.72        20.00 o                         
 -14   6   4         96.83         99.62         7.07 o                         
 -13   6   4        596.91        626.30        10.15 o                         
 -12   6   4        430.01        409.94         7.23 o                         
 -11   6   4        757.71        771.62        12.78 o                         
 -10   6   4        292.31        288.77         6.25 o                         
  -9   6   4         53.64         66.20         4.20 o                         
  -8   6   4        392.61        360.05         5.12 o                         
  -7   6   4       1014.00        964.77         8.52 o                         
  -6   6   4        227.93        155.15         3.53 o                         
  -5   6   4         15.17         19.29         2.61 o                         
  -4   6   4        765.42        890.15         6.20 o                         
  -3   6   4        966.83        939.12         5.54 o                         
  -2   6   4       1013.91       1097.67         6.35 o                         
  -1   6   4      13615.70      14114.53        55.50 o                         
   0   6   4        898.75        888.84         4.76 o                         
   1   6   4       2724.78       2839.54        12.66 o                         
   2   6   4        841.17        898.24         5.19 o                         
   3   6   4        314.39        326.77         3.25 o                         
   4   6   4          8.60         17.71         1.69 o                         
   5   6   4       2661.96       2924.64        18.95 o                         
   6   6   4       1762.35       1732.32        10.62 o                         
   7   6   4        632.47        622.65         6.33 o                         
   8   6   4         32.15         43.53         3.22 o                         
   9   6   4       1500.50       1444.95        11.84 o                         
  10   6   4        141.97        148.66         7.60 o                         
  11   6   4        561.44        605.14         9.17 o                         
  12   6   4          8.87          9.21         5.19 o                         
  13   6   4        272.22        272.81         7.96 o                         
  14   6   4         54.63         69.88         8.19 o                         
  15   6   4         99.54        133.46         8.33 o                         
  16   6   4         64.88         74.77         8.65 o                         
  17   6   4          4.76         12.25         8.22 o                         
  18   6   4          8.71         11.85         9.26 o                         
 -18   7   4          1.18          2.62         9.46 o                         
 -17   7   4         24.48         27.48         8.58 o                         
 -16   7   4        129.87        114.03        12.15 o                         
 -15   7   4         25.66         80.30        26.32 o                         
 -14   7   4         28.75         29.52         6.53 o                         
 -13   7   4        287.17        267.33         8.52 o                         
 -12   7   4         81.11         78.40         5.61 o                         
 -11   7   4        541.98        557.96        10.03 o                         
 -10   7   4        247.66        273.03         7.34 o                         
  -9   7   4         31.91         53.17         8.40 o                         
  -8   7   4         35.22         33.92         3.01 o                         
  -7   7   4        918.84        865.33        12.08 o                         
  -6   7   4          8.82         14.04         2.32 o                         
  -5   7   4       1136.49       1065.60         8.48 o                         
  -4   7   4       4594.52       5236.12        26.45 o                         
  -3   7   4        362.84        521.99         5.67 o                         
  -2   7   4       2367.17       2415.74        13.14 o                         
  -1   7   4         57.61         63.26         1.81 o                         
   0   7   4      15275.95      16007.55        61.86 o                         
   1   7   4         62.15         91.85         2.35 o                         
   2   7   4        246.03        270.77         2.79 o                         
   3   7   4         16.23         23.74         1.91 o                         
   4   7   4         29.28         46.95         2.09 o                         
   5   7   4        577.95        498.43         4.77 o                         
   6   7   4        163.42        235.68         3.27 o                         
   7   7   4       1540.55       1589.91        11.70 o                         
   8   7   4         29.06         41.26         3.56 o                         
   9   7   4        722.47        700.69         9.70 o                         
  10   7   4        105.39        101.25         4.91 o                         
  11   7   4         74.80         86.24         5.31 o                         
  12   7   4         74.22         78.89         5.76 o                         
  13   7   4        467.58        456.66         9.64 o                         
  14   7   4        180.52        184.21         8.48 o                         
  15   7   4        662.94        742.17        26.45 o                         
  16   7   4        297.81        337.59        11.08 o                         
  17   7   4         69.10         77.31         9.03 o                         
  18   7   4         14.78          5.43         9.36 o                         
 -18   8   4         27.38         28.89         9.71 o                         
 -17   8   4         11.79          9.13         8.95 o                         
 -16   8   4         10.76         80.17        41.23 o                         
 -15   8   4         13.68         16.68         7.45 o                         
 -14   8   4         62.61         63.74         9.24 o                         
 -13   8   4        159.64        160.69         7.00 o                         
 -12   8   4        281.59        299.16         8.00 o                         
 -11   8   4         20.39         21.44         4.32 o                         
 -10   8   4        465.26        509.41        10.43 o                         
  -9   8   4         53.87         51.08         3.52 o                         
  -8   8   4         20.03         20.47         2.71 o                         
  -7   8   4       3324.86       3103.14        23.66 o                         
  -6   8   4       1805.32       1590.24        12.43 o                         
  -5   8   4       1282.88       1473.13        11.18 o                         
  -4   8   4        216.08        300.44         4.31 o                         
  -3   8   4         48.55         58.74         2.07 o                         
  -2   8   4       3777.44       4530.41        23.75 o                         
  -1   8   4         11.68         12.05         1.75 o                         
   0   8   4        635.38        551.49         3.94 o                         
   1   8   4        205.76        193.65         2.72 o                         
   2   8   4       4684.54       4868.31        22.43 o                         
   3   8   4         87.92        112.76         2.30 o                         
   4   8   4        535.29        465.76         4.43 o                         
   5   8   4       1278.94       1391.18         9.41 o                         
   6   8   4        190.03        197.69         3.26 o                         
   7   8   4        192.61        229.92         6.29 o                         
   8   8   4        323.87        321.54         4.80 o                         
   9   8   4        790.14        796.69         9.33 o                         
  10   8   4        445.09        422.73         7.91 o                         
  11   8   4       1056.02       1065.56        12.18 o                         
  12   8   4         75.23         62.69         5.57 o                         
  13   8   4        197.75        181.49         7.41 o                         
  14   8   4         27.96         19.88         7.14 o                         
  15   8   4         27.31         44.01         7.98 o                         
  16   8   4        200.21        183.64         9.87 o                         
  17   8   4          8.10          2.61         9.32 o                         
  18   8   4          9.79         10.67         9.50 o                         
 -18   9   4          5.96         16.38        10.89 o                         
 -17   9   4         67.06         76.35         9.94 o                         
 -16   9   4          8.11         -5.99         9.41 o                         
 -15   9   4         88.35         80.90         7.77 o                         
 -14   9   4         76.95         58.83         6.63 o                         
 -13   9   4         11.47         26.14         6.21 o                         
 -12   9   4          5.20          0.96         4.88 o                         
 -11   9   4          4.13         12.96         4.55 o                         
 -10   9   4        103.81         83.58         4.99 o                         
  -9   9   4        160.44        139.00         4.60 o                         
  -8   9   4        321.55        333.62         6.17 o                         
  -7   9   4        762.44        776.73         9.52 o                         
  -6   9   4        390.08        409.25         6.02 o                         
  -5   9   4         90.93        113.36         3.32 o                         
  -4   9   4         24.95         36.46         1.76 o                         
  -3   9   4         17.11         28.20         1.86 o                         
  -2   9   4       3136.49       3476.26        17.25 o                         
  -1   9   4        810.51        777.57         5.67 o                         
   0   9   4         31.76         27.72         2.00 o                         
   1   9   4        161.62        138.95         2.76 o                         
   2   9   4       3832.54       4213.95        21.48 o                         
   3   9   4         46.80         33.36         1.72 o                         
   4   9   4        165.12        222.36         3.04 o                         
   5   9   4        944.39       1052.12         7.59 o                         
   6   9   4        250.55        301.47         6.06 o                         
   7   9   4        362.29        421.77         5.13 o                         
   8   9   4       1552.29       1656.53        12.52 o                         
   9   9   4         88.69         77.57         3.87 o                         
  10   9   4        691.65        689.14         9.88 o                         
  11   9   4        119.70        128.19         6.24 o                         
  12   9   4         66.56         58.88         5.59 o                         
  13   9   4        150.56        160.14         7.34 o                         
  14   9   4          8.20         38.95        10.52 o                         
  15   9   4        194.81        217.38         9.68 o                         
  16   9   4        216.88        200.34        10.34 o                         
  17   9   4         18.27         27.09         9.52 o                         
  18   9   4          0.44          8.15         9.34 o                         
 -18  10   4          0.28         -4.78        12.05 o                         
 -17  10   4         14.83         14.71         9.64 o                         
 -16  10   4          0.15         -8.29         9.01 o                         
 -15  10   4          7.01         -3.05         7.28 o                         
 -14  10   4         87.43         75.81         7.26 o                         
 -13  10   4        527.55        561.36        12.87 o                         
 -12  10   4         60.88         61.33         5.37 o                         
 -11  10   4        259.24        267.30         8.33 o                         
 -10  10   4        154.16        115.87         5.21 o                         
  -9  10   4        461.03        386.72         6.67 o                         
  -8  10   4        993.69        888.10        11.60 o                         
  -7  10   4       1304.28       1319.16        11.57 o                         
  -6  10   4       1752.11       1617.55        14.34 o                         
  -5  10   4       1355.66       1416.49        10.16 o                         
  -4  10   4         20.54         47.42         2.17 o                         
  -3  10   4        644.26        578.06         4.76 o                         
  -2  10   4        655.84        739.84         5.47 o                         
  -1  10   4        323.15        296.94         3.18 o                         
   0  10   4          5.81          4.14         2.06 o                         
   1  10   4       1616.53       1990.28        13.03 o                         
   2  10   4       4101.42       3834.86        20.24 o                         
   3  10   4         46.94         53.45         1.88 o                         
   4  10   4       1720.81       1731.42        11.02 o                         
   5  10   4        407.01        410.66         4.75 o                         
   6  10   4         46.43         64.49         2.69 o                         
   7  10   4          5.69          7.06         2.68 o                         
   8  10   4       1090.59       1105.85         9.76 o                         
   9  10   4        241.42        264.28         5.16 o                         
  10  10   4        103.76        131.57         8.20 o                         
  11  10   4       1823.10       1881.28        17.90 o                         
  12  10   4         17.20         36.56         5.77 o                         
  13  10   4         66.89         87.87         6.29 o                         
  14  10   4        254.12        249.82         9.47 o                         
  15  10   4         61.27         55.25         7.94 o                         
  16  10   4         64.17         53.48         8.93 o                         
  17  10   4         67.90         53.45         9.43 o                         
 -17  11   4         56.12         61.22        10.35 o                         
 -16  11   4          4.49         -1.73         8.49 o                         
 -15  11   4         94.03         73.99        10.22 o                         
 -14  11   4         29.79         38.02         7.22 o                         
 -13  11   4        123.79        130.63         6.42 o                         
 -12  11   4         49.15         54.75         5.67 o                         
 -11  11   4        372.56        379.22         7.34 o                         
 -10  11   4         24.81         34.07         4.42 o                         
  -9  11   4        766.13        755.46         8.44 o                         
  -8  11   4        217.81        190.80         5.06 o                         
  -7  11   4       1402.79       1520.75        13.00 o                         
  -6  11   4       1187.90       1162.72         9.92 o                         
  -5  11   4        320.76        288.73         4.06 o                         
  -4  11   4         69.98         63.07         2.45 o                         
  -3  11   4        216.64        253.19         3.52 o                         
  -2  11   4         78.55         58.81         2.06 o                         
  -1  11   4        158.63        167.74         2.78 o                         
   0  11   4       1090.38       1079.88         9.90 o                         
   1  11   4          0.30          1.15         1.83 o                         
   2  11   4         20.27         13.02         1.68 o                         
   3  11   4        185.23        164.54         2.84 o                         
   4  11   4        170.92        190.10         3.52 o                         
   5  11   4       3644.88       3566.96        21.93 o                         
   6  11   4         50.14         42.72         2.52 o                         
   7  11   4       1727.75       1750.50        13.22 o                         
   8  11   4       3818.35       3732.52        23.87 o                         
   9  11   4        743.38        654.83         7.93 o                         
  10  11   4        632.58        596.06         8.50 o                         
  11  11   4         37.78         47.19         5.23 o                         
  12  11   4        176.62        149.01         6.33 o                         
  13  11   4        239.27        245.07         7.85 o                         
  14  11   4         94.08         95.19         7.92 o                         
  15  11   4         60.53         75.51         8.68 o                         
  16  11   4          0.07         -5.14         8.47 o                         
  17  11   4         92.95        105.62         9.86 o                         
 -17  12   4         13.11          3.91        11.52 o                         
 -16  12   4          7.02          2.16         9.54 o                         
 -15  12   4          0.80          0.49         9.74 o                         
 -14  12   4        185.05        150.37         8.57 o                         
 -13  12   4          0.58          8.73         6.23 o                         
 -12  12   4        223.90        206.88         8.51 o                         
 -11  12   4          0.55         -4.67         4.67 o                         
 -10  12   4          5.66          9.74         4.50 o                         
  -9  12   4        648.32        554.63         7.79 o                         
  -8  12   4       2370.85       2182.09        16.98 o                         
  -7  12   4         33.53         17.06         3.36 o                         
  -6  12   4        120.06         81.89         3.53 o                         
  -5  12   4        738.55        660.91         6.71 o                         
  -4  12   4       1640.53       1496.79        10.39 o                         
  -3  12   4       1161.17       1188.60         8.38 o                         
  -2  12   4        285.25        245.91         3.14 o                         
  -1  12   4       3702.79       3804.31        21.58 o                         
   0  12   4        230.90        300.19         3.75 o                         
   1  12   4       1366.23       1455.68        10.94 o                         
   2  12   4        683.97        691.20         5.54 o                         
   3  12   4        163.12        144.30         3.05 o                         
   4  12   4         23.53         16.88         2.25 o                         
   5  12   4        224.78        234.12         4.43 o                         
   6  12   4       1463.72       1482.31        11.54 o                         
   7  12   4        492.17        440.50         6.46 o                         
   8  12   4        530.78        570.24         6.89 o                         
   9  12   4        424.81        407.09         6.49 o                         
  10  12   4         41.83         43.67         4.37 o                         
  11  12   4         10.86          4.19         5.15 o                         
  12  12   4         58.53         62.87         6.02 o                         
  13  12   4        194.27        175.44         7.47 o                         
  14  12   4         86.28        119.55         8.67 o                         
  15  12   4         67.74         87.05         8.93 o                         
  16  12   4         19.96         19.28         8.82 o                         
  17  12   4         38.94         29.19         9.04 o                         
 -17  13   4          0.35         -2.51        11.45 o                         
 -16  13   4         39.45         48.62         9.67 o                         
 -15  13   4        163.69        150.66        11.45 o                         
 -14  13   4        349.72        338.14        11.86 o                         
 -13  13   4        281.57        254.58         9.30 o                         
 -12  13   4         79.57         74.74         5.92 o                         
 -11  13   4         41.98         29.81         5.18 o                         
 -10  13   4          6.84         -3.54         4.72 o                         
  -9  13   4          0.05          0.70         3.98 o                         
  -8  13   4        401.58        425.11         7.82 o                         
  -7  13   4       2722.64       2421.58        19.62 o                         
  -6  13   4        343.17        302.09         4.41 o                         
  -5  13   4          4.68          6.24         2.54 o                         
  -4  13   4        345.56        330.16         4.42 o                         
  -3  13   4        809.98        846.55         6.96 o                         
  -2  13   4         13.07          9.21         1.83 o                         
  -1  13   4       3869.75       4037.61        21.49 o                         
   0  13   4        613.64        669.60         5.84 o                         
   1  13   4       4160.91       4057.37        25.75 o                         
   2  13   4       2216.33       2177.16        12.72 o                         
   3  13   4       2184.34       2100.82        14.51 o                         
   4  13   4        235.30        265.97         4.30 o                         
   5  13   4        468.25        446.74         6.01 o                         
   6  13   4          1.79          2.31         2.87 o                         
   7  13   4         15.10         34.21         3.71 o                         
   8  13   4        519.85        476.10         7.05 o                         
   9  13   4         60.89         52.42         3.52 o                         
  10  13   4       1006.59        953.62        10.75 o                         
  11  13   4        305.00        304.73         6.51 o                         
  12  13   4        182.67        182.20         6.90 o                         
  13  13   4         67.90         69.99         7.20 o                         
  14  13   4        361.00        364.73        11.15 o                         
  15  13   4          2.23         -3.61         8.29 o                         
  16  13   4        234.38        223.37        10.85 o                         
  17  13   4         59.04         62.31         9.39 o                         
 -17  14   4         20.83         22.29        11.16 o                         
 -16  14   4          8.22          1.92        11.13 o                         
 -15  14   4        473.55        460.33        13.66 o                         
 -14  14   4        779.03        836.92        16.20 o                         
 -13  14   4         53.62         69.29         7.74 o                         
 -12  14   4         67.84         78.12         7.32 o                         
 -11  14   4         33.74         26.35         5.16 o                         
 -10  14   4        234.09        186.39         6.77 o                         
  -9  14   4        283.80        261.46         5.94 o                         
  -8  14   4        178.77        168.76         6.91 o                         
  -7  14   4        275.47        341.52         6.32 o                         
  -6  14   4          0.31          3.84         2.34 o                         
  -5  14   4        122.47        137.57         3.63 o                         
  -4  14   4          0.04          0.67         2.49 o                         
  -3  14   4        998.85        970.36         7.81 o                         
  -2  14   4        125.93        121.89         2.57 o                         
  -1  14   4        128.16        126.84         2.32 o                         
   0  14   4        222.30        233.67         4.34 o                         
   1  14   4        405.45        480.75         5.07 o                         
   2  14   4        335.50        298.79         3.80 o                         
   3  14   4       1620.98       1493.64        11.45 o                         
   4  14   4          9.93          4.38         2.68 o                         
   5  14   4        194.90        207.09         4.68 o                         
   6  14   4          9.91          6.70         2.94 o                         
   7  14   4          1.19         14.78         3.72 o                         
   8  14   4        159.64        173.37         6.05 o                         
   9  14   4       2198.99       2075.76        17.09 o                         
  10  14   4        158.86        175.33         6.08 o                         
  11  14   4         68.65         71.17         5.32 o                         
  12  14   4        152.06        135.79         7.62 o                         
  13  14   4         35.70         34.65         7.18 o                         
  14  14   4        230.84        257.76         9.70 o                         
  15  14   4         28.45         20.54         8.48 o                         
  16  14   4          0.58          3.66         8.95 o                         
  17  14   4         30.32         28.99         9.08 o                         
 -17  15   4          0.16         -4.49        11.52 o                         
 -16  15   4          0.68         -2.66        11.08 o                         
 -15  15   4        160.52        200.44        11.49 o                         
 -14  15   4         60.07         79.77         8.24 o                         
 -13  15   4        200.60        226.71         9.94 o                         
 -12  15   4        253.65        258.75        10.22 o                         
 -11  15   4          0.15         -4.03         5.77 o                         
 -10  15   4        152.62        135.25         5.65 o                         
  -9  15   4        147.66        148.36         5.20 o                         
  -8  15   4         13.31          9.67         4.03 o                         
  -7  15   4        883.14        736.37        12.47 o                         
  -6  15   4         31.45         39.01         3.49 o                         
  -5  15   4         54.96         55.21         3.41 o                         
  -4  15   4         31.17         28.03         2.91 o                         
  -3  15   4        121.36        127.45         3.11 o                         
  -2  15   4        261.34        246.63         3.36 o                         
  -1  15   4          0.86          2.20         1.66 o                         
   0  15   4         36.65         50.50         2.37 o                         
   1  15   4       1284.73       1229.02        10.32 o                         
   2  15   4        617.34        662.29         6.41 o                         
   3  15   4       1187.65       1092.75         9.03 o                         
   4  15   4         80.63        106.58         3.55 o                         
   5  15   4       3424.67       3228.48        22.29 o                         
   6  15   4        618.04        555.89         6.69 o                         
   7  15   4        267.33        292.59         5.73 o                         
   8  15   4        366.52        339.94         6.48 o                         
   9  15   4         78.17         65.99         4.59 o                         
  10  15   4        172.89        183.75         6.30 o                         
  11  15   4         51.66         41.90         5.48 o                         
  12  15   4        253.94        244.30         8.90 o                         
  13  15   4         96.41         99.19         7.82 o                         
  14  15   4          2.29          2.65         7.46 o                         
  15  15   4         35.52         38.02         8.82 o                         
  16  15   4        258.58        273.39        11.56 o                         
  17  15   4         19.01         20.93         9.08 o                         
 -16  16   4          6.32          9.80        10.61 o                         
 -15  16   4        144.15        151.20        11.67 o                         
 -14  16   4         63.98         81.59         8.28 o                         
 -13  16   4         17.79         45.97         7.68 o                         
 -12  16   4         17.82         13.95         6.49 o                         
 -11  16   4          2.22         -1.65         5.93 o                         
 -10  16   4          9.08          8.77         4.86 o                         
  -9  16   4        147.83        151.59         6.27 o                         
  -8  16   4        594.10        600.89        10.07 o                         
  -7  16   4        120.80        101.43         5.28 o                         
  -6  16   4        150.84        150.29         5.53 o                         
  -5  16   4         31.26         35.72         3.64 o                         
  -4  16   4         19.98         18.73         3.13 o                         
  -3  16   4       1959.37       1878.80        11.95 o                         
  -2  16   4         83.70        100.03         2.61 o                         
  -1  16   4        759.49        645.99         5.71 o                         
   0  16   4         64.74         76.22         2.42 o                         
   1  16   4       1391.35       1182.53        10.09 o                         
   2  16   4        195.40        255.49         4.16 o                         
   3  16   4         95.42         95.31         3.09 o                         
   4  16   4       1560.25       1558.66        11.52 o                         
   5  16   4        477.50        389.83         5.29 o                         
   6  16   4       1673.21       1591.40        13.27 o                         
   7  16   4          1.19         -0.10         3.72 o                         
   8  16   4        135.72        139.20         4.98 o                         
   9  16   4         71.26         80.59         4.70 o                         
  10  16   4         89.96         89.72         5.12 o                         
  11  16   4          8.08         16.13         5.44 o                         
  12  16   4       1079.69       1076.44        13.96 o                         
  13  16   4         39.69         35.33         7.19 o                         
  14  16   4         64.88         61.29         7.96 o                         
  15  16   4         37.15         31.90         8.57 o                         
  16  16   4          0.41          9.73         8.89 o                         
 -16  17   4          1.50          0.55        10.17 o                         
 -15  17   4          4.61         -0.59         9.98 o                         
 -14  17   4          5.66         11.99         8.34 o                         
 -13  17   4         77.40         81.98         8.95 o                         
 -12  17   4          1.70         -3.78         7.07 o                         
 -11  17   4        219.52        201.61         8.37 o                         
 -10  17   4         54.25         47.28         5.61 o                         
  -9  17   4        906.17        876.15        12.10 o                         
  -8  17   4        132.03        119.23         6.62 o                         
  -7  17   4         58.30         46.14         4.25 o                         
  -6  17   4        460.85        428.28         7.32 o                         
  -5  17   4       1080.62       1016.12        10.43 o                         
  -4  17   4        206.03        192.06         4.84 o                         
  -3  17   4        524.15        474.35         5.03 o                         
  -2  17   4       3830.09       3648.81        20.22 o                         
  -1  17   4        960.47        938.73         7.31 o                         
   0  17   4        666.20        598.41         5.20 o                         
   1  17   4        118.93         84.66         3.17 o                         
   2  17   4        115.43        139.24         4.65 o                         
   3  17   4        141.43         98.32         2.80 o                         
   4  17   4         58.71         36.59         2.60 o                         
   5  17   4         20.51         15.03         2.55 o                         
   6  17   4       1262.05       1264.49        12.27 o                         
   7  17   4        745.11        795.15         9.33 o                         
   8  17   4        298.80        275.99         6.07 o                         
   9  17   4        231.87        227.62         5.98 o                         
  10  17   4          3.09          3.70         4.78 o                         
  11  17   4        308.12        342.24         8.42 o                         
  12  17   4         59.95         65.71         6.27 o                         
  13  17   4          1.99          0.11         7.33 o                         
  14  17   4          3.85         -6.08         7.71 o                         
  15  17   4         15.95         17.72         8.19 o                         
  16  17   4        176.77        161.75        10.67 o                         
 -16  18   4          0.18          3.85         9.76 o                         
 -15  18   4         27.31         47.38         9.49 o                         
 -14  18   4          4.08          4.52         8.03 o                         
 -13  18   4        195.69        201.51         8.71 o                         
 -12  18   4          3.24          6.77         7.99 o                         
 -11  18   4        496.23        532.87        12.83 o                         
 -10  18   4         42.07         39.31         5.23 o                         
  -9  18   4        104.50         96.98         5.16 o                         
  -8  18   4        205.94        179.95         7.18 o                         
  -7  18   4        131.40        133.31         5.48 o                         
  -6  18   4         22.50         25.42         4.21 o                         
  -5  18   4       3194.09       3046.03        21.78 o                         
  -4  18   4        314.71        284.74         4.17 o                         
  -3  18   4       1808.10       1789.10        12.16 o                         
  -2  18   4       1533.29       1471.69        11.11 o                         
  -1  18   4        600.70        550.38         5.32 o                         
   0  18   4       2166.23       2088.37        17.36 o                         
   1  18   4         75.76         73.70         2.96 o                         
   2  18   4        821.51        825.36         9.09 o                         
   3  18   4        311.93        311.55         4.94 o                         
   4  18   4        370.26        302.09         5.24 o                         
   5  18   4        303.05        253.25         4.22 o                         
   6  18   4        142.72        143.58         4.84 o                         
   7  18   4         75.60         74.15         4.14 o                         
   8  18   4          2.68          6.68         4.05 o                         
   9  18   4        720.29        717.62         9.19 o                         
  10  18   4         12.02          6.85         4.96 o                         
  11  18   4        853.33        858.05        12.42 o                         
  12  18   4         79.01         84.46         6.51 o                         
  13  18   4        178.83        174.54         8.94 o                         
  14  18   4         11.22          2.69         7.93 o                         
  15  18   4         70.89         51.90         8.67 o                         
  16  18   4          6.15          9.08         9.01 o                         
 -16  19   4        136.85        120.36        10.83 o                         
 -15  19   4          4.84          4.39         9.16 o                         
 -14  19   4         10.46         11.39         7.82 o                         
 -13  19   4          3.48         -1.74         7.32 o                         
 -12  19   4          0.10          2.53         6.55 o                         
 -11  19   4        101.78        132.78         8.56 o                         
 -10  19   4         18.38         11.64         6.19 o                         
  -9  19   4         64.75         65.11         6.43 o                         
  -8  19   4          3.43          0.79         5.70 o                         
  -7  19   4        250.52        269.73         7.18 o                         
  -6  19   4         83.11         83.66         5.01 o                         
  -5  19   4       1087.56       1081.77        11.32 o                         
  -4  19   4          5.64          2.41         2.83 o                         
  -3  19   4        463.02        440.50         7.23 o                         
  -2  19   4       1271.92       1143.39        10.45 o                         
  -1  19   4          1.69          1.27         2.01 o                         
   0  19   4         30.26         60.89         4.75 o                         
   1  19   4       2863.98       2604.69        43.86 o                         
   2  19   4       3856.77       3358.89        23.19 o                         
   3  19   4       1158.28       1126.73        11.04 o                         
   4  19   4         32.75         27.46         2.96 o                         
   5  19   4          3.96          8.12         3.02 o                         
   6  19   4        463.25        464.11         7.13 o                         
   7  19   4        374.21        358.67         6.65 o                         
   8  19   4        412.96        399.55         7.13 o                         
   9  19   4        117.20         96.65         5.29 o                         
  10  19   4        126.00        119.69         5.87 o                         
  11  19   4         25.04         15.23         5.90 o                         
  12  19   4         36.89         27.79         6.14 o                         
  13  19   4          0.01          0.12         7.55 o                         
  14  19   4          0.38          7.54         7.92 o                         
  15  19   4         97.56        104.28         9.06 o                         
 -15  20   4          0.01         -1.53         9.06 o                         
 -14  20   4         13.99         11.97         7.90 o                         
 -13  20   4         67.84         61.50         7.67 o                         
 -12  20   4          7.75          4.42         6.81 o                         
 -11  20   4         12.11         11.39         6.28 o                         
 -10  20   4        249.94        244.25         7.77 o                         
  -9  20   4        858.91        910.08        13.82 o                         
  -8  20   4        350.05        350.95         9.33 o                         
  -7  20   4          4.59          7.04         4.95 o                         
  -6  20   4         93.65         80.12         5.50 o                         
  -5  20   4         81.60         94.60         4.57 o                         
  -4  20   4        214.17        155.63         4.66 o                         
  -3  20   4        317.94        257.01         4.54 o                         
  -2  20   4       1294.84       1262.81        21.27 o                         
  -1  20   4          3.25         -1.49         3.57 o                         
   0  20   4       4088.17       3646.74        33.97 o                         
   1  20   4         91.38        106.18         6.43 o                         
   2  20   4        996.62        822.33        12.95 o                         
   3  20   4         48.21         40.13         3.19 o                         
   4  20   4          9.96          9.09         2.75 o                         
   5  20   4        640.95        603.38         7.65 o                         
   6  20   4        449.54        464.26         7.15 o                         
   7  20   4        571.07        580.71         8.31 o                         
   8  20   4        979.62        977.99        11.09 o                         
   9  20   4          0.84          2.51         4.69 o                         
  10  20   4         32.97         29.82         5.29 o                         
  11  20   4        317.19        304.04         8.56 o                         
  12  20   4        148.42        143.99         7.48 o                         
  13  20   4        219.39        244.46         9.78 o                         
  14  20   4         39.35         46.69         8.18 o                         
  15  20   4          1.35         -2.65         8.24 o                         
 -15  21   4          2.14         -7.76         9.60 o                         
 -14  21   4          0.28         -4.04         7.63 o                         
 -13  21   4         36.28         31.02         7.30 o                         
 -12  21   4         15.37         24.87         6.82 o                         
 -11  21   4        181.07        175.08         7.77 o                         
 -10  21   4         16.51         33.39         5.73 o                         
  -9  21   4         28.19         39.21         5.88 o                         
  -8  21   4         62.21         72.70         6.30 o                         
  -7  21   4          5.08         11.52         5.17 o                         
  -6  21   4         17.56         18.83         5.05 o                         
  -5  21   4         38.04         48.86         4.60 o                         
  -4  21   4        633.14        609.28         7.23 o                         
  -3  21   4        244.30        202.22         7.78 o                         
  -2  21   4        292.72        294.60         7.87 o                         
  -1  21   4        720.65        782.50        12.36 o                         
   0  21   4       1230.27       1323.01        17.47 o                         
   1  21   4         80.39         72.34         6.21 o                         
   2  21   4        518.10        458.96        11.44 o                         
   3  21   4         40.95         43.16         3.75 o                         
   4  21   4        177.88        153.54         4.48 o                         
   5  21   4         83.08         74.80         3.83 o                         
   6  21   4        324.12        339.73         6.31 o                         
   7  21   4          2.02          9.89         4.20 o                         
   8  21   4         59.51         56.43         5.10 o                         
   9  21   4       1005.28        975.72        11.49 o                         
  10  21   4         24.04         24.54         5.26 o                         
  11  21   4         79.50         68.54         6.36 o                         
  12  21   4          3.87         -3.57         6.50 o                         
  13  21   4         82.09         79.33         8.12 o                         
  14  21   4          0.29          6.62         8.04 o                         
  15  21   4          1.03         -3.46        11.60 o                         
 -15  22   4          0.60         -6.77        10.95 o                         
 -14  22   4         11.57          3.84         8.74 o                         
 -13  22   4        166.46        192.23         8.96 o                         
 -12  22   4         99.18         97.12         7.74 o                         
 -11  22   4        175.78        167.73         7.82 o                         
 -10  22   4        693.64        694.90        11.98 o                         
  -9  22   4        607.35        615.18        10.01 o                         
  -8  22   4         15.28         19.28         4.97 o                         
  -7  22   4         93.06        123.48         5.58 o                         
  -6  22   4         73.15         69.48         4.30 o                         
  -5  22   4          8.66         10.81         3.27 o                         
  -4  22   4         55.86         53.77         3.52 o                         
  -3  22   4        174.69        154.05         7.51 o                         
  -2  22   4       1042.71       1014.32        13.55 o                         
  -1  22   4         85.44         75.46         5.77 o                         
   0  22   4       1706.70       1557.78        18.61 o                         
   1  22   4        934.30       1009.03        15.40 o                         
   2  22   4         26.06         31.90         6.67 o                         
   3  22   4         30.34         22.86         6.70 o                         
   4  22   4        200.99        180.18         6.52 o                         
   5  22   4        127.37        116.34         4.16 o                         
   6  22   4        279.82        282.25         5.90 o                         
   7  22   4        437.01        440.21         7.44 o                         
   8  22   4        557.60        555.68         9.95 o                         
   9  22   4          0.19          8.33         4.93 o                         
  10  22   4        146.29        131.11         6.17 o                         
  11  22   4         72.25         60.52         6.42 o                         
  12  22   4          1.64         -1.40         6.37 o                         
  13  22   4          2.39          0.18         7.49 o                         
  14  22   4        219.49        244.54        12.28 o                         
 -14  23   4         47.53         45.35         8.94 o                         
 -13  23   4          8.71         22.57         8.62 o                         
 -12  23   4         33.48         41.09         8.31 o                         
 -11  23   4         23.45         18.67         7.68 o                         
 -10  23   4         52.17         34.98         6.25 o                         
  -9  23   4         28.78         32.42         5.50 o                         
  -8  23   4        600.69        593.02         9.79 o                         
  -7  23   4        351.36        351.87        10.56 o                         
  -6  23   4        211.48        199.20         6.17 o                         
  -5  23   4        946.06        945.79        10.98 o                         
  -4  23   4       1257.17       1202.72        17.34 o                         
  -3  23   4        121.68        155.32         7.02 o                         
  -2  23   4         24.21         18.03         5.13 o                         
  -1  23   4       1263.34       1224.15        14.85 o                         
   0  23   4         21.30         17.33         5.59 o                         
   1  23   4        146.03        150.58         7.78 o                         
   2  23   4        106.01         95.82         7.89 o                         
   3  23   4       1796.59       1858.60        22.77 o                         
   4  23   4        572.27        553.13        13.42 o                         
   5  23   4        139.40        148.62         5.75 o                         
   6  23   4         11.70         14.16         4.38 o                         
   7  23   4          0.29          4.23         4.88 o                         
   8  23   4         63.07         71.46         5.61 o                         
   9  23   4        245.82        246.84         7.44 o                         
  10  23   4        460.83        457.72         9.63 o                         
  11  23   4         68.41         74.85         7.48 o                         
  12  23   4         67.45         51.06         7.67 o                         
  13  23   4         14.26         30.56         9.29 o                         
  14  23   4        232.65        233.13        13.15 o                         
 -14  24   4         25.20         33.75        11.27 o                         
 -13  24   4        201.43        212.52        10.75 o                         
 -12  24   4         15.62         12.70         8.26 o                         
 -11  24   4         20.63         22.87         7.75 o                         
 -10  24   4          4.77         11.50         7.25 o                         
  -9  24   4         15.41         18.48         6.74 o                         
  -8  24   4          2.24          7.75         6.07 o                         
  -7  24   4        125.54        130.65         7.51 o                         
  -6  24   4        124.50        113.09         5.72 o                         
  -5  24   4         58.67         74.47         5.27 o                         
  -4  24   4        796.30        812.13        16.37 o                         
  -3  24   4        309.31        322.66        10.87 o                         
  -2  24   4         11.10          7.95         5.23 o                         
  -1  24   4        227.39        229.03         7.42 o                         
   0  24   4         17.09         11.51         6.04 o                         
   1  24   4         35.60         30.50         5.70 o                         
   2  24   4         13.89         10.94         6.84 o                         
   3  24   4         44.50         40.13         7.15 o                         
   4  24   4        329.27        342.17        11.11 o                         
   5  24   4          1.70         12.97         6.19 o                         
   6  24   4         21.12         12.72         5.00 o                         
   7  24   4          2.65          0.13         5.47 o                         
   8  24   4        152.71        149.23         6.90 o                         
   9  24   4        610.45        623.35        10.83 o                         
  10  24   4         70.30         69.12         6.47 o                         
  11  24   4        285.85        273.35         9.53 o                         
  12  24   4          2.17         -5.51         8.62 o                         
  13  24   4          1.83         -1.63        10.42 o                         
  14  24   4          5.70          8.20        13.86 o                         
 -13  25   4        161.18        169.89        12.69 o                         
 -12  25   4          5.62          2.96        10.52 o                         
 -11  25   4        211.39        241.50        13.05 o                         
 -10  25   4         23.29         28.90         8.68 o                         
  -9  25   4        260.92        260.67        10.86 o                         
  -8  25   4         23.98         24.54         7.59 o                         
  -7  25   4          0.52          7.07         8.09 o                         
  -6  25   4          3.83         14.64         7.27 o                         
  -5  25   4        317.31        330.79         9.78 o                         
  -4  25   4          1.39          4.25         6.52 o                         
  -3  25   4         67.03         65.09         6.28 o                         
  -2  25   4       1135.58       1168.74        15.11 o                         
  -1  25   4          0.28          0.92         5.52 o                         
   0  25   4        180.14        199.02         8.32 o                         
   1  25   4          5.98          3.66         7.42 o                         
   2  25   4         57.85         49.97         7.50 o                         
   3  25   4        109.85        134.91         8.81 o                         
   4  25   4        405.24        406.39        12.23 o                         
   5  25   4        119.46        113.00         8.33 o                         
   6  25   4         27.11         36.38         7.15 o                         
   7  25   4        110.40        114.26         8.93 o                         
   8  25   4        122.21        131.04         7.64 o                         
   9  25   4        101.03         92.75         7.58 o                         
  10  25   4         20.53         12.24         8.45 o                         
  11  25   4         11.16         12.15         9.52 o                         
  12  25   4         13.53          5.66        13.16 o                         
  13  25   4        142.54        157.84        15.00 o                         
 -13  26   4          2.00          8.11        11.22 o                         
 -12  26   4         14.09         25.71        11.03 o                         
 -11  26   4          2.66         -1.89        10.70 o                         
 -10  26   4          2.69         19.39        10.18 o                         
  -9  26   4         23.70         38.24         9.79 o                         
  -8  26   4          5.27         -3.70         8.95 o                         
  -7  26   4        300.17        317.21        13.94 o                         
  -6  26   4         47.85         42.76         8.41 o                         
  -5  26   4        141.12        132.65         8.11 o                         
  -4  26   4         58.31         62.06         7.34 o                         
  -3  26   4        279.49        276.70         9.55 o                         
  -2  26   4         43.52         38.99         6.18 o                         
  -1  26   4         67.54         57.92         6.06 o                         
   0  26   4         13.88          9.60         7.39 o                         
   1  26   4          5.34         -3.66         7.87 o                         
   2  26   4        176.37        196.80         9.36 o                         
   3  26   4         22.12         11.72         7.70 o                         
   4  26   4        192.49        195.01        10.20 o                         
   5  26   4        214.03        220.18         9.83 o                         
   6  26   4        144.25        162.17         9.67 o                         
   7  26   4         13.11         13.56         8.90 o                         
   8  26   4         40.16         34.79         9.32 o                         
   9  26   4          5.62          3.52         9.08 o                         
  10  26   4        195.75        210.04        10.52 o                         
  11  26   4         65.12         52.84        11.10 o                         
  12  26   4          0.84        -14.34        14.34 o                         
  13  26   4         17.18         22.24        14.51 o                         
 -12  27   4          0.63          1.41        11.13 o                         
 -11  27   4         56.25         52.82        11.31 o                         
 -10  27   4         25.69         30.17        10.32 o                         
  -9  27   4        351.82        361.82        13.15 o                         
  -8  27   4         22.49         26.89         9.25 o                         
  -7  27   4         16.38         23.44         8.82 o                         
  -6  27   4         88.50        118.41        10.20 o                         
  -5  27   4          1.00          6.77         7.13 o                         
  -4  27   4         62.55         62.33         7.55 o                         
  -3  27   4        141.06        146.91         8.55 o                         
  -2  27   4        513.21        513.07        10.72 o                         
  -1  27   4          0.52          4.11         6.39 o                         
   0  27   4         90.48         79.93         8.78 o                         
   1  27   4         10.65         10.41         8.44 o                         
   2  27   4         12.55         10.12         7.58 o                         
   3  27   4         21.14         25.91         7.80 o                         
   4  27   4        394.61        417.62        12.56 o                         
   5  27   4         33.81         50.51         8.98 o                         
   6  27   4        112.08        124.45         9.65 o                         
   7  27   4        168.72        176.44        10.85 o                         
   8  27   4         88.61         86.97        10.50 o                         
   9  27   4         47.14         53.22         9.70 o                         
  10  27   4         24.72         38.50        10.26 o                         
  11  27   4          1.54          0.92        11.07 o                         
  12  27   4          6.93          2.68        14.95 o                         
 -12  28   4        131.02        152.34        12.97 o                         
 -11  28   4          3.69         -1.00        10.84 o                         
 -10  28   4         87.54         97.63        11.50 o                         
  -9  28   4          6.76         19.39         9.52 o                         
  -8  28   4          6.19         11.46         9.51 o                         
  -7  28   4         10.57         15.58         9.07 o                         
  -6  28   4        103.19        123.97        10.91 o                         
  -5  28   4        430.32        458.91        12.52 o                         
  -4  28   4          5.23         -4.33         7.11 o                         
  -3  28   4        459.74        442.91        11.65 o                         
  -2  28   4         64.55         60.89         7.39 o                         
  -1  28   4         27.56         17.72         7.18 o                         
   0  28   4        187.28        185.52         9.63 o                         
   1  28   4         28.05         27.66         8.42 o                         
   2  28   4        225.87        226.24        10.81 o                         
   3  28   4          0.02          6.87         7.63 o                         
   4  28   4        374.36        368.46        12.47 o                         
   5  28   4        163.55        184.44        11.38 o                         
   6  28   4          1.45         -2.38         8.73 o                         
   7  28   4         54.43         66.32         9.88 o                         
   8  28   4          5.82         -1.95        10.01 o                         
   9  28   4          3.84          1.69        10.55 o                         
  10  28   4         40.13         44.62        10.69 o                         
  11  28   4        199.60        209.73        13.76 o                         
  12  28   4         81.12        110.85        16.35 o                         
 -11  29   4          2.43         -8.27        10.88 o                         
 -10  29   4         15.26         28.98        11.08 o                         
  -9  29   4        156.43        160.03        13.13 o                         
  -8  29   4         83.88         82.80        10.50 o                         
  -7  29   4         47.74         51.75         9.62 o                         
  -6  29   4          7.98          4.68         9.57 o                         
  -5  29   4          9.81          9.87         8.17 o                         
  -4  29   4        227.81        255.51         9.97 o                         
  -3  29   4          0.03         -3.79         7.91 o                         
  -2  29   4        244.94        256.41        11.74 o                         
  -1  29   4          0.02          6.04         8.31 o                         
   0  29   4        101.80        100.87         8.87 o                         
   1  29   4        238.14        228.19        11.41 o                         
   2  29   4         39.16         33.76         8.65 o                         
   3  29   4         39.29         33.21         8.58 o                         
   4  29   4         20.82         13.37         8.75 o                         
   5  29   4        174.65        194.29        12.01 o                         
   6  29   4        111.08        129.83        10.32 o                         
   7  29   4          8.92         12.44         9.99 o                         
   8  29   4          3.89         -6.86         9.96 o                         
   9  29   4         17.56         16.89        10.68 o                         
  10  29   4         14.95          7.76        10.83 o                         
  11  29   4          9.05          0.22        11.56 o                         
 -10  30   4        175.95        168.94        13.79 o                         
  -9  30   4         65.59         64.79        11.81 o                         
  -8  30   4        101.71        102.24        11.00 o                         
  -7  30   4          3.51         11.37        10.32 o                         
  -6  30   4          0.43         17.94         9.94 o                         
  -5  30   4         41.70         23.68         9.01 o                         
  -4  30   4        161.18        165.10         9.03 o                         
  -3  30   4        444.96        437.69        13.34 o                         
  -2  30   4        501.29        522.21        17.73 o                         
  -1  30   4        387.23        422.13        13.15 o                         
   0  30   4        167.31        165.12        11.33 o                         
   1  30   4         13.33         18.66         9.26 o                         
   2  30   4         26.49         31.34         9.34 o                         
   3  30   4         51.23         57.26         9.73 o                         
   4  30   4         19.51          9.23         9.26 o                         
   5  30   4        237.94        265.53        13.18 o                         
   6  30   4        104.15         84.04        10.80 o                         
   7  30   4         56.66         58.88        10.49 o                         
   8  30   4         16.51         14.46        11.01 o                         
   9  30   4          2.41         -7.41        11.12 o                         
  10  30   4          1.72          8.44        11.13 o                         
 -10  31   4         30.06         39.46        12.65 o                         
  -9  31   4         19.12         29.28        12.55 o                         
  -8  31   4        106.68         81.06        10.88 o                         
  -7  31   4          0.01          3.88        10.63 o                         
  -6  31   4         78.26         79.88        10.99 o                         
  -5  31   4          3.14          0.56        10.11 o                         
  -4  31   4         85.68         84.22         9.55 o                         
  -3  31   4          0.00         -3.90         9.65 o                         
  -2  31   4         65.23         65.74        10.68 o                         
  -1  31   4         47.75         66.82         9.49 o                         
   0  31   4         71.22         83.16        10.74 o                         
   1  31   4        128.62        138.26        11.43 o                         
   2  31   4          2.38         -4.74         9.62 o                         
   3  31   4        199.02        203.01        12.32 o                         
   4  31   4         98.32        108.45        10.61 o                         
   5  31   4        222.34        239.07        12.28 o                         
   6  31   4          0.54          3.71        10.95 o                         
   7  31   4         64.64         64.90        11.56 o                         
   8  31   4          0.01         15.16        11.59 o                         
   9  31   4         14.52          4.30        11.07 o                         
  -9  32   4        246.33        270.09        15.54 o                         
  -8  32   4          1.89          8.17        10.91 o                         
  -7  32   4         56.30         79.98        11.20 o                         
  -6  32   4        116.43        135.36        12.66 o                         
  -5  32   4         34.84         27.77        11.07 o                         
  -4  32   4        117.26        136.22        10.50 o                         
  -3  32   4        245.93        215.03        12.41 o                         
  -2  32   4         79.90         65.29        11.25 o                         
  -1  32   4         90.36         83.87        10.34 o                         
   0  32   4        696.82        740.31        18.56 o                         
   1  32   4         36.95         25.45        10.63 o                         
   2  32   4        135.11        160.65        12.67 o                         
   3  32   4        103.94        116.21        11.60 o                         
   4  32   4         32.38         32.36        10.15 o                         
   5  32   4         27.76         28.39         9.88 o                         
   6  32   4        112.72        128.91        11.92 o                         
   7  32   4        146.22        190.83        20.92 o                         
   8  32   4          0.24          5.94        12.18 o                         
   9  32   4         65.36         79.07        11.89 o                         
  -8  33   4          0.22          0.41        13.44 o                         
  -7  33   4         21.49         30.07        11.75 o                         
  -6  33   4          8.30         21.90        11.27 o                         
  -5  33   4          2.89         -7.37        11.01 o                         
  -4  33   4         95.44        113.66        12.08 o                         
  -3  33   4          0.14          8.37        11.69 o                         
  -2  33   4         12.74         23.43        11.71 o                         
  -1  33   4         71.89         84.35        10.67 o                         
   0  33   4        146.97        152.65        13.52 o                         
   1  33   4         56.84         56.00        11.02 o                         
   2  33   4          1.21         -1.71        10.99 o                         
   3  33   4        147.02        137.99        13.30 o                         
   4  33   4         20.57         25.93        11.19 o                         
   5  33   4          4.99          2.61         9.91 o                         
   6  33   4          7.02         13.79        10.97 o                         
   7  33   4          8.69         19.43        12.04 o                         
   8  33   4          6.05         16.45        12.48 o                         
  -7  34   4          3.17         13.91        13.32 o                         
  -6  34   4        138.69        150.00        12.91 o                         
  -5  34   4          9.09          4.27        12.27 o                         
  -4  34   4         10.83         16.94        12.18 o                         
  -3  34   4          0.03          2.43        12.13 o                         
  -2  34   4        220.16        237.39        13.75 o                         
  -1  34   4        424.59        482.49        16.33 o                         
   0  34   4         32.04         35.96        12.35 o                         
   1  34   4         19.52         17.84        11.17 o                         
   2  34   4         18.73         15.43        10.97 o                         
   3  34   4          2.95          1.54        12.20 o                         
   4  34   4        170.38        209.05        14.44 o                         
   5  34   4          0.18          5.00        10.63 o                         
   6  34   4         76.50         84.67        13.02 o                         
  -5  35   4         18.23         19.90        12.35 o                         
  -4  35   4         13.88         14.89        13.48 o                         
  -3  35   4          0.16          1.02        15.74 o                         
  -2  35   4        459.38        499.94        19.91 o
[truncated: 1,059,886 more chars]
